# Supplementary material for: Some like it hot: Repeat migration and residency of whale sharks within an extreme natural environment
Source: PLoS One. 2017 Sep 21;12(9):e0185360. doi: 10.1371/journal.pone.0185360 (PMC5608409; doi:10.1371/journal.pone.0185360)
Supplement: S1 Data — (XLSX) [file pone.0185360.s003.xlsx]

## Sheet: 2013-14 Tags-Histos
DeployID	HistType	Date	LocationQuality	Latitude	Longitude	NumBins	Bin1	Bin2	Bin3	Bin4	Bin5	Bin6	Bin7	Bin8	Bin9	Bin10	Bin11	Bin12
103238	TAT	2014-05-29 03:00:00				10	0	0	0	0	0	0	0	0	22.3	77.7
103238	TAD	2014-05-29 03:00:00				1	100
120998	TAT	2013-03-17 03:00:00				12	6.3	0	0	0	0	0	49.8	43.9	0	0	0	0
120998	TAT	2013-05-15 15:00:00				12	0	0	0	0	0	0	20.3	76.9	2.8	0	0	0
120998	TAT	2013-06-04 03:00:00				12	0	0	0	0	0	0.8	33.4	16.1	49.7	0	0	0
120998	TAT	2013-07-02 06:00:00	3	26.575	51.885	12	0	0	0	0	0	9.8	21.8	30.1	23.1	3.4	2.4	9.4
120998	TAT	2013-07-02 15:00:00	3	26.575	51.885	12	0	0	0	0	0	4.2	23	65.1	7.8	0	0	0
120998	TAT	2013-07-03 03:00:00	3	26.575	51.885	12	0	0	0	0	0	0.4	37.1	13.3	49.2	0	0	0
120998	TAT	2013-07-03 15:00:00	3	26.543	51.882	12	0	0	0	0	0	0	14.6	85.4	0	0	0	0
120998	TAT	2013-07-04 03:00:00	3	26.543	51.882	12	0	0	0	0	0	0	33.7	16.2	50.1	0	0	0
120998	TAT	2013-07-04 15:00:00	1	26.488	51.921	12	0	0	0	0	0	0	17.8	82.2	0	0	0	0
120998	TAT	2013-07-05 03:00:00	1	26.488	51.921	12	0	0	0	0	0	0	30	57.3	12.7	0	0	0
120998	TAT	2013-07-05 15:00:00	2	26.575	51.86	12	0	0	0	0	0	0	11.1	88.9	0	0	0	0
120998	TAT	2013-07-06 03:00:00	2	26.575	51.86	12	0	0	0	0	0	0	10.8	19.2	70	0	0	0
120998	TAT	2013-07-06 15:00:00	1	26.579	51.901	12	0	0	0	0	0	0	8.1	91.9	0	0	0	0
120998	TAT	2013-07-07 03:00:00	1	26.579	51.901	12	0	0	0	0	0	0	23.2	17	59.8	0	0	0
120998	TAT	2013-07-07 15:00:00	2	26.599	51.889	12	0	0	0	0	0	0	10.4	89.6	0	0	0	0
120998	TAT	2013-07-08 03:00:00	2	26.599	51.889	12	0	0	0	0	0	0	28.7	18.1	45.8	7.4	0	0
120998	TAT	2013-07-08 15:00:00	3	26.627	51.886	12	0	0	0	0	0	0	13.2	86.8	0	0	0	0
120998	TAT	2013-07-09 03:00:00	3	26.627	51.886	12	0	0	0	0	0	3.5	15.2	21	50.2	10	0	0
120998	TAT	2013-07-09 15:00:00	1	26.589	51.946	12	0	0	0	0	0	0	10	90	0	0	0	0
120998	TAT	2013-07-10 03:00:00	1	26.589	51.946	12	0	0	0	0	0	1	15.1	37.1	34.2	12.6	0	0
120998	TAT	2013-07-10 15:00:00	3	26.609	51.876	12	0	0	0	0	0	0	17.9	82.1	0	0	0	0
120998	TAT	2013-07-11 03:00:00	3	26.609	51.876	12	0	0	0	0	0	0	34.8	40.2	25	0	0	0
120998	TAT	2013-07-11 15:00:00	0	26.604	51.869	12	0	0	0	0	0	0	10.4	89.6	0	0	0	0
120998	TAT	2013-07-12 03:00:00	0	26.604	51.869	12	0	0	0	0	0	0	34.4	61.6	4.1	0	0	0
120998	TAT	2013-07-12 15:00:00	0	26.604	51.869	12	0	0	0	0	0	0	11.5	88.5	0	0	0	0
120998	TAT	2013-07-13 03:00:00	0	26.604	51.869	12	0	0	0	0	0	0	17.5	82.5	0	0	0	0
120998	TAT	2013-07-13 15:00:00	B	26.375	52.42	12	0	0	0	0	0	1.6	17.8	80.6	0	0	0	0
120998	TAT	2013-07-14 03:00:00	B	26.375	52.42	12	0	0	0	0	0	62.5	29.1	8.4	0	0	0	0
120998	TAT	2013-07-14 15:00:00	3	26.594	51.911	12	0	0	0	0	0	14	49.2	36.9	0	0	0	0
120998	TAT	2013-07-15 03:00:00	3	26.594	51.911	12	0	0	0	0	0	21.6	48.6	5.4	8.3	16	0	0
120998	TAT	2013-07-15 15:00:00	1	26.553	51.916	12	0	0	0	0	0	0	20.8	78.9	0.3	0	0	0
120998	TAT	2013-07-16 03:00:00	1	26.553	51.916	12	0	0	0	0	0	0	43.1	9.6	21.3	25.9	0	0
120998	TAT	2013-07-16 15:00:00	2	26.567	51.9	12	0	0	0	0	0	0	33.6	66.4	0	0	0	0
120998	TAT	2013-07-17 03:00:00	2	26.567	51.9	12	0	0	0	0	0	0	28	39.2	9.9	22.9	0	0
120998	TAT	2013-07-17 15:00:00	1	26.614	51.94	12	0	0	0	0	0	0.6	47.6	50.5	1.3	0	0	0
120998	TAT	2013-07-18 03:00:00	1	26.614	51.94	12	0	0	0	0	0	0	36.7	37.2	9.9	16.2	0	0
120998	TAT	2013-07-18 15:00:00	1	26.614	51.94	12	0	0	0	0	0	0	6.7	93.3	0	0	0	0
120998	TAT	2013-07-19 03:00:00	1	26.614	51.94	12	0	0	0	0	0	54.9	42.8	2.3	0	0	0	0
120998	TAT	2013-07-19 15:00:00	2	26.581	51.912	12	0	0	0	0	0	3.8	32.7	61	2.6	0	0	0
120998	TAT	2013-07-20 03:00:00	2	26.581	51.912	12	0	0	0	0	0	14.7	22.5	22.6	18.3	21.9	0	0
120998	TAT	2013-07-20 15:00:00	3	26.586	51.889	12	0	0	0	0	0	0	17.5	82.5	0	0	0	0
120998	TAT	2013-07-21 03:00:00	3	26.586	51.889	12	0	0	0	0	0	1.3	36.5	31.8	10	20.4	0	0
120998	TAT	2013-07-21 15:00:00	3	26.625	51.862	12	0	0	0	0	0	0	40.3	59.7	0	0	0	0
120998	TAT	2013-07-22 03:00:00	3	26.625	51.862	12	0	0	0	0	0	0	44.4	9.2	26.4	20	0	0
120998	TAT	2013-07-28 15:00:00				12	0	0	0	0	0	30	38.2	31.8	0	0	0	0
120998	TAT	2013-07-29 03:00:00				12	0	0	0	0	0	35.8	48.8	15.4	0	0	0	0
120998	TAT	2013-07-29 15:00:00				12	0.1	2.5	7.9	1.9	9	15.5	15.9	7.4	3.5	20	3.4	12.8
120998	TAT	2013-07-30 03:00:00				12	0	0	0	0	0	0	72.3	27.7	0	0	0	0
120998	TAT	2013-07-30 15:00:00				12	0	0	0	0	0	21.8	54.9	23.1	0.2	0	0	0
120998	TAT	2013-07-31 15:00:00	A	25.999	54.434	12	0	0	0	0	0	3.6	18.1	76.5	1.8	0	0	0
120998	TAT	2013-08-01 03:00:00	A	25.999	54.434	12	0	0	0	0	3.5	37	12.8	46.8	0	0	0	0
120998	TAT	2013-08-01 15:00:00	A	25.999	54.434	12	0	0	0	0	0	3.6	96.4	0	0	0	0	0
120998	TAT	2013-08-02 03:00:00	B	25.351	57.717	12	0	0	0	1.2	2.7	10	52.6	28.9	4.6	0	0	0
120998	TAT	2013-08-02 15:00:00	0	25.424	57.654	12	0	0	0	0.3	1.7	2.2	12.8	66.4	16.7	0	0	0
120998	TAT	2013-08-03 03:00:00	0	25.424	57.654	12	0	0	0	0	4.4	6.7	41.9	35.6	11.5	0	0	0
120998	TAT	2013-08-03 15:00:00	0	25.55	57.538	12	0	0	0	0	1.1	5.8	12.2	70.6	10.3	0	0	0
120998	TAT	2013-08-04 03:00:00	0	25.55	57.538	12	0	0	0	0	1.3	2.2	41.9	42.6	12	0	0	0
120998	TAT	2013-08-05 15:00:00	A	25.671	57.288	12	0	0	0	0	0	3.1	25.8	70.3	0.8	0	0	0
120998	TAT	2013-08-06 03:00:00	A	25.671	57.288	12	0	0	0	0	0	7.8	68.9	23.3	0	0	0	0
120998	TAT	2013-08-06 15:00:00				12	0	0	0	0	0	0	9.8	85.4	4.9	0	0	0
120998	TAT	2013-08-07 03:00:00	0	25.617	57.451	12	0	0	0	0	0	0	42.7	52.7	4.6	0	0	0
120998	TAT	2013-08-07 15:00:00	0	25.577	57.456	12	0	0	0	0	0	3.6	15	73.9	7.5	0	0	0
120998	TAT	2013-08-08 03:00:00	0	25.577	57.456	12	0	0	0	0	0	0	13.9	82.2	3.9	0	0	0
120998	TAT	2013-08-08 15:00:00	0	25.577	57.456	12	0	0	0	0	0	0.7	12.8	86.1	0.3	0	0	0
120998	TAT	2013-08-09 03:00:00	0	25.577	57.456	12	0	0	0	0	0	0	17.8	80.3	1.9	0	0	0
120998	TAT	2013-08-09 15:00:00				12	0	0	0	0	0	3	3	89.6	4.4	0	0	0
120998	TAT	2013-08-10 03:00:00	B	25.557	57.373	12	0	0	0	0	0	0	16	83.7	0.3	0	0	0
120998	TAT	2013-08-10 15:00:00	B	25.544	57.368	12	0	0	0	0	6.5	11.7	57.1	0	24.7	0	0	0
120998	TAT	2013-08-11 03:00:00	B	25.544	57.368	12	0	0	0	0	2.9	2.7	39.4	52.5	2.5	0	0	0
120998	TAT	2013-08-11 15:00:00	B	25.544	57.368	12	0	0	0	0	0	0.7	12.5	85.8	1	0	0	0
120998	TAT	2013-08-12 03:00:00	B	25.544	57.368	12	0	0	0	0	0	5.6	55.8	38.7	0	0	0	0
120998	TAT	2013-08-12 15:00:00				12	0	0	0	0	0	4.5	11.4	84.1	0	0	0	0
120998	TAT	2013-08-13 03:00:00	2	25.451	57.535	12	0	0	0	0	0	15.1	84.9	0	0	0	0	0
120998	TAT	2013-08-13 15:00:00	2	25.437	57.529	12	0	0	0	0	0	1.5	4.6	48.3	45.6	0	0	0
120998	TAT	2013-08-14 03:00:00	2	25.52	57.537	12	0	0	0	0	2	6.7	43.4	42.1	5.7	0	0	0
120998	TAT	2013-08-14 15:00:00	3	25.539	57.505	12	0	0	0	0	0	2.5	9.5	54.9	33.1	0	0	0
120998	TAT	2013-08-15 03:00:00	3	25.539	57.505	12	0	0	0	0	0	0.3	39.3	34	26.4	0	0	0
120998	TAT	2013-08-16 03:00:00	3	25.539	57.505	12	0	0	0	0	0	1.3	30.8	60.3	7.6	0	0	0
120998	TAT	2013-08-16 15:00:00	A	25.519	57.591	12	0	0	0	0	0	0	7.7	90	2.2	0	0	0
120998	TAT	2013-08-18 03:00:00	B	25.527	57.665	12	0	0	0	0	0	1.4	53.7	43.8	1.2	0	0	0
120998	TAT	2013-08-18 15:00:00	B	25.466	57.725	12	0	0	0	0	0	0	3	90	7.1	0	0	0
120998	TAT	2013-08-19 03:00:00	B	25.452	57.704	12	0	0	0	0	0	5.4	50	40.8	3.8	0	0	0
120998	TAT	2013-08-19 15:00:00	B	25.518	57.504	12	0	0	0	0	2.8	8.7	27	61.1	0.5	0	0	0
120998	TAT	2013-08-20 03:00:00	B	25.518	57.504	12	0	0	0	0	0	41.1	0	37.2	21.7	0	0	0
120998	TAT	2013-08-20 15:00:00	B	25.592	57.424	12	0	0	0	0	0	0	11.5	83.3	5.2	0	0	0
120998	TAT	2013-08-21 03:00:00	B	25.592	57.424	12	0	0	0	0	0	3.7	58.9	33	4.4	0	0	0
120998	TAT	2013-08-22 03:00:00	0	25.6	57.513	12	0	0	0	0	0	4.6	47.7	47.3	0.4	0	0	0
120998	TAT	2013-08-22 15:00:00	1	25.468	57.615	12	0	0	0	0	1.2	1.2	13.3	74.9	9.4	0	0	0
120998	TAT	2013-08-23 03:00:00	1	25.468	57.615	12	0	0	0	0	0	25.2	32.5	32.2	10.1	0	0	0
120998	TAT	2013-08-23 15:00:00	1	25.468	57.615	12	0	0	0	0.6	1.3	1	12.6	80.3	4.2	0	0	0
120998	TAT	2013-08-24 03:00:00	1	25.468	57.615	12	0	0	0	0	0.4	5	33.1	43.9	17.6	0	0	0
120998	TAT	2013-08-24 15:00:00	A	25.571	57.484	12	0	0	0	0	2.1	1	11.8	83	2.1	0	0	0
120998	TAT	2013-08-25 03:00:00	A	25.571	57.484	12	0	0	0	0	0.6	12.3	50.4	30.6	6	0	0	0
120998	TAT	2013-08-26 03:00:00	B	25.165	56.276	12	0	0	0	0	2.8	8.9	59.3	28.5	0.5	0	0	0
120998	TAT	2013-08-26 15:00:00	B	25.165	56.276	12	0	0	0	0	1	2.3	8.7	79.7	8.4	0	0	0
120998	TAT	2013-08-27 03:00:00	B	25.165	56.276	12	0	0	0	0	0	3.1	45	48.3	3.5	0	0	0
120998	TAT	2013-08-27 15:00:00	3	25.5	57.577	12	0	0	0	0	0	0	3.1	59.5	37.4	0	0	0
120998	TAT	2013-08-28 15:00:00	3	25.5	57.577	12	0	0	0	0	0	0	13.9	76.2	9.9	0	0	0
120998	TAT	2013-09-02 15:00:00				12	0	0	0	0	0	1.3	17.5	79.9	1.3	0	0	0
120998	TAT	2013-09-05 03:00:00	1	25.529	57.447	12	0	0	0	10.6	27.4	17.7	16.7	5.2	22.3	0	0	0
120998	TAT	2013-09-05 15:00:00	B	25.569	57.344	12	0	0	0	0	0	5.8	40.2	47.9	6	0	0	0
120998	TAT	2013-09-06 15:00:00				12	0	0	0	0	0	4.4	93.3	2.2	0	0	0	0
120998	TAT	2013-09-09 03:00:00				12	0	0	0	0	0	0	39.8	50.2	10	0	0	0
120998	TAT	2013-09-09 15:00:00	0	24.097	57.115	12	0	0	0	0	0	0	1.8	62.6	35.6	0	0	0
120998	TAT	2013-09-10 03:00:00	0	24.097	57.115	12	0	0	0	0	0	12.9	55	32.1	0	0	0	0
120998	TAT	2013-09-10 15:00:00	0	24.097	57.115	12	0	0	0	0	0	0	18.5	81.5	0	0	0	0
120998	TAT	2013-09-11 03:00:00	0	24.097	57.115	12	0	0	0	0	0	10.2	72.6	17.2	0	0	0	0
120998	TAT	2013-09-11 15:00:00	B	24.237	57.039	12	0	0	0	0	0	7.2	20.8	70.6	1.4	0	0	0
120998	TAT	2013-09-12 03:00:00	B	24.237	57.039	12	0	0	0	0	0	29.5	0	70.5	0	0	0	0
120998	TAT	2013-09-13 15:00:00	B	24.378	56.958	12	0	0	0	0	0	3.8	48.5	47.7	0	0	0	0
120998	TAT	2013-09-14 03:00:00	B	24.378	56.958	12	0	0	0	0	0	17.8	70.8	11.4	0	0	0	0
120998	TAT	2013-09-16 15:00:00	B	24.394	56.83	12	0	0	0	0	0	4.2	43.3	52.5	0	0	0	0
120998	TAT	2013-10-30 03:00:00				12	0	0	0	0	1.7	30.8	51.3	16.3	0	0	0	0
120998	TAT	2013-10-30 15:00:00				12	0	0	0	0	0	1.5	26.4	72.1	0	0	0	0
120998	TAT	2013-10-31 03:00:00				12	0	0	0	0	0	63.4	31.6	5.1	0	0	0	0
120998	TAT	2013-10-31 15:00:00				12	0	0	0	0	0	2.5	51.8	45.7	0	0	0	0
120998	TAT	2013-11-01 03:00:00				12	0	0	0	0	0	45.9	43.5	10.6	0	0	0	0
120998	TAT	2013-11-01 15:00:00				12	0	0	0	0	0	6.7	48.5	44.8	0	0	0	0
120998	TAT	2013-11-02 03:00:00				12	0	0	0	0	0	20.8	67.8	11.4	0	0	0	0
120998	TAT	2013-11-02 15:00:00				12	0	0	0	0	0	0.3	69.6	30.1	0	0	0	0
120998	TAT	2013-11-03 03:00:00				12	0	0	0	0	0	0	100	0	0	0	0	0
120998	TAT	2013-11-04 03:00:00				12	0	0	0	0	0	0	89.6	10.4	0	0	0	0
120998	TAT	2013-11-04 15:00:00	1	26.56	56.031	12	0	0	0	0	0	0	86.1	13.9	0	0	0	0
120998	TAT	2013-11-06 03:00:00	1	26.56	56.031	12	0	0	0	0	0	0	100	0	0	0	0	0
120998	TAT	2013-11-12 01:00:00				12	0	0	0	0	0	0	99.2	0	0	0.8	0	0
120998	TAT	2013-11-12 03:00:00				12	0	0	0	0	0	0	100	0	0	0	0	0
120998	TAT	2013-11-12 13:00:00				12	0	0	0	0	0	0	99.2	0	0	0.8	0	0
120998	TAT	2013-11-12 15:00:00				12	0	0	0	0	0	0	100	0	0	0	0	0
120998	TAT	2013-11-13 03:00:00				12	0	0	0	0	0	0	100	0	0	0	0	0
120998	TAT	2013-11-13 15:00:00				12	0	0	0	0	0	0	100	0	0	0	0	0
120998	TAT	2013-11-14 03:00:00				12	0	0	0	0	0	0	100	0	0	0	0	0
120998	TAT	2013-11-14 15:00:00				12	0	0	0	0	0	0	100	0	0	0	0	0
120998	TAT	2013-11-15 03:00:00				12	0	0	0	0	0	0	98.4	1.6	0	0	0	0
120998	TAT	2013-11-15 15:00:00				12	0	0	0	0	0	0	71.7	28.3	0	0	0	0
120998	TAT	2013-11-16 03:00:00				12	0	0	0	0	0	0	100	0	0	0	0	0
120998	TAT	2013-11-16 15:00:00	B	26.617	56.206	12	0	0	0	0	0	0	95.7	4.3	0	0	0	0
120998	TAT	2013-11-17 03:00:00	A	26.595	56.161	12	0	0	0	0	0	0	53.1	46.9	0	0	0	0
120998	TAT	2013-11-17 15:00:00	3	26.561	55.989	12	0	0	0	0	0	0	90.4	9.6	0	0	0	0
120998	TAT	2013-11-18 03:00:00	3	26.534	55.757	12	0	0	0	0	0	0	100	0	0	0	0	0
120998	TAT	2013-11-18 15:00:00	3	26.534	55.757	12	0	0	0	0	0	0	100	0	0	0	0	0
120998	TAT	2013-11-19 03:00:00	3	26.495	55.608	12	0	0	0	0	0	0	100	0	0	0	0	0
120998	TAT	2013-11-19 15:00:00	3	26.495	55.608	12	0	0	0	0	0	0	100	0	0	0	0	0
120998	TAT	2013-11-20 03:00:00	3	26.459	55.567	12	0	0	0	0	0	0	100	0	0	0	0	0
120998	TAT	2013-11-20 15:00:00	3	26.459	55.567	12	0	0	0	0	0	0	100	0	0	0	0	0
120998	TAT	2013-11-21 03:00:00	3	26.389	55.513	12	0	0	0	0	0	0	100	0	0	0	0	0
120998	TAT	2013-11-21 15:00:00	3	26.38	55.491	12	0	0	0	0	0	0	100	0	0	0	0	0
120998	TAT	2013-11-22 03:00:00	3	26.339	55.493	12	0	0	0	0	0	0	100	0	0	0	0	0
120998	TAT	2013-11-22 15:00:00	3	26.334	55.487	12	0	0	0	0	0	0	100	0	0	0	0	0
120998	TAT	2013-11-23 03:00:00	3	26.301	55.383	12	0	0	0	0	0	0	100	0	0	0	0	0
120998	TAT	2013-11-23 15:00:00	3	26.301	55.383	12	0	0	0	0	0	0	100	0	0	0	0	0
120998	TAT	2013-11-24 03:00:00	0	26.302	55.246	12	0	0	0	0	0	0	80.9	19.1	0	0	0	0
120998	TAT	2013-11-24 15:00:00	0	26.302	55.246	12	0	0	0	0	0	0	100	0	0	0	0	0
120998	TAT	2013-11-25 03:00:00	3	26.298	55.155	12	0	0	0	0	0	0	74.8	25.2	0	0	0	0
120998	TAT	2013-11-25 15:00:00	0	26.301	55.145	12	0	0	0	0	0	0	100	0	0	0	0	0
120998	TAT	2013-11-26 03:00:00	3	26.32	55.025	12	0	0	0	0	0	0	60.8	39.2	0	0	0	0
120999	TAT	2013-07-02 06:00:00	1	26.571	51.888	12	0	0	0	0	0	0.8	22.1	49.7	9	6.1	3.3	9
120999	TAT	2013-07-02 15:00:00	1	26.571	51.888	12	0	0	0	0	0	1	13.6	78	7.4	0	0	0
120999	TAT	2013-07-03 03:00:00	1	26.571	51.888	12	0	0	0	0	0	0	31.3	30	38.7	0	0	0
120999	TAT	2013-07-03 15:00:00	3	26.541	51.885	12	0	0	0	0	0	0	14.9	85.1	0	0	0	0
120999	TAT	2013-07-04 03:00:00	3	26.541	51.885	12	0	0	0	0	0	0	26.7	12.2	61.1	0	0	0
120999	TAT	2013-07-04 15:00:00	3	26.565	51.875	12	0	0	0	0	0	0	5.6	94.4	0	0	0	0
120999	TAT	2013-07-05 03:00:00	3	26.565	51.875	12	0	0	0	0	0	0	20.8	26	53.1	0	0	0
120999	TAT	2013-07-05 15:00:00	2	26.572	51.858	12	0	0	0	0	0	0	2.8	97.2	0	0	0	0
120999	TAT	2013-07-06 03:00:00	2	26.572	51.858	12	0	0	0	0	0	0	19.1	42.6	38.3	0	0	0
120999	TAT	2013-07-06 15:00:00	2	26.599	51.887	12	0	0	0	0	0	0	0	100	0	0	0	0
120999	TAT	2013-07-07 03:00:00	2	26.599	51.887	12	0	0	0	0	0	0	11.5	41.4	47.1	0	0	0
120999	TAT	2013-07-07 15:00:00	3	26.601	51.881	12	0	0	0	0	0	0	4.3	95.7	0	0	0	0
120999	TAT	2013-07-08 03:00:00	3	26.601	51.881	12	0	0	0	0	0	0	14.2	51	34.8	0	0	0
120999	TAT	2013-07-08 15:00:00	2	26.635	51.856	12	0	0	0	0	0	0	1.2	98.8	0	0	0	0
120999	TAT	2013-07-09 03:00:00	2	26.635	51.856	12	0	0	0	0	0	0.8	33.7	0	65.5	0	0	0
120999	TAT	2013-07-09 15:00:00	1	26.603	51.92	12	0	0	0	0	0	0	5.1	94.9	0	0	0	0
120999	TAT	2013-07-10 03:00:00	1	26.603	51.92	12	0	0	0	0	0	2.1	19.3	35.2	29	14.4	0	0
120999	TAT	2013-07-10 15:00:00	2	26.603	51.869	12	0	0	0	0	0	0	3.1	96.9	0	0	0	0
120999	TAT	2013-07-11 03:00:00	2	26.603	51.869	12	0	0	0	0	0	2.1	25.6	41.1	31.2	0	0	0
120999	TAT	2013-07-11 15:00:00	1	26.585	51.915	12	0	0	0	0	0	0	3.5	96.5	0	0	0	0
120999	TAT	2013-07-12 03:00:00	1	26.585	51.915	12	0	0	0	0	0	0	27.7	61.6	10.7	0	0	0
120999	TAT	2013-07-12 15:00:00	1	26.627	51.868	12	0	0	0	0	0	0	12.8	87.2	0	0	0	0
120999	TAT	2013-07-13 03:00:00	1	26.627	51.868	12	0	0	0	0	0	0	46.5	50.4	3.1	0	0	0
120999	TAT	2013-07-13 15:00:00	2	26.592	51.946	12	0	0	0	0	0	0	2.4	97.6	0	0	0	0
120999	TAT	2013-07-14 03:00:00	2	26.592	51.946	12	0	0	0	0	0	0.3	29.4	32.6	14.1	23.6	0	0
120999	TAT	2013-07-14 15:00:00	3	26.604	51.89	12	0	0	0	0	0	0	17.5	82.5	0	0	0	0
120999	TAT	2013-07-15 03:00:00	3	26.604	51.89	12	0	0	0	0	0	0	11.9	48.3	20	19.8	0	0
120999	TAT	2013-07-15 15:00:00	2	26.558	51.922	12	0	0	0	0	0	0	10	90	0	0	0	0
120999	TAT	2013-07-16 03:00:00	2	26.558	51.922	12	0	0	0	0	0	0	35.4	25	17.5	22.1	0	0
120999	TAT	2013-07-16 15:00:00	2	26.582	51.895	12	0	0	0	0	0	0	17.5	82.5	0	0	0	0
120999	TAT	2013-07-17 03:00:00	2	26.582	51.895	12	0	0	0	0	0	0	33.5	39.8	2.9	23.8	0	0
120999	TAT	2013-07-17 15:00:00	0	26.544	51.938	12	0	0	0	0	0	0	9.6	90.4	0	0	0	0
120999	TAT	2013-07-18 03:00:00	0	26.544	51.938	12	0	0	0	0	0	0.3	32.3	40.2	7.8	19.4	0	0
120999	TAT	2013-07-18 15:00:00	2	26.588	51.913	12	0	0	0	0	0	0	30.8	69.2	0	0	0	0
120999	TAT	2013-07-19 03:00:00	2	26.588	51.913	12	0	0	0	0	0	2.6	45	15.7	8.9	27.8	0	0
120999	TAT	2013-07-19 15:00:00	3	26.576	51.904	12	0	0	0	0	0	0	20.1	77	1.9	1	0	0
120999	TAT	2013-07-20 03:00:00	3	26.576	51.904	12	0	0	0	0	0	6.7	31.4	29.2	4	28.8	0	0
120999	TAT	2013-07-20 15:00:00	3	26.608	51.855	12	0	0	0	0	0	0	10.4	89.3	0.4	0	0	0
120999	TAT	2013-07-21 03:00:00	3	26.608	51.855	12	0	0	0	0	0	2.4	40.9	15.7	7.4	33.5	0	0
120999	TAT	2013-07-21 15:00:00	2	26.617	51.869	12	0	0	0	0	0	0	9.7	81	3.2	6.1	0	0
120999	TAT	2013-07-22 03:00:00	2	26.617	51.869	12	0	0	0	0	0	0	30.8	25.9	25	18.3	0	0
120999	TAT	2013-07-22 15:00:00	2	26.621	51.858	12	0	0	0	0	0	0	30.6	56.7	12.7	0	0	0
120999	TAT	2013-07-23 03:00:00	0	26.542	51.857	12	0	0	0	0	0	0	30.1	44.7	18.7	6.5	0	0
120999	TAT	2013-07-23 15:00:00	0	26.542	51.857	12	0	0	0	0	0	0	2.1	75	22.9	0	0	0
120999	TAT	2013-07-24 03:00:00	0	26.542	51.857	12	0	0	0	0	0	0	1.1	93.4	5.5	0	0	0
120999	TAT	2013-07-24 15:00:00	0	26.542	51.857	12	0	0	0	0	0	0	0	66.9	33.1	0	0	0
120999	TAT	2013-07-25 03:00:00	2	26.61	51.852	12	0	0	0	0	0	0	15.3	84.7	0	0	0	0
120999	TAT	2013-07-25 15:00:00	2	26.61	51.852	12	0	0	0	0	0	0	9.2	3.5	50.6	36.7	0	0
120999	TAT	2013-07-26 03:00:00	2	26.61	51.852	12	0	0	0	0	0	0	0	0	37.7	62.3	0	0
120999	TAT	2013-07-26 15:00:00	2	26.61	51.852	12	0	0	0	0	0	0	0	0	100	0	0	0
120999	TAT	2013-07-27 03:00:00	B	26.611	51.847	12	0	0	0	0	0	0	0	0	70.6	29.4	0	0
120999	TAT	2013-07-27 15:00:00				12	0	0	0	0	0	0	0	0	100	0	0	0
120999	TAT	2013-07-28 03:00:00				12	0	0	0	0	0	0	0	0	29	57.3	13.7	0
120999	TAT	2013-07-28 15:00:00				12	0	0	0	0	0	0	0	0	100	0	0	0
120999	TAT	2013-07-29 03:00:00				12	0	0	0	0	0	0	0	0	100	0	0	0
120999	TAT	2013-07-29 15:00:00				12	0	0	0	0	0	0	0	0	100	0	0	0
120999	TAT	2013-07-30 03:00:00				12	0	0	0	0	0	0	0	0	100	0	0	0
120999	TAT	2013-07-30 15:00:00				12	0	0	0	0	0	0	0	0	100	0	0	0
120999	TAT	2013-07-31 03:00:00	3	26.203	51.64	12	0	0	0	0	0	0	0	0	100	0	0	0
120999	TAT	2013-07-31 15:00:00	3	26.203	51.64	12	0	0	0	0	0	0	0	0	100	0	0	0
120999	TAT	2013-08-01 03:00:00	0	26.187	51.683	12	0	0	0	0	0	0	0	0	100	0	0	0
120999	TAT	2013-08-01 15:00:00	0	26.187	51.683	12	0	0	0	0	0	0	0	0	100	0	0	0
120999	TAT	2013-08-02 03:00:00	2	26.085	51.679	12	0	0	0	0	0	0	0	0	100	0	0	0
120999	TAT	2013-08-02 15:00:00	2	26.079	51.697	12	0	0	0	0	0	0	0	0	100	0	0	0
120999	TAT	2013-08-03 03:00:00	3	25.89	51.666	12	0	0	0	0	0	0	0	0	100	0	0	0
121000	TAT	2014-05-19 08:00:00	3	26.693	51.768	12	0	0	0	0	0	3.7	42.4	25.8	28	0	0	0
121000	TAT	2014-05-19 15:00:00	3	26.693	51.768	12	0	0	0	0	0	0	57.9	42.1	0	0	0	0
121000	TAT	2014-05-20 03:00:00	3	26.693	51.768	12	0	0	0	0	6.1	13.1	44.5	36.2	0	0	0	0
121000	TAT	2014-05-20 15:00:00	3	26.693	51.768	12	0	0	0	0	0	2.9	47.7	49.4	0	0	0	0
121000	TAT	2014-05-21 03:00:00	3	26.693	51.768	12	0	0	0	0	0	27.6	40.8	31.6	0	0	0	0
121000	TAT	2014-05-21 15:00:00				12	0	0	0	0	0	1.8	63.1	35.1	0	0	0	0
121000	TAT	2014-05-22 03:00:00				12	0	0	0	0	0.3	36.4	61.8	1.5	0	0	0	0
121000	TAT	2014-05-22 15:00:00	1	26.863	51.323	12	0	0	0	0	0	0	2.7	97.3	0	0	0	0
121000	TAT	2014-05-23 03:00:00	1	26.863	51.323	12	0	0	0	0	0	6	18.7	75.3	0	0	0	0
121000	TAT	2014-05-23 15:00:00	3	26.607	51.855	12	0	0	0	0	0	0.4	51.5	48.1	0	0	0	0
121000	TAT	2014-05-24 03:00:00	3	26.607	51.855	12	0	0	0	0	0	20	37.6	42.4	0	0	0	0
121000	TAT	2014-05-24 15:00:00	2	26.619	51.844	12	0	0	0	0	0	0	32.1	67.9	0	0	0	0
121000	TAT	2014-05-25 03:00:00	2	26.619	51.844	12	0	0	0	0	0	3.6	29.9	66.5	0	0	0	0
121000	TAT	2014-05-25 15:00:00	1	26.616	51.853	12	0	0	0	0	0	0	40.2	59.8	0	0	0	0
121000	TAT	2014-05-26 03:00:00	2	26.633	51.828	12	0	0	0	0	0	0	19.8	80.2	0	0	0	0
121000	TAT	2014-05-26 15:00:00	2	26.624	51.824	12	0	0	0	0	0	0	39	61	0	0	0	0
121000	TAT	2014-05-27 03:00:00	0	26.628	51.814	12	0	0	0	0	0	0	14.9	78	7.1	0	0	0
121000	TAT	2014-05-27 15:00:00	3	26.619	51.828	12	0	0	0	0	0	0	29.2	70.8	0	0	0	0
121000	TAT	2014-05-28 03:00:00	3	26.619	51.828	12	0	0	0	0	0	0	24.3	58.6	17.1	0	0	0
121000	TAT	2014-05-28 15:00:00	3	26.6	51.872	12	0	0	0	0	0	0	35.6	64.4	0	0	0	0
121000	TAT	2014-05-29 03:00:00	1	26.647	51.803	12	0	0	0	0	0	5.6	36.3	58.1	0	0	0	0
121000	TAT	2014-05-29 15:00:00	1	26.647	51.803	12	0	0	0	0	0	0	56.3	43.8	0	0	0	0
121000	TAT	2014-05-30 15:00:00	1	26.647	51.803	12	0	0	0	0	0.2	11.3	46.5	42	0	0	0	0
121000	TAT	2014-05-31 15:00:00				12	0	0	0	0	0	0	14.2	85.8	0	0	0	0
121000	TAT	2014-06-01 03:00:00				12	0	0	0	0	1.8	53.3	0	40	4.9	0	0	0
121000	TAT	2014-06-02 15:00:00				12	0	0	0	0	7.5	5.4	35.2	51.9	0	0	0	0
121000	TAT	2014-06-03 03:00:00	2	27.15	50.605	12	0	0	0	0	6.7	19.7	55.8	13	4.9	0	0	0
121000	TAT	2014-06-03 15:00:00	2	27.15	50.605	12	0	0	0	0	0	0	16.5	82.5	1	0	0	0
121000	TAT	2014-06-04 03:00:00	2	27.15	50.605	12	0	0	0	0	0	1.3	37.2	61.6	0	0	0	0
121000	TAT	2014-06-04 15:00:00	2	27.15	50.605	12	0	0	0	0	0	0	4.7	95.3	0	0	0	0
121000	TAT	2014-06-05 03:00:00				12	0	0	0	0	0	0	28	72	0	0	0	0
121000	TAT	2014-06-05 15:00:00				12	0	0	0	0	0	0	7	93	0	0	0	0
121000	TAT	2014-06-06 03:00:00				12	0	0	0	0	0	0	22.1	73.3	0	4.6	0	0
121000	TAT	2014-06-06 15:00:00				12	0	0	0	0	0	0	13.5	86.5	0	0	0	0
121000	TAT	2014-06-07 03:00:00				12	0	0	0	0	0	3	42.1	54.9	0	0	0	0
121000	TAT	2014-06-07 15:00:00				12	0	0	0	0	0	6	35.6	58.3	0	0	0	0
121000	TAT	2014-06-08 03:00:00	2	27.131	50.623	12	0	0	0	0	0	8.8	49	42.3	0	0	0	0
121000	TAT	2014-06-08 15:00:00	1	27.104	50.714	12	0	0	0	0	0	0	8.5	91.5	0	0	0	0
121000	TAT	2014-06-09 03:00:00	2	27.192	50.654	12	0	0	0	0	0	1.5	20.8	27.1	50.6	0	0	0
121000	TAT	2014-06-09 15:00:00	2	27.192	50.654	12	0	0	0	0	0	0	9.3	90.7	0	0	0	0
121000	TAT	2014-06-10 03:00:00	2	27.185	50.632	12	0	0	0	0	0	0.9	23.5	75.3	0.3	0	0	0
121000	TAT	2014-06-11 15:00:00	0	27.194	50.691	12	0	0	0	0	0	0	6.7	93.3	0	0	0	0
121000	TAT	2014-06-12 03:00:00	0	27.194	50.691	12	0	0	0	0	2.6	4.8	32.9	59.7	0	0	0	0
121000	TAT	2014-06-12 15:00:00	A	27.332	50.588	12	0	0	0	0	0	2.9	15.9	81.2	0	0	0	0
121000	TAT	2014-06-13 03:00:00	A	27.332	50.588	12	0	0	0	0	0	4.4	30.2	65.4	0	0	0	0
121000	TAT	2014-06-13 15:00:00	A	27.332	50.588	12	0	0	0	0	0	3.6	59.5	36.9	0	0	0	0
121000	TAT	2014-06-14 03:00:00				12	0	0	0	0	0	8.6	68.3	23.1	0	0	0	0
121000	TAT	2014-06-14 15:00:00				12	0	0	0	0	0	1.2	41.3	57.5	0	0	0	0
121000	TAT	2014-06-15 03:00:00				12	0	0	0	0	0	12.2	64.8	23	0	0	0	0
121000	TAT	2014-06-15 15:00:00				12	0	0	0	0	8.3	7.6	46.3	37.8	0	0	0	0
121000	TAT	2014-06-16 03:00:00				12	0	0	0	0	0	10.6	67.5	21.9	0	0	0	0
121000	TAT	2014-06-16 15:00:00				12	0	0	0	0	0	0.5	42.8	56.7	0	0	0	0
121000	TAT	2014-06-17 03:00:00	3	27.109	50.713	12	0	0	0	0	0	1.8	61.8	36.4	0	0	0	0
121000	TAT	2014-06-17 15:00:00	2	27.107	50.713	12	0	0	0	0	0	0	12.8	87.2	0	0	0	0
121000	TAT	2014-06-18 03:00:00	2	27.126	50.716	12	0	0	0	0	0	5.3	54.9	39.8	0	0	0	0
121000	TAT	2014-06-18 15:00:00	2	27.126	50.716	12	0	0	0	0	0	0	15.6	84.4	0	0	0	0
121000	TAT	2014-06-19 03:00:00	1	27.143	50.697	12	0	0	0	0	0	16.5	18.7	45.4	19.4	0	0	0
121000	TAT	2014-06-19 15:00:00	0	27.152	50.718	12	0	0	0	0	0	0	6.6	85.4	8	0	0	0
121000	TAT	2014-06-20 03:00:00	2	27.121	50.729	12	0	0	0	0	0	1.1	38.2	35.5	25.1	0	0	0
121000	TAT	2014-06-20 15:00:00	1	27.128	50.741	12	0	0	0	0	0	0	6.1	68.9	25	0	0	0
121000	TAT	2014-06-21 03:00:00	3	27.125	50.714	12	0	0	0	0	0	3.4	33.5	24.3	38.7	0	0	0
121000	TAT	2014-06-21 15:00:00	3	27.125	50.714	12	0	0	0	0	0	0	20.4	56.7	22.9	0	0	0
121000	TAT	2014-06-22 03:00:00	3	27.125	50.714	12	0	0	0	0	0	1.5	49.8	27.3	21.5	0	0	0
121000	TAT	2014-06-22 15:00:00	3	27.125	50.714	12	0	0	0	0	0	0	23.6	70	6.4	0	0	0
121000	TAT	2014-06-23 03:00:00	B	27.102	50.766	12	0	0	0	0	0	0	54.4	45.6	0	0	0	0
121000	TAT	2014-06-23 15:00:00	B	27.102	50.766	12	0	0	0	0	0	0	20.1	79	1	0	0	0
121000	TAT	2014-06-24 03:00:00				12	0	0	0	0	0	0.6	52.7	46.7	0	0	0	0
121000	TAT	2014-06-24 15:00:00				12	0	0	0	0	0	1.2	43.5	55.3	0	0	0	0
121000	TAT	2014-06-25 03:00:00	2	27.114	50.682	12	0	0	0	0	0	1.2	58.3	40.5	0	0	0	0
121000	TAT	2014-06-25 15:00:00	2	27.114	50.682	12	0	0	0	0	0	0	16	60.3	23.7	0	0	0
121000	TAT	2014-06-26 03:00:00	2	27.11	50.664	12	0	0	0	0	0	10.4	21.2	12.7	55.7	0	0	0
121000	TAT	2014-06-26 15:00:00	1	27.114	50.671	12	0	0	0	0	0	0	12.5	69.4	18.1	0	0	0
121000	TAT	2014-06-27 03:00:00	3	27.11	50.668	12	0	0	0	0	0	6.6	24.2	5.1	64.1	0	0	0
121000	TAT	2014-06-27 15:00:00	3	27.11	50.668	12	0	0	0	0	0	0	18.3	67	14.7	0	0	0
121000	TAT	2014-06-28 03:00:00	3	27.138	50.662	12	0	0	0	0	0	7.4	28.3	24.6	39.6	0	0	0
121000	TAT	2014-06-28 15:00:00	2	27.177	50.685	12	0	0	0	0	0	0	8.6	29.9	61.4	0	0	0
121000	TAT	2014-06-29 03:00:00	3	27.126	50.812	12	0	0	0	0	0	0	0	0	36.3	63.7	0	0
121000	TAT	2014-06-29 15:00:00	2	27.13	50.82	12	0	0	0	0	0	0	0	0	100	0	0	0
121000	TAT	2014-06-30 03:00:00	3	27.031	50.892	12	0	0	0	0	0	0	0	0	77.7	22.3	0	0
121000	TAT	2014-06-30 15:00:00	3	27.031	50.892	12	0	0	0	0	0	0	0	0	100	0	0	0
121000	TAT	2014-07-01 03:00:00	1	26.872	51.022	12	0	0	0	0	0	0	0	0	100	0	0	0
121000	TAT	2014-07-01 15:00:00	1	26.872	51.022	12	0	0	0	0	0	0	0	0	100	0	0	0
121000	TAT	2014-07-02 03:00:00	3	26.707	51.132	12	0	0	0	0	0	0	0	0	100	0	0	0
121000	TAT	2014-07-02 15:00:00	3	26.722	51.124	12	0	0	0	0	0	0	0	0	100	0	0	0
121000	TAT	2014-07-03 03:00:00	3	26.582	51.298	12	0	0	0	0	0	0	0	0	100	0	0	0
121000	TAT	2014-07-03 15:00:00	3	26.582	51.298	12	0	0	0	0	0	0	0	0	100	0	0	0
121000	TAT	2014-07-04 03:00:00	3	26.641	51.431	12	0	0	0	0	0	0	0	0	100	0	0	0
121000	TAT	2014-07-04 15:00:00	3	26.641	51.431	12	0	0	0	0	0	0	0	0	100	0	0	0
121000	TAT	2014-07-05 03:00:00	1	26.635	51.514	12	0	0	0	0	0	0	0	0	97.2	2.8	0	0
121000	TAT	2014-07-05 15:00:00	2	26.63	51.503	12	0	0	0	0	0	0	0	0	100	0	0	0
121000	TAT	2014-07-06 03:00:00	1	26.543	51.565	12	0	0	0	0	0	0	0	0	28	72	0	0
121000	TAT	2014-07-06 15:00:00	3	26.547	51.595	12	0	0	0	0	0	0	0	0	100	0	0	0
121000	TAT	2014-07-07 03:00:00	2	26.446	51.688	12	0	0	0	0	0	0	0	0	62.6	37.4	0	0
121000	TAT	2014-07-07 15:00:00	2	26.445	51.703	12	0	0	0	0	0	0	0	0	100	0	0	0
121000	TAT	2014-07-08 03:00:00	3	26.294	51.788	12	0	0	0	0	0	0	0	0	49.6	50.4	0	0
121000	TAT	2014-07-08 15:00:00	3	26.294	51.788	12	0	0	0	0	0	0	0	0	100	0	0	0
121000	TAT	2014-07-09 03:00:00	2	26.155	51.817	12	0	0	0	0	0	0	0	0	100	0	0	0
121000	TAT	2014-07-09 15:00:00	0	26.15	51.824	12	0	0	0	0	0	0	0	0	100	0	0	0
121000	TAT	2014-07-10 03:00:00	3	26.008	51.901	12	0	0	0	0	0	0	0	0	100	0	0	0
121000	TAT	2014-07-10 15:00:00	3	26.008	51.901	12	0	0	0	0	0	0	0	0	100	0	0	0
121000	TAT	2014-07-11 03:00:00	3	25.807	52.02	12	0	0	0	0	0	0	0	0	88.9	11.1	0	0
121000	TAT	2014-07-11 15:00:00	3	25.807	52.02	12	0	0	0	0	0	0	0	0	100	0	0	0
121000	TAT	2014-07-12 03:00:00	2	25.708	52.096	12	0	0	0	0	0	0	0	0	100	0	0	0
121000	TAT	2014-07-12 15:00:00	2	25.711	52.107	12	0	0	0	0	0	0	0	0	100	0	0	0
121000	TAT	2014-07-13 03:00:00	3	25.654	52.192	12	0	0	0	0	0	0	0	0	100	0	0	0
121000	TAT	2014-07-13 15:00:00	3	25.654	52.192	12	0	0	0	0	0	0	0	0	100	0	0	0
121000	TAT	2014-07-14 03:00:00	2	25.498	52.296	12	0	0	0	0	0	0	0	0	39.9	60.1	0	0
121000	TAT	2014-07-14 15:00:00	2	25.498	52.296	12	0	0	0	0	0	0	0	0	100	0	0	0
121000	TAT	2014-07-15 03:00:00	3	25.412	52.441	12	0	0	0	0	0	0	0	0	0	100	0	0
121000	TAT	2014-07-15 15:00:00	3	25.413	52.445	12	0	0	0	0	0	0	0	0	100	0	0	0
121000	TAT	2014-07-16 03:00:00	3	25.386	52.592	12	0	0	0	0	0	0	0	0	100	0	0	0
121000	TAT	2014-07-16 15:00:00	3	25.386	52.592	12	0	0	0	0	0	0	0	0	100	0	0	0
121000	TAT	2014-07-17 03:00:00	1	25.358	52.691	12	0	0	0	0	0	0	0	0	44.4	55.6	0	0
121000	TAT	2014-07-17 15:00:00	2	25.375	52.666	12	0	0	0	0	0	0	0	0	100	0	0	0
121000	TAT	2014-07-18 03:00:00	3	25.347	52.752	12	0	0	0	0	0	0	0	0	29	52.3	18.8	0
121000	TAT	2014-07-18 15:00:00	3	25.358	52.755	12	0	0	0	0	0	0	0	0	88.5	11.5	0	0
121000	TAT	2014-07-19 03:00:00	3	25.3	52.826	12	0	0	0	0	0	0	0	0	31.3	62.1	6.6	0
121000	TAT	2014-07-19 15:00:00	3	25.31	52.833	12	0	0	0	0	0	0	0	0	80.2	19.8	0	0
121000	TAT	2014-07-20 03:00:00	3	25.267	52.991	12	0	0	0	0	0	0	0	0	5.9	94.1	0	0
121000	TAT	2014-07-20 15:00:00	3	25.267	52.991	12	0	0	0	0	0	0	0	0	99.6	0.4	0	0
121000	TAT	2014-07-21 03:00:00	3	25.17	53.006	12	0	0	0	0	0	0	0	0	23.2	76.8	0	0
121000	TAT	2014-07-21 15:00:00	2	25.162	53.021	12	0	0	0	0	0	0	0	0	95.7	4.3	0	0
121000	TAT	2014-07-22 03:00:00	1	25.12	53.061	12	0	0	0	0	0	0	0	0	9.3	90.7	0	0
121000	TAT	2014-07-22 15:00:00	1	25.12	53.061	12	0	0	0	0	0	0	0	0	96.9	3.1	0	0
121000	TAT	2014-07-23 03:00:00	3	24.976	53.18	12	0	0	0	0	0	0	0	0	18.8	81.2	0	0
121000	TAT	2014-07-23 15:00:00	3	24.976	53.18	12	0	0	0	0	0	0	0	0	98.8	1.2	0	0
121000	TAT	2014-07-24 03:00:00	3	24.899	53.317	12	0	0	0	0	0	0	0	0	11.5	88.5	0	0
121000	TAT	2014-07-24 15:00:00	3	24.894	53.354	12	0	0	0	0	0	0	0	0	45.1	54.9	0	0
121000	TAT	2014-07-25 03:00:00	3	24.89	53.326	12	0	0	0	0	0	0	0	0	3.2	79.3	17.5	0
121000	TAT	2014-07-25 15:00:00	3	24.892	53.331	12	0	0	0	0	0	0	0	0	7.8	92.2	0	0
121000	TAT	2014-07-26 03:00:00	3	24.87	53.306	12	0	0	0	0	0	0	0	0	0	100	0	0
121000	TAT	2014-07-26 15:00:00	2	24.875	53.334	12	0	0	0	0	0	0	0	0	0	100	0	0
121000	TAT	2014-07-27 03:00:00	2	24.85	53.316	12	0	0	0	0	0	0	0	0	0	100	0	0
121000	TAT	2014-07-27 15:00:00	2	24.851	53.334	12	0	0	0	0	0	0	0	0	0	100	0	0
121000	TAT	2014-07-28 03:00:00	3	24.772	53.458	12	0	0	0	0	0	0	0	0	0	100	0	0
121000	TAT	2014-07-28 15:00:00	2	24.776	53.463	12	0	0	0	0	0	0	0	0	0.4	99.6	0	0
121000	TAT	2014-07-29 03:00:00	3	24.701	53.537	12	0	0	0	0	0	0	0	0	0	100	0	0
121000	TAT	2014-07-29 15:00:00	3	24.701	53.537	12	0	0	0	0	0	0	0	0	0.4	99.6	0	0
121000	TAT	2014-07-30 03:00:00	2	24.708	53.492	12	0	0	0	0	0	0	0	0	0	100	0	0
121000	TAT	2014-07-30 15:00:00	3	24.746	53.477	12	0	0	0	0	0	0	0	0	22	78	0	0
121000	TAT	2014-07-31 03:00:00	3	24.721	53.432	12	0	0	0	0	0	0	0	0	0	68.1	31.9	0
121000	TAT	2014-07-31 15:00:00	3	24.751	53.407	12	0	0	0	0	0	0	0	0	30.3	69.7	0	0
121000	TAT	2014-08-01 03:00:00	3	24.75	53.396	12	0	0	0	0	0	0	0	0	0	78.2	21.8	0
121000	TAT	2014-08-01 15:00:00	3	24.75	53.396	12	0	0	0	0	0	0	0	0	0	100	0	0
121000	TAT	2014-08-02 03:00:00	3	24.751	53.373	12	0	0	0	0	0	0	0	0	0	92.6	7.4	0
121000	TAT	2014-08-02 15:00:00	0	24.753	53.363	12	0	0	0	0	0	0	0	0	0	100	0	0
121000	TAT	2014-08-03 03:00:00	3	24.712	53.376	12	0	0	0	0	0	0	0	0	0	100	0	0
121000	TAT	2014-08-03 15:00:00	1	24.711	53.375	12	0	0	0	0	0	0	0	0	0	100	0	0
121000	TAT	2014-08-04 03:00:00	3	24.582	53.439	12	0	0	0	0	0	0	0	0	0	100	0	0
121000	TAT	2014-08-04 15:00:00	3	24.582	53.439	12	0	0	0	0	0	0	0	0	0	100	0	0
121000	TAT	2014-08-05 03:00:00	3	24.42	53.499	12	0	0	0	0	0	0	0	0	0	100	0	0
121000	TAT	2014-08-05 15:00:00	3	24.42	53.499	12	0	0	0	0	0	0	0	0	0	100	0	0
121000	TAT	2014-08-06 03:00:00	3	24.366	53.55	12	0	0	0	0	0	0	0	0	0	100	0	0
121000	TAT	2014-08-06 15:00:00	1	24.358	53.559	12	0	0	0	0	0	0	0	0	0	100	0	0
121000	TAT	2014-08-07 03:00:00	3	24.307	53.596	12	0	0	0	0	0	0	0	0	0	100	0	0
121000	TAT	2014-08-07 15:00:00	3	24.307	53.596	12	0	0	0	0	0	0	0	0	0	100	0	0
121000	TAT	2014-08-08 03:00:00	3	24.274	53.64	12	0	0	0	0	0	0	0	0	0	100	0	0
121000	TAT	2014-08-08 15:00:00	3	24.267	53.645	12	0	0	0	0	0	0	0	0	0	100	0	0
121000	TAT	2014-08-09 03:00:00	3	24.232	53.673	12	0	0	0	0	0	0	0	0	0	100	0	0
121000	TAT	2014-08-09 15:00:00	3	24.232	53.676	12	0	0	0	0	0	0	0	0	0	100	0	0
121000	TAT	2014-08-10 03:00:00	3	24.218	53.667	12	0	0	0	0	0	0	0	0	0	98.4	1.6	0
121000	TAT	2014-08-10 15:00:00	3	24.222	53.665	12	0	0	0	0	0	0	0	0	0	100	0	0
121000	TAT	2014-08-11 03:00:00	0	24.167	53.672	12	0	0	0	0	0	0	0	0	0	100	0	0
121000	TAT	2014-08-11 15:00:00	2	24.175	53.627	12	0	0	0	0	0	0	0	29.2	35.3	35.5	0	0
121000	TAT	2014-08-12 03:00:00	2	24.175	53.627	12	0	0	0	0	0	0	0	0	6.1	10	16.9	66.9
121000	TAT	2014-08-12 15:00:00	2	24.175	53.627	12	0	0	0	0	0	0	0	9.3	76.8	13.9	0	0
121000	TAT	2014-08-13 03:00:00	2	24.175	53.627	12	0	0	0	0	0	0	0	0	3.3	6.3	14.1	76.3
121000	TAT	2014-08-14 03:00:00	B	24.224	53.595	12	0	0	0	0	0	0	0	0	3.3	10.5	11.1	75.1
121000	TAT	2014-08-14 15:00:00	B	24.171	53.595	12	0	0	0	0	0	0	0	32.9	64.5	2.6	0	0
121000	TAT	2014-08-15 03:00:00	B	24.16	53.697	12	0	0	0	0	0	0	0	0	3.3	10.2	10.8	75.6
121000	TAT	2014-08-15 15:00:00	B	24.218	53.748	12	0	0	0	0	0	0	0	38.1	50.4	11.5	0	0
121000	TAT	2014-08-16 03:00:00	3	24.175	53.628	12	0	0	0	0	0	0	0	0	4.8	8.1	11.4	75.6
121000	TAT	2014-08-16 15:00:00	3	24.173	53.633	12	0	0	0	0	0	0	0	52.4	29	18.6	0	0
121000	TAT	2014-08-17 03:00:00	3	24.173	53.633	12	0	0	0	0	0	0	0	0	3.9	6.9	12.3	76.8
121000	TAT	2014-08-17 15:00:00	3	24.173	53.633	12	0	0	0	0	0	0	0	0	22.7	56.9	20.4	0
121000	TAT	2014-08-18 03:00:00	1	24.173	53.623	12	0	0	0	0	0	0	0	0	0.6	5.5	12.6	81.3
121000	TAT	2014-08-18 15:00:00	2	24.173	53.628	12	0	0	0	0	0	0	0	0	79	21	0	0
121000	TAT	2014-08-19 03:00:00	2	24.174	53.629	12	0	0	0	0	0	0	0	0	0.3	10.4	10.7	78.6
121000	TAT	2014-08-19 15:00:00	2	24.174	53.629	12	0	0	0	0	0	0	0	35.6	50.2	14.2	0	0
121000	TAT	2014-08-20 03:00:00	2	24.174	53.629	12	0	0	0	0	0	0	0	0	3.6	10.3	10.9	75.2
121000	TAT	2014-08-20 15:00:00	2	24.171	53.624	12	0	0	0	0	0	0	0	70.6	14.4	15	0	0
121000	TAT	2014-08-21 03:00:00	2	24.171	53.624	12	0	0	0	0	0	0	0	1.2	2.7	8.4	12	75.7
121000	TAT	2014-08-21 15:00:00	2	24.171	53.624	12	0	0	0	0	0	0	10.2	53.5	31.9	4.4	0	0
121000	TAT	2014-08-22 03:00:00	2	24.171	53.624	12	0	0	0	0	0	0	0	0	2.6	9.4	10	78
121000	TAT	2014-08-22 15:00:00	3	24.175	53.626	12	0	0	0	0	0	0	0	25.6	65.3	9.2	0	0
121000	TAT	2014-08-23 03:00:00	2	24.173	53.637	12	0	0	0	0	0	0	0	0	3	9.6	10.8	76.6
121000	TAT	2014-08-23 15:00:00	2	24.173	53.637	12	0	0	0	0	0	0	0	26.9	37.1	36.1	0	0
121000	TAT	2014-08-24 03:00:00	3	24.175	53.632	12	0	0	0	0	0	0	0	0	5.4	11.7	9.9	73
121000	TAT	2014-08-24 15:00:00	3	24.175	53.632	12	0	0	0	0	0	0	0	40	50.8	9.2	0	0
121000	TAT	2014-08-25 03:00:00	3	24.175	53.632	12	0	0	0	0	0	0	0	0	4.5	10.5	9.3	75.6
121000	TAT	2014-08-25 15:00:00	3	24.175	53.632	12	0	0	0	0	0	0	0	47	50.9	2.1	0	0
121000	TAT	2014-08-26 03:00:00	A	24.178	53.615	12	0	0	0	0	0	0	0	0	3.9	11.7	10.5	73.9
121000	TAT	2014-08-26 15:00:00	3	24.174	53.627	12	0	0	0	0	0	0	24.7	35.9	38.8	0.6	0	0
121000	TAT	2014-08-27 03:00:00	2	24.172	53.642	12	0	0	0	0	0	0	0	1.2	3.6	11.4	9.6	74.3
121000	TAT	2014-08-27 15:00:00	3	24.175	53.629	12	0	0	0	0	0	0	11.5	53.5	33.6	1.4	0	0
121000	TAT	2014-08-28 03:00:00	3	24.177	53.627	12	0	0	0	0	0	0	0	0	2.1	10.8	10.8	76.3
121000	TAT	2014-08-28 15:00:00	3	24.177	53.627	12	0	0	0	0	0	0	0	74.5	23.7	1.8	0	0
121000	TAT	2014-08-29 03:00:00	3	24.177	53.627	12	0	0	0	0	0	0	0	0.3	3.9	9.1	9.4	77.3
128519	TAT	2013-07-02 06:00:00	3	26.569	51.884	12	0	0	0	0	0	0.7	11	59.3	10.3	9.3	6.3	3
128519	TAT	2013-07-02 15:00:00	3	26.569	51.884	12	0	0	0	0	0	0	6.1	68.2	25.6	0	0	0
128519	TAT	2013-07-03 03:00:00	3	26.569	51.884	12	0	0	0	0	0	0	15	31.3	53.7	0	0	0
128519	TAT	2013-07-03 15:00:00	1	26.542	51.879	12	0	0	0	0	0	0.3	10.9	71.3	17.5	0	0	0
128519	TAT	2013-07-04 03:00:00	1	26.542	51.879	12	0	0	0	0	0	0	6.9	44.9	48.2	0	0	0
128519	TAT	2013-07-04 15:00:00	3	26.562	51.873	12	0	0	0	0	0	0	55.8	0	44.2	0	0	0
128519	TAT	2013-07-05 03:00:00	3	26.562	51.873	12	0	0	0	0	0	0	13.3	44.6	42	0	0	0
128519	TAT	2013-07-05 15:00:00	2	26.587	51.85	12	0	0	0	0	0	0	1.3	82.5	16.2	0	0	0
128519	TAT	2013-07-06 03:00:00	2	26.587	51.85	12	0	0	0	0	0	0	3.7	41.2	55.1	0	0	0
128519	TAT	2013-07-06 15:00:00	3	26.611	51.859	12	0	0	0	0	0	0	0	85.8	14.2	0	0	0
128519	TAT	2013-07-07 03:00:00	3	26.611	51.859	12	0	0	0	0	0	0	1.1	33.4	65.5	0	0	0
128519	TAT	2013-07-07 15:00:00	0	26.608	51.859	12	0	0	0	0	0	0	1	88.2	10.8	0	0	0
128519	TAT	2013-07-08 03:00:00	0	26.608	51.859	12	0	0	0	0	0	0	2.3	33.8	57.9	6	0	0
128519	TAT	2013-07-08 15:00:00	3	26.634	51.859	12	0	0	0	0	0	0	0.7	85.4	13.9	0	0	0
128519	TAT	2013-07-09 03:00:00	3	26.634	51.859	12	0	0	0	0	0	0	1.3	39.6	52.3	6.9	0	0
128519	TAT	2013-07-09 15:00:00	3	26.634	51.859	12	0	0	0	0	0	0	0.4	94.1	5.6	0	0	0
128519	TAT	2013-07-10 03:00:00	3	26.588	51.787	12	0	0	0	0	0	0	2.4	71.5	26.1	0	0	0
128519	TAT	2013-07-10 15:00:00	3	26.605	51.781	12	0	0	0	0	0	0	0	3.9	77.7	18.4	0	0
128519	TAT	2013-07-11 03:00:00	3	26.457	51.86	12	0	0	0	0	0	0	0	0	7	93	0	0
128519	TAT	2013-07-11 15:00:00	3	26.472	51.824	12	0	0	0	0	0	0	0	0	100	0	0	0
128519	TAT	2013-07-12 03:00:00	3	26.348	51.901	12	0	0	0	0	0	0	0	0	95.3	4.7	0	0
128519	TAT	2013-07-12 15:00:00	3	26.369	51.874	12	0	0	0	0	0	0	0	0	100	0	0	0
128519	TAT	2013-07-13 03:00:00	2	26.269	51.963	12	0	0	0	0	0	0	0	0	16.7	83.3	0	0
128519	TAT	2013-07-13 15:00:00	3	26.29	51.948	12	0	0	0	0	0	0	0	0	59	41	0	0
128519	TAT	2013-07-14 03:00:00	3	26.252	52.035	12	0	0	0	0	0	0	0	0	12.3	39.4	48.3	0
128519	TAT	2013-07-14 15:00:00	3	26.268	52.016	12	0	0	0	0	0	0	0	0	79.6	20.4	0	0
128519	TAT	2013-07-15 03:00:00	3	26.27	52.068	12	0	0	0	0	0	0	0	0	3.9	96.1	0	0
128519	TAT	2013-07-15 15:00:00	1	26.262	52.063	12	0	0	0	0	0	0	0	0	49.6	50.4	0	0
128519	TAT	2013-07-16 03:00:00	1	26.177	52.148	12	0	0	0	0	0	0	0	0	0.5	57.6	41.9	0
128519	TAT	2013-07-16 15:00:00	3	26.167	52.136	12	0	0	0	0	0	0	0	0	0	100	0	0
128519	TAT	2013-07-17 03:00:00	3	26.179	52.175	12	0	0	0	0	0	0	0	0	0	100	0	0
128519	TAT	2013-07-17 15:00:00	3	26.186	52.193	12	0	0	0	0	0	0	0	0	0	100	0	0
128519	TAT	2013-07-18 03:00:00	3	26.186	52.193	12	0	0	0	0	0	0	0	0	0	100	0	0
128519	TAT	2013-07-18 15:00:00	3	26.186	52.193	12	0	0	0	0	0	0	0	0	0	100	0	0
128519	TAT	2013-07-19 03:00:00	3	26.186	52.193	12	0	0	0	0	0	0	0	0	0	73.2	26.8	0
128519	TAT	2013-07-19 15:00:00	3	26.151	52.545	12	0	0	0	0	0	0	0	0	0	100	0	0
128519	TAT	2013-07-20 03:00:00	3	26.123	52.636	12	0	0	0	0	0	0	0	0	0	42.8	57.2	0
128519	TAT	2013-07-20 15:00:00	1	26.099	52.683	12	0	0	0	0	0	0	0	0	0	100	0	0
128519	TAT	2013-07-21 03:00:00	3	26.077	52.706	12	0	0	0	0	0	0	0	0	0	100	0	0
128519	TAT	2013-07-21 15:00:00	3	26.047	52.763	12	0	0	0	0	0	0	0	0	0	100	0	0
128519	TAT	2013-07-22 03:00:00	3	25.99	52.902	12	0	0	0	0	0	0	0	0	0	0	100	0
128519	TAT	2013-07-22 15:00:00	3	25.974	52.952	12	0	0	0	0	0	0	0	0	0.8	99.2	0	0
128519	TAT	2013-07-23 03:00:00	3	25.879	53.139	12	0	0	0	0	0	0	0	0	0	100	0	0
128519	TAT	2013-07-23 15:00:00	3	25.871	53.164	12	0	0	0	0	0	0	0	0	0	100	0	0
128519	TAT	2013-07-24 03:00:00	3	25.771	53.326	12	0	0	0	0	0	0	0	0	0	100	0	0
128519	TAT	2013-07-24 15:00:00	3	25.785	53.366	12	0	0	0	0	0	0	0	0	0	100	0	0
128519	TAT	2013-07-25 03:00:00	3	25.654	53.589	12	0	0	0	0	0	0	0	0	0	100	0	0
128519	TAT	2013-07-25 15:00:00	3	25.648	53.605	12	0	0	0	0	0	0	0	0	18.5	81.5	0	0
128519	TAT	2013-07-26 03:00:00	3	25.648	53.605	12	0	0	0	0	0	0	0	0	1.2	98.8	0	0
128519	TAT	2013-07-26 15:00:00	3	25.648	53.605	12	0	0	0	0	0	0	0	0	51	49	0	0
128519	TAT	2013-07-27 03:00:00	3	25.648	53.605	12	0	0	0	0	0	0	0	0	0	100	0	0
128519	TAT	2013-07-27 15:00:00				12	0	0	0	0	0	0	0	0	34.2	65.8	0	0
128519	TAT	2013-07-28 03:00:00				12	0	0	0	0	0	0	0	0	45.6	54.4	0	0
128519	TAT	2013-07-28 15:00:00				12	0	0	0	0	0	0	0	0	100	0	0	0
128519	TAT	2013-07-29 03:00:00				12	0	0	0	0	0	0	0	0	21.8	78.2	0	0
128519	TAT	2013-07-29 15:00:00				12	0	0	0	0	0	0	0	0	100	0	0	0
128519	TAT	2013-07-30 03:00:00				12	0	0	0	0	0	0	0	0	100	0	0	0
128519	TAT	2013-07-30 15:00:00				12	0	0	0	0	0	0	0	0	100	0	0	0
128519	TAT	2013-07-31 03:00:00	3	25.366	54.442	12	0	0	0	0	0	0	0	0	100	0	0	0
128519	TAT	2013-07-31 15:00:00	3	25.362	54.466	12	0	0	0	0	0	0	0	0	100	0	0	0
128519	TAT	2013-08-01 03:00:00	3	25.379	54.609	12	0	0	0	0	0	0	0	0	100	0	0	0
128519	TAT	2013-08-01 15:00:00	2	25.383	54.656	12	0	0	0	0	0	0	0	0	100	0	0	0
128519	TAT	2013-08-02 03:00:00	2	25.414	54.76	12	0	0	0	0	0	0	0	0	11.8	88.2	0	0
128519	TAT	2013-08-02 15:00:00	2	25.437	54.795	12	0	0	0	0	0	0	0	0	99.2	0.8	0	0
128519	TAT	2013-08-03 03:00:00	2	25.482	54.832	12	0	0	0	0	0	0	0	0	22	78	0	0
128519	TAT	2013-08-03 15:00:00	2	25.496	54.843	12	0	0	0	0	0	0	0	0	79.9	20.1	0	0
128519	TAT	2013-08-04 03:00:00	3	25.537	54.786	12	0	0	0	0	0	0	0	0	99.6	0.4	0	0
128519	TAT	2013-08-04 15:00:00	3	25.553	54.803	12	0	0	0	0	0	0	0	0	100	0	0	0
128519	TAT	2013-08-05 03:00:00	3	25.561	54.732	12	0	0	0	0	0	0	0	0	100	0	0	0
128519	TAT	2013-08-05 15:00:00	3	25.578	54.751	12	0	0	0	0	0	0	0	0	100	0	0	0
128519	TAT	2013-08-06 03:00:00	2	25.617	54.706	12	0	0	0	0	0	0	0	0	100	0	0	0
128519	TAT	2013-08-06 15:00:00	3	25.635	54.723	12	0	0	0	0	0	0	0	0	100	0	0	0
128519	TAT	2013-08-07 03:00:00	1	25.739	54.686	12	0	0	0	0	0	0	0	0	100	0	0	0
128519	TAT	2013-08-07 15:00:00	2	25.761	54.717	12	0	0	0	0	0	0	0	0	100	0	0	0
128519	TAT	2013-08-08 03:00:00	3	25.909	54.714	12	0	0	0	0	0	0	0	0	100	0	0	0
128519	TAT	2013-08-08 13:00:00	2	25.934	54.741	12	0	0	0	0	0	0	0	0	99.2	0.8	0	0
128519	TAT	2013-08-08 15:00:00	2	25.934	54.741	12	0	0	0	0	0	0	0	0	100	0	0	0
128519	TAT	2013-08-09 03:00:00	3	26.033	54.794	12	0	0	0	0	0	0	0	0	100	0	0	0
128519	TAT	2013-08-09 15:00:00	2	26.043	54.809	12	0	0	0	0	0	0	0	0	100	0	0	0
128519	TAT	2013-08-10 03:00:00	3	26.123	54.865	12	0	0	0	0	0	0	0	0	100	0	0	0
128519	TAT	2013-08-10 15:00:00	2	26.133	54.866	12	0	0	0	0	0	0	0	0	100	0	0	0
128519	TAT	2013-08-11 03:00:00	2	26.236	54.766	12	0	0	0	0	0	0	0	0	78.3	21.7	0	0
128519	TAT	2013-08-11 15:00:00	2	26.242	54.735	12	0	0	0	0	0	0	0	0	100	0	0	0
128519	TAT	2013-08-12 03:00:00	3	26.263	54.496	12	0	0	0	0	0	0	0	0	41.2	58.8	0	0
128519	TAT	2013-08-12 15:00:00	3	26.231	54.492	12	0	0	0	0	0	0	0	0	95.7	4.3	0	0
128519	TAT	2013-08-13 03:00:00	3	26.32	54.423	12	0	0	0	0	0	0	0	0	83.3	16.7	0	0
128519	TAT	2013-08-13 15:00:00	3	26.318	54.399	12	0	0	0	0	0	0	0	0	100	0	0	0
128519	TAT	2013-08-14 03:00:00	0	26.376	54.168	12	0	0	0	0	0	0	0	0	30.6	69.4	0	0
128519	TAT	2013-08-14 15:00:00	3	26.395	54.145	12	0	0	0	0	0	0	0	0	100	0	0	0
128519	TAT	2013-08-15 03:00:00	3	26.412	53.918	12	0	0	0	0	0	0	0	0	41.2	58.8	0	0
128519	TAT	2013-08-15 15:00:00	3	26.411	53.873	12	0	0	0	0	0	0	0	0	100	0	0	0
128519	TAT	2013-08-16 03:00:00	3	26.566	53.551	12	0	0	0	0	0	0	0	0	5.6	86.8	7.6	0
128519	TAT	2013-08-16 15:00:00	3	26.582	53.49	12	0	0	0	0	0	0	0	0	3.9	96.1	0	0
128519	TAT	2013-08-17 03:00:00	1	26.693	53.068	12	0	0	0	0	0	0	0	0	0	100	0	0
128519	TAT	2013-08-17 15:00:00	2	26.678	53.005	12	0	0	0	0	0	0	0	0	0	100	0	0
128519	TAT	2013-08-18 03:00:00	3	26.592	52.39	12	0	0	0	0	0	0	0	0	0	100	0	0
128519	TAT	2013-08-18 15:00:00	2	26.533	52.297	12	0	0	0	0	0	0	0	0	0	100	0	0
128519	TAT	2013-08-19 03:00:00	3	26.28	52.014	12	0	0	0	0	0	0	0	0	0	100	0	0
128519	TAT	2013-08-19 15:00:00	3	26.242	52.013	12	0	0	0	0	0	0	0	0	0	100	0	0
128519	TAT	2013-08-20 03:00:00	3	26.261	51.751	12	0	0	0	0	0	0	0	0	0	78.3	21.7	0
128519	TAT	2013-08-20 15:00:00	3	26.292	51.736	12	0	0	0	0	0	0	0	0	0	100	0	0
128519	TAT	2013-08-21 03:00:00	3	26.624	51.518	12	0	0	0	0	0	0	0	0	0	47.7	52.3	0
128519	TAT	2013-08-21 15:00:00	2	26.688	51.52	12	0	0	0	0	0	0	0	0	0	100	0	0
128519	TAT	2013-08-22 03:00:00	3	26.903	51.769	12	0	0	0	0	0	0	0	0	0	97.2	2.8	0
128519	TAT	2013-08-22 15:00:00	3	26.914	51.823	12	0	0	0	0	0	0	0	0	0	100	0	0
128519	TAT	2013-08-23 03:00:00	2	27.015	52.293	12	0	0	0	0	0	0	0	0	0	62.8	37.2	0
128519	TAT	2013-08-23 15:00:00	3	27.028	52.311	12	0	0	0	0	0	0	0	0	0	100	0	0
128519	TAT	2013-08-24 03:00:00	3	27.211	52.621	12	0	0	0	0	0	0	0	0	0	100	0	0
128519	TAT	2013-08-24 15:00:00	3	27.233	52.61	12	0	0	0	0	0	0	0	0	0	100	0	0
128519	TAT	2013-08-25 03:00:00	3	27.373	52.453	12	0	0	0	0	0	0	0	0	0	100	0	0
128519	TAT	2013-08-25 15:00:00	3	27.427	52.388	12	0	0	0	0	0	0	0	0	0	100	0	0
128519	TAT	2013-08-26 03:00:00	0	27.565	52.161	12	0	0	0	0	0	0	0	0	0	100	0	0
128519	TAT	2013-08-26 15:00:00	2	27.564	52.117	12	0	0	0	0	0	0	0	0	0	100	0	0
128519	TAT	2013-08-27 03:00:00	2	27.43	51.815	12	0	0	0	0	0	0	0	0	0	100	0	0
128519	TAT	2013-08-27 15:00:00	2	27.407	51.793	12	0	0	0	0	0	0	0	0	15.6	84.4	0	0
128519	TAT	2013-08-28 03:00:00	3	27.309	51.455	12	0	0	0	0	0	0	0	0	5.6	94.4	0	0
128519	TAT	2013-08-28 15:00:00	3	27.284	51.452	12	0	0	0	0	0	0	0	0	68.1	31.9	0	0
128519	TAT	2013-08-29 03:00:00	3	27.212	51.345	12	0	0	0	0	0	0	0	0	12	81.9	6.1	0
128519	TAT	2013-08-29 15:00:00	3	27.195	51.376	12	0	0	0	0	0	0	0	0	0	100	0	0
128519	TAT	2013-08-30 03:00:00	3	27.169	51.354	12	0	0	0	0	0	0	0	0	0	100	0	0
128519	TAT	2013-08-30 15:00:00	3	27.152	51.381	12	0	0	0	0	0	0	0	0	0	100	0	0
128519	TAT	2013-08-31 03:00:00	3	27.121	51.348	12	0	0	0	0	0	0	0	0	0	98.4	1.6	0
128519	TAT	2013-08-31 15:00:00	2	27.113	51.378	12	0	0	0	0	0	0	0	0	0.8	99.2	0	0
128519	TAT	2013-09-01 03:00:00	3	27.12	51.342	12	0	0	0	0	0	0	0	0	0	91.5	8.5	0
128519	TAT	2013-09-01 15:00:00	1	27.119	51.346	12	0	0	0	0	0	0	0	0	0	100	0	0
128519	TAT	2013-09-02 03:00:00	3	27.056	51.357	12	0	0	0	0	0	0	0	0	0	100	0	0
128519	TAT	2013-09-02 15:00:00	1	27.06	51.412	12	0	0	0	0	0	0	0	0	0	100	0	0
128519	TAT	2013-09-03 03:00:00	1	26.992	51.461	12	0	0	0	0	0	0	0	0	0	100	0	0
128519	TAT	2013-09-03 15:00:00	3	26.999	51.512	12	0	0	0	0	0	0	0	0	0	100	0	0
128519	TAT	2013-09-04 03:00:00	3	27.011	51.577	12	0	0	0	0	0	0	0	0	0	100	0	0
128519	TAT	2013-09-04 15:00:00	3	27.015	51.601	12	0	0	0	0	0	0	0	0	0	100	0	0
128519	TAT	2013-09-05 03:00:00	3	27.021	51.719	12	0	0	0	0	0	0	0	0	0	100	0	0
128519	TAT	2013-09-05 15:00:00	3	27.02	51.738	12	0	0	0	0	0	0	0	0	0	100	0	0
128519	TAT	2013-09-06 03:00:00	3	27.082	51.911	12	0	0	0	0	0	0	0	0	0	100	0	0
128519	TAT	2013-09-06 15:00:00	3	27.092	51.921	12	0	0	0	0	0	0	0	0	0	100	0	0
128519	TAT	2013-09-07 03:00:00	3	27.126	52.078	12	0	0	0	0	0	0	0	0	0	63.8	36.2	0
128519	TAT	2013-09-07 15:00:00	3	27.117	52.078	12	0	0	0	0	0	0	0	0	0	100	0	0
128519	TAT	2013-09-08 03:00:00	2	27.283	52.257	12	0	0	0	0	0	0	0	0	0	80.9	19.1	0
128519	TAT	2013-09-08 15:00:00	2	27.3	52.266	12	0	0	0	0	0	0	0	0	4.3	95.7	0	0
128519	TAT	2013-09-09 03:00:00	3	27.492	52.327	12	0	0	0	0	0	0	0	0	0	100	0	0
128519	TAT	2013-09-09 15:00:00	3	27.516	52.285	12	0	0	0	0	0	0	0	0	0	100	0	0
128519	Percent	2013-08-14	3	26.318	54.399	24	3	3	3	3	3	3	3	3	3	3	3	3
128520	TAT	2013-01-15 03:00:00				12	8.5	0	0	0	0	32.7	33.9	18.1	6.9	0	0	0
128520	TAT	2013-09-12 08:00:00	1	26.606	51.862	12	0	0	0	0	0	0	47.3	12.9	10.6	24.7	4.4	0
128520	TAT	2013-09-12 15:00:00	1	26.606	51.862	12	0	0	0	0	0	0	33.8	48.5	16.7	1	0	0
128520	TAT	2013-09-13 03:00:00	1	26.606	51.862	12	0	0	0	0	0	0.2	39.9	26.4	21.2	12.3	0	0
128520	TAT	2013-09-13 15:00:00	1	26.606	51.862	12	0	0	0	0	0	13.9	22.9	38.9	18.8	5.5	0	0
128520	TAT	2013-09-14 03:00:00	1	26.606	51.862	12	0	0	0	0	0	2.1	13.5	22.3	50.2	11.9	0	0
128520	TAT	2013-09-14 15:00:00	B	26.843	51.764	12	0	0	0	0	0	11.5	64.4	13.2	10.9	0	0	0
128520	TAT	2013-09-15 03:00:00				12	0	0	0	0	0	34.1	35.4	23.3	7.2	0	0	0
128520	TAT	2013-09-15 15:00:00				12	0	0	0	0	0	0	54.2	43.1	2.8	0	0	0
128520	TAT	2013-09-16 03:00:00				12	0	0	0	0	0	0	24.4	66.8	8.9	0	0	0
128520	TAT	2013-09-16 15:00:00	2	27.144	50.806	12	0	0	0	0	0	0	27.3	61.2	11.5	0	0	0
128520	TAT	2013-09-17 03:00:00	3	27.106	50.681	12	0	0	0	0	0	30.7	38.5	15.4	14.9	0.5	0	0
128520	TAT	2013-09-17 15:00:00	2	27.124	50.706	12	0	0	0	0	0	0	41.2	39.9	19	0	0	0
128520	TAT	2013-09-18 03:00:00	3	27.086	50.686	12	0	0	0	0	0	0	43.1	21.1	24.1	11.7	0	0
128520	TAT	2013-09-18 15:00:00	3	27.086	50.686	12	0	0	0	0	0	0	5.8	56.6	37.6	0	0	0
128520	TAT	2013-09-19 03:00:00	2	27.096	50.688	12	0	0	0	0	0	0	31.2	38	30.7	0	0	0
128520	TAT	2013-09-19 15:00:00	2	27.103	50.683	12	0	0	0	0	0	0	18.1	40.4	41.5	0	0	0
128520	TAT	2013-09-20 03:00:00	2	27.082	50.699	12	0	0	0	0	0	0	18.8	9.1	69	3	0	0
128520	TAT	2013-09-20 15:00:00	2	27.082	50.699	12	0	0	0	0	0	0	7.6	53.7	38.7	0	0	0
128520	TAT	2013-09-21 03:00:00	1	27.094	50.657	12	0	0	0	0	0	0	29.3	22.7	48	0	0	0
128520	TAT	2013-09-21 15:00:00	1	27.094	50.657	12	0	0	0	0	0	0	4.8	74.4	20.8	0	0	0
128520	TAT	2013-09-22 03:00:00	2	27.11	50.627	12	0	0	0	0	0	0	63.6	36.4	0	0	0	0
128520	TAT	2013-09-22 15:00:00	3	27.105	50.655	12	0	0	0	0	0	0	19.9	57.6	22.5	0	0	0
128520	TAT	2013-09-23 03:00:00	3	27.105	50.655	12	0	0	0	0	0	0	1.3	98.7	0	0	0	0
128520	TAT	2013-09-23 15:00:00	2	27.119	50.707	12	0	0	0	0	0	0	13.2	76	10.8	0	0	0
128520	TAT	2013-09-24 03:00:00	2	27.119	50.707	12	0	0	0	0	0	2.1	20.1	21.1	56.7	0	0	0
128520	TAT	2013-09-24 15:00:00	0	27.014	50.788	12	0	0	0	0	0	6.5	37.1	39.2	17.2	0	0	0
128520	TAT	2013-09-25 15:00:00	0	27.014	50.788	12	0	0	0	0	0	1.9	25	36.6	36.5	0	0	0
128520	TAT	2013-09-26 03:00:00	0	27.014	50.788	12	0	0	0	0	0	0.6	9.1	11.3	79	0	0	0
128520	TAT	2013-09-26 15:00:00	B	27.068	50.819	12	0	0	0	0	0	3.5	20.2	43.1	33.1	0	0	0
128520	TAT	2013-09-27 03:00:00	A	27.262	50.67	12	0	0	0	0	0	9.4	14	11.5	65.1	0	0	0
128520	TAT	2013-09-27 15:00:00	B	27.33	50.56	12	0	0	0	0	0	20.1	26.5	31.9	21.4	0	0	0
128520	TAT	2013-09-28 03:00:00	B	27.33	50.56	12	0	0	0	0	0	31.4	23.1	13.2	32.4	0	0	0
128520	TAT	2013-09-28 15:00:00	3	27.411	50.788	12	0	0	0	0	0	7.9	35.7	39.4	17	0	0	0
128520	TAT	2013-09-29 03:00:00	3	27.411	50.788	12	0	0	0	0	0	43.6	23.1	14.8	18.5	0	0	0
128520	TAT	2013-09-29 15:00:00	0	27.304	50.895	12	0	0	0	0	0	5.8	30.8	50	13.3	0	0	0
128520	TAT	2013-09-30 15:00:00	0	27.304	50.895	12	0	0	0	0	0	15.7	33	31.2	20.1	0	0	0
128520	TAT	2013-10-01 03:00:00	0	27.304	50.895	12	0	0	0	0	0	37.8	15.6	15.6	31.1	0	0	0
128520	TAT	2013-10-01 15:00:00	1	27.298	50.493	12	0	0	0	0	0	15	61.6	14.2	9.2	0	0	0
128520	TAT	2013-10-02 03:00:00	1	27.298	50.493	12	0	0	0	0	0	31.6	29.1	9.8	29.4	0	0	0
128520	TAT	2013-10-02 15:00:00	0	27.283	50.553	12	0	0	0	0	0	3.7	31	47.6	17.7	0	0	0
128520	TAT	2013-10-03 03:00:00	0	27.283	50.553	12	0	0	0	0	0	21.3	20.7	14.4	43.5	0	0	0
128520	TAT	2013-10-03 15:00:00	0	27.283	50.553	12	0	0	0	0	0	8.1	41.2	37.9	12.8	0	0	0
128520	TAT	2013-10-04 03:00:00	0	27.283	50.553	12	0	0	0	0	0	16.2	21	14.3	48.4	0	0	0
128520	TAT	2013-10-04 15:00:00	1	27.171	50.055	12	0	0	0	0	0	0	4.4	66.1	29.4	0	0	0
128520	TAT	2013-10-05 15:00:00	1	27.171	50.055	12	0	0	0	0	0	0	11.3	57.4	31.3	0	0	0
128520	TAT	2013-10-07 15:00:00	0	27.327	50.01	12	0	0	0	0	0	0	19.4	80.3	0.3	0	0	0
128520	TAT	2013-11-05 15:00:00				12	0	0	0	0	0	0	100	0	0	0	0	0
128520	TAT	2013-11-06 03:00:00				12	0	0	0	0	0	0	100	0	0	0	0	0
128520	TAT	2013-11-06 15:00:00				12	0	0	0	0	0	0	100	0	0	0	0	0
128520	TAT	2013-11-07 03:00:00				12	0	0	0	0	0	0	100	0	0	0	0	0
128520	TAT	2013-11-07 15:00:00				12	0	0	0	0	0	0	100	0	0	0	0	0
128520	TAT	2013-11-08 03:00:00				12	0	0	0	0	0	0	100	0	0	0	0	0
128520	TAT	2013-11-08 15:00:00				12	0	0	0	0	0	0	100	0	0	0	0	0
128520	TAT	2013-11-09 03:00:00				12	0	0	0	0	0	0	100	0	0	0	0	0
128520	TAT	2013-11-09 15:00:00				12	0	0	0	0	0	0	100	0	0	0	0	0
128520	TAT	2013-11-10 03:00:00				12	0	0	0	0	0	0	100	0	0	0	0	0
128520	TAT	2013-11-10 15:00:00				12	0	0	0	0	0	0	100	0	0	0	0	0
128520	TAT	2013-11-11 03:00:00	3	28.079	50.109	12	0	0	0	0	0	0	73.2	26.8	0	0	0	0
128520	TAT	2013-11-11 15:00:00	3	28.079	50.109	12	0	0	0	0	0	0	100	0	0	0	0	0
128520	TAT	2013-11-12 03:00:00	3	28.079	50.109	12	0	0	0	0	0	0	100	0	0	0	0	0
128520	TAT	2013-11-12 15:00:00	3	28.079	50.109	12	0	0	0	0	0	0	100	0	0	0	0	0
128520	TAT	2013-11-13 03:00:00	3	27.919	50.197	12	0	0	0	0	0	0	100	0	0	0	0	0
128520	TAT	2013-11-13 15:00:00	1	27.824	50.256	12	0	0	0	0	0	0	100	0	0	0	0	0
128520	TAT	2013-11-14 03:00:00	3	27.708	50.334	12	0	0	0	0	0	0	100	0	0	0	0	0
128520	TAT	2013-11-14 15:00:00	3	27.708	50.334	12	0	0	0	0	0	0	100	0	0	0	0	0
128520	TAT	2013-11-15 03:00:00	2	27.668	50.438	12	0	0	0	0	0	0	100	0	0	0	0	0
128520	TAT	2013-11-15 15:00:00	3	27.69	50.437	12	0	0	0	0	0	0	100	0	0	0	0	0
128520	TAT	2013-11-16 03:00:00	3	27.63	50.574	12	0	0	0	0	0	0	100	0	0	0	0	0
128520	TAT	2013-11-16 15:00:00	3	27.638	50.567	12	0	0	0	0	0	0	100	0	0	0	0	0
128520	TAT	2013-11-17 03:00:00	3	27.599	50.629	12	0	0	0	0	0	0	100	0	0	0	0	0
128520	TAT	2013-11-17 15:00:00	3	27.599	50.629	12	0	0	0	0	0	0	100	0	0	0	0	0
128520	TAT	2013-11-18 03:00:00	3	27.604	50.545	12	0	0	0	0	0	0	100	0	0	0	0	0
128520	TAT	2013-11-18 15:00:00	2	27.611	50.546	12	0	0	0	0	0	0	100	0	0	0	0	0
128520	TAT	2013-11-19 03:00:00	2	27.535	50.516	12	0	0	0	0	0	0	100	0	0	0	0	0
128520	TAT	2013-11-19 15:00:00	3	27.542	50.499	12	0	0	0	0	0	0	100	0	0	0	0	0
129051	TAT	2013-07-20 15:00:00				12	0	0	0	0	0	2.7	47.5	48.8	1	0	0	0
129051	TAT	2013-08-16 03:00:00				12	0	0	0	0	0	0	36.3	53.1	10.6	0	0	0
129051	TAT	2013-08-16 15:00:00				12	0	0	0	0	0	0.2	34	55.3	6.3	4.2	0	0
129051	TAT	2013-08-17 03:00:00				12	0	0	0	0	0	14.1	17.4	23.4	17.5	27.7	0	0
129051	TAT	2013-08-17 15:00:00				12	0	0	0	0	0	1.3	20.8	51.5	2.9	23.5	0	0
129051	TAT	2013-08-18 03:00:00				12	0	0	0	0	0	4.1	35.7	32.3	14.4	13.6	0	0
129051	TAT	2013-08-18 15:00:00				12	0	0	0	0	0	0	38.1	44.3	6.7	10.9	0	0
129051	TAT	2013-08-19 03:00:00				12	0	0	0	0	0	11.3	40	12	8.9	27.7	0	0
129051	TAT	2013-08-19 15:00:00				12	0	0	0	0	0	0	96.1	0	3.9	0	0	0
129051	TAT	2013-08-20 03:00:00				12	0	0	0	0	0	0	0	59.5	40.5	0	0	0
129051	TAT	2013-08-20 15:00:00				12	0	0	0	0	0	0	0	97.2	2.8	0	0	0
129051	TAT	2013-08-21 03:00:00				12	0	0	0	0	0	0	0	12.3	79.9	7.8	0	0
129051	TAT	2013-08-21 15:00:00	2	26.345	51.924	12	0	0	0	0	0	0	0	82.5	17.5	0	0	0
129051	TAT	2013-08-22 03:00:00	3	26.411	51.793	12	0	0	0	0	0	0	0	2.8	30.5	28.4	38.4	0
129051	TAT	2013-08-22 15:00:00	3	26.432	51.784	12	0	0	0	0	0	0	0	0	0	100	0	0
129051	TAT	2013-08-23 03:00:00	2	26.492	51.839	12	0	0	0	0	0	0	0	0	0	59.5	40.5	0
129051	TAT	2013-08-23 15:00:00	2	26.494	51.828	12	0	0	0	0	0	0	0	0	0	100	0	0
129051	TAT	2013-08-24 03:00:00	3	26.559	51.8	12	0	0	0	0	0	0	0	0	0	100	0	0
129051	TAT	2013-08-24 15:00:00	3	26.596	51.801	12	0	0	0	0	0	0	0	0	0	100	0	0
129051	TAT	2013-08-25 03:00:00	2	26.687	51.841	12	0	0	0	0	0	0	0	0	0	58.8	41.2	0
129051	TAT	2013-08-25 15:00:00	2	26.729	51.851	12	0	0	0	0	0	0	0	0	0	100	0	0
129051	TAT	2013-08-26 03:00:00	0	26.762	52.067	12	0	0	0	0	0	0	0	0	0	100	0	0
129051	TAT	2013-08-26 15:00:00	1	26.739	52.063	12	0	0	0	0	0	0	0	0	0	100	0	0
129051	TAT	2013-08-27 03:00:00	2	26.747	52.138	12	0	0	0	0	0	0	0	0	0	100	0	0
129051	TAT	2013-08-27 15:00:00	3	26.747	52.157	12	0	0	0	0	0	0	0	0	12.5	87.5	0	0
129051	TAT	2013-08-28 03:00:00	3	26.829	52.188	12	0	0	0	0	0	0	0	0	2	95.7	2.4	0
129051	TAT	2013-08-28 15:00:00	3	26.837	52.223	12	0	0	0	0	0	0	0	0	57.7	42.3	0	0
129051	TAT	2013-08-29 03:00:00	3	26.902	52.356	12	0	0	0	0	0	0	0	0	2	96.1	2	0
129051	TAT	2013-08-29 15:00:00	3	26.895	52.382	12	0	0	0	0	0	0	0	0	0	100	0	0
129051	TAT	2013-08-30 03:00:00	2	26.933	52.47	12	0	0	0	0	0	0	0	0	0	100	0	0
129051	TAT	2013-08-30 15:00:00	3	26.916	52.49	12	0	0	0	0	0	0	0	0	0	100	0	0
129051	TAT	2013-08-31 03:00:00	2	26.937	52.558	12	0	0	0	0	0	0	0	0	0	91.5	8.5	0
129051	TAT	2013-08-31 15:00:00	3	26.92	52.569	12	0	0	0	0	0	0	0	0	0	100	0	0
129051	TAT	2013-09-01 03:00:00	3	26.929	52.588	12	0	0	0	0	0	0	0	0	0	79.9	20.1	0
129051	TAT	2013-09-01 15:00:00	1	26.914	52.595	12	0	0	0	0	0	0	0	0	0	100	0	0
129051	TAT	2013-09-02 03:00:00	2	26.892	52.634	12	0	0	0	0	0	0	0	0	0	100	0	0
129051	TAT	2013-09-02 15:00:00	2	26.859	52.663	12	0	0	0	0	0	0	0	0	0	100	0	0
129051	TAT	2013-09-03 03:00:00	2	26.751	52.692	12	0	0	0	0	0	0	0	0	0	100	0	0
129051	TAT	2013-09-03 15:00:00	2	26.726	52.706	12	0	0	0	0	0	0	0	0	0	100	0	0
129051	TAT	2013-09-04 03:00:00	1	26.641	52.695	12	0	0	0	0	0	0	0	0	0	86.5	13.5	0
129051	TAT	2013-09-04 15:00:00	3	26.622	52.699	12	0	0	0	0	0	0	0	0	0	100	0	0
129051	TAT	2013-09-05 03:00:00	3	26.531	52.616	12	0	0	0	0	0	0	0	0	0	100	0	0
129051	TAT	2013-09-05 15:00:00	3	26.509	52.601	12	0	0	0	0	0	0	0	0	0	100	0	0
129051	TAT	2013-09-06 03:00:00	3	26.436	52.493	12	0	0	0	0	0	0	0	0	0	100	0	0
129051	TAT	2013-09-06 15:00:00	3	26.417	52.48	12	0	0	0	0	0	0	0	0	0	100	0	0
129051	TAT	2013-09-07 03:00:00	3	26.365	52.46	12	0	0	0	0	0	0	0	0	0	62.8	37.2	0
129051	TAT	2013-09-07 15:00:00	3	26.34	52.457	12	0	0	0	0	0	0	0	0	0	100	0	0
129051	TAT	2013-09-08 03:00:00	3	26.367	52.368	12	0	0	0	0	0	0	0	0	0	100	0	0
129051	TAT	2013-09-08 15:00:00	3	26.371	52.359	12	0	0	0	0	0	0	0	0	0	100	0	0
129051	TAT	2013-09-09 03:00:00	3	26.45	52.267	12	0	0	0	0	0	0	0	0	0	100	0	0
129051	TAT	2013-09-09 15:00:00	3	26.457	52.261	12	0	0	0	0	0	0	0	0	62.1	37.9	0	0
129051	TAT	2013-09-10 03:00:00	3	26.547	52.26	12	0	0	0	0	0	0	0	0	25.2	65.1	9.7	0
129051	TAT	2013-09-10 15:00:00	1	26.553	52.268	12	0	0	0	0	0	0	0	0	60.7	39.3	0	0
129051	TAT	2013-09-11 03:00:00	2	26.718	52.245	12	0	0	0	0	0	0	0	0	15.2	61.4	23.4	0
129051	TAT	2013-09-11 15:00:00	2	26.747	52.246	12	0	0	0	0	0	0	0	0	84.1	15.9	0	0
129051	TAT	2013-09-12 03:00:00	3	26.98	52.29	12	0	0	0	0	0	0	0	0	1.2	98.8	0	0
129051	TAT	2013-09-12 15:00:00	3	27.011	52.313	12	0	0	0	0	0	0	0	0	49.8	50.2	0	0
129051	TAT	2013-09-13 03:00:00	3	27.239	52.352	12	0	0	0	0	0	0	0	0	0	96.1	3.9	0
129051	TAT	2013-09-13 15:00:00	3	27.249	52.361	12	0	0	0	0	0	0	0	0	0	100	0	0
129051	TAT	2013-09-14 03:00:00	3	27.457	52.3	12	0	0	0	0	0	0	0	0	0	100	0	0
129051	TAT	2013-09-14 15:00:00	3	27.47	52.302	12	0	0	0	0	0	0	0	0	52.7	47.3	0	0
129051	TAT	2013-09-15 03:00:00	3	27.609	52.175	12	0	0	0	0	0	0	0	0	1.2	98.8	0	0
129051	TAT	2013-09-15 15:00:00	3	27.613	52.172	12	0	0	0	0	0	0	0	0	34.3	65.7	0	0
129051	TAT	2013-09-16 03:00:00	3	27.71	52.046	12	0	0	0	0	0	0	0	0	0.4	99.6	0	0
129051	TAT	2013-09-16 15:00:00	2	27.71	52.043	12	0	0	0	0	0	0	0	0	0	100	0	0
129051	TAT	2013-09-17 03:00:00	3	27.812	52.04	12	0	0	0	0	0	0	0	0	0	100	0	0
129051	TAT	2013-09-17 15:00:00	3	27.814	52.04	12	0	0	0	0	0	0	0	0	0	100	0	0
129051	TAT	2013-09-18 03:00:00	3	27.834	51.996	12	0	0	0	0	0	0	0	0	0	100	0	0
129051	TAT	2013-09-18 15:00:00	3	27.838	51.994	12	0	0	0	0	0	0	0	0	0	100	0	0
129051	TAT	2013-09-19 03:00:00	3	27.839	51.992	12	0	0	0	0	0	0	0	0	5.3	55.3	39.4	0
129051	TAT	2013-09-19 15:00:00	2	27.838	51.991	12	0	0	0	0	0	0	18.9	67.8	13.3	0	0	0
129051	TAT	2013-09-20 03:00:00	3	27.84	51.991	12	0	0	0	0	0	0	0	2.3	18.1	14.1	10	55.6
129051	TAT	2013-09-21 03:00:00	3	27.84	51.991	12	0	0	0	0	0	0	5.9	13.3	7.4	6.6	5.6	61.2
129051	TAT	2013-09-21 15:00:00	3	27.84	51.991	12	0	0	0	0	0	32.4	65.9	1.7	0	0	0	0
129051	TAT	2013-09-22 03:00:00	3	27.84	51.993	12	0	0	0	0	0	5.8	6	4.8	7.4	7.2	12	56.8
129052	TAT	2013-07-01 03:00:00				12	0	0	0	0	0	17.2	46	36.8	0	0	0	0
129052	TAT	2013-07-01 15:00:00				12	0	0	0	0	0	5.4	21.7	72.3	0.6	0	0	0
129052	TAT	2013-07-02 03:00:00				12	0	0	0	0	0	21.9	43.8	34.3	0	0	0	0
129052	TAT	2013-07-02 15:00:00	A	26.549	51.901	12	0	0	0	0	0	3.9	29.2	65.3	1.7	0	0	0
129052	TAT	2013-07-03 03:00:00	A	26.549	51.901	12	0	0	0	0	0	3.3	49.1	20.7	26.9	0	0	0
129052	TAT	2013-07-03 15:00:00	A	26.549	51.901	12	0	0	0	0	0	0	36.4	62.3	1.3	0	0	0
129052	TAT	2013-07-04 03:00:00	A	26.549	51.901	12	0	0	0	0	0	0	34.3	7	58.7	0	0	0
129052	TAT	2013-07-04 15:00:00				12	0	0	0	0	0	0	26.4	73.6	0	0	0	0
129052	TAT	2013-07-05 03:00:00				12	0	0	0	0	0	3.1	48.8	46.5	1.7	0	0	0
129052	TAT	2013-07-05 15:00:00				12	0	0	0	0	0	0	30.8	69.2	0	0	0	0
129052	TAT	2013-07-06 03:00:00				12	0	0	0	0	0	18.7	36.1	45	0.2	0	0	0
129052	TAT	2013-07-06 15:00:00	0	26.588	51.915	12	0	0	0	0	0	0	92.9	0	7.1	0	0	0
129052	TAT	2013-07-07 03:00:00	0	26.588	51.915	12	0	0	0	0	0	0	8.3	37	54.6	0	0	0
129052	TAT	2013-07-08 03:00:00	1	26.603	51.878	12	0	0	0	0	0	0	27.4	37.6	35	0	0	0
129052	TAT	2013-07-08 15:00:00	0	26.634	51.881	12	0	0	0	0	0	0	14.6	85.1	0.3	0	0	0
129052	TAT	2013-07-09 15:00:00	1	26.629	51.863	12	0	0	0	0	0	0	2.8	96.9	0.4	0	0	0
129052	TAT	2013-07-10 03:00:00	1	26.629	51.863	12	0	0	0	0	0	14.6	28.2	23.6	33.2	0.4	0	0
129052	TAT	2013-07-11 15:00:00				12	0	0	0	0	0	0	27.1	72.6	0.3	0	0	0
129052	TAT	2013-07-13 15:00:00				12	0	0	0	0	0	1.7	32.2	65.6	0.6	0	0	0
129052	TAT	2013-07-20 15:00:00				12	0	0	0	0	0	0	10.4	88.5	1	0	0	0
129052	TAT	2013-08-05 03:00:00				12	0	0	0	0	0	15.4	40.9	43.7	0	0	0	0
129052	TAT	2013-08-05 15:00:00				12	0	0	0	0	0	0	0	90	10	0	0	0
129052	TAT	2013-08-06 15:00:00				12	0	0	0	0	0	0	12	79	9.1	0	0	0
129052	TAT	2013-08-07 15:00:00	B	26.624	51.87	12	0	0	0	0	0	0	25.4	62.6	12	0	0	0
129052	TAT	2013-08-19 15:00:00				12	0	0	0	0	0	0	40.6	43.3	10.4	5.7	0	0
129052	TAT	2013-08-24 15:00:00				12	0	0	0	0	0	0	34.3	43.1	2.8	19.8	0	0
129052	TAT	2013-11-29 03:00:00				12	0	0	0	0	0	0	57.4	42.6	0	0	0	0
129052	TAT	2013-11-29 15:00:00				12	0	0	0	0	0	0	100	0	0	0	0	0
129052	TAT	2013-12-01 03:00:00				12	0	0	0	0	0	0	82.1	17.9	0	0	0	0
129052	TAT	2013-12-01 15:00:00				12	0	0	0	0	0	0	100	0	0	0	0	0
129052	TAT	2013-12-02 03:00:00				12	0	0	0	0	0	10.4	81.6	6.8	1.3	0	0	0
129052	TAT	2013-12-02 15:00:00				12	0	0	0	0	0	0	100	0	0	0	0	0
129052	TAT	2013-12-03 03:00:00				12	0	0	0	0	0	85.4	14.6	0	0	0	0	0
129052	TAT	2013-12-03 15:00:00				12	0	0	0	0	0	100	0	0	0	0	0	0
129052	TAT	2013-12-04 03:00:00	3	23.635	58.21	12	0	0	0	0	0	61.8	16	22.1	0	0	0	0
129052	TAT	2013-12-04 15:00:00	3	23.635	58.21	12	0	0	0	0	0	16.6	69.3	14.1	0	0	0	0
129052	TAT	2013-12-06 15:00:00				12	0	0	0	0	0	100	0	0	0	0	0	0
129052	TAT	2013-12-08 03:00:00				12	0	0	0	0	0	95.3	4.7	0	0	0	0	0
129053	TAT	2013-05-16 07:00:00	2	26.65	51.867	12	0	0	0	0	0	1.2	26	71.9	0.6	0.3	0	0
129053	TAT	2013-05-16 18:00:00	3	26.628	51.865	12	0	0	0	0	0	0.2	48.3	51.5	0	0	0	0
129053	TAT	2013-05-17 06:00:00	2	26.624	51.862	12	0	0	0	0	0	5.2	85.4	9.4	0	0	0	0
129053	TAT	2013-05-17 18:00:00	2	26.624	51.862	12	0	0	0	0	0	0.8	99.2	0	0	0	0	0
129053	TAT	2013-05-19 06:00:00	2	26.604	51.858	12	0	0	0	0	0	2.4	97.6	0	0	0	0	0
129053	TAT	2013-05-19 18:00:00	1	26.624	51.832	12	0	0	0	0	0	1.2	98.8	0	0	0	0	0
129053	TAT	2013-05-20 06:00:00	2	26.616	51.888	12	0	0	0	0	0	1.6	98.4	0	0	0	0	0
129053	TAT	2013-05-20 18:00:00	2	26.616	51.888	12	0	0	0	0	0	0.4	99.6	0	0	0	0	0
129053	TAT	2013-05-21 06:00:00	2	26.62	51.878	12	0	0	0	0	0	2.4	76.6	21	0	0	0	0
129053	TAT	2013-05-21 18:00:00	2	26.62	51.878	12	0	0	0	0	0	0.8	99.2	0	0	0	0	0
129053	TAT	2013-05-22 06:00:00	2	26.62	51.878	12	0	0	0	0	0	2	96.9	1.2	0	0	0	0
129053	TAT	2013-05-22 18:00:00	2	26.578	51.906	12	0	0	0	0	0	2	98	0	0	0	0	0
129053	TAT	2013-05-23 06:00:00	2	26.578	51.906	12	0	0	0	0	0	2.8	97.2	0	0	0	0	0
129053	TAT	2013-05-23 18:00:00	2	26.578	51.906	12	0	0	0	0	0	0.8	99.2	0	0	0	0	0
129053	TAT	2013-05-24 06:00:00	2	26.578	51.906	12	0	0	0	0	0	4.3	95.7	0	0	0	0	0
129053	TAT	2013-05-24 18:00:00	3	26.636	51.819	12	0	0	0	0	0	1.2	98.8	0	0	0	0	0
129053	TAT	2013-05-25 06:00:00	3	26.671	51.772	12	0	0	0	0	0	1.1	66	32.9	0	0	0	0
129053	TAT	2013-05-25 18:00:00	3	26.671	51.772	12	0	0	0	0	0	1	83.7	15.3	0	0	0	0
129053	TAT	2013-05-26 06:00:00	2	26.667	51.756	12	0	0	0	0	0	1	46.5	52.1	0.4	0	0	0
129053	TAT	2013-05-26 18:00:00	3	26.67	51.767	12	0	0	0	0	0	1.8	55.7	42.5	0	0	0	0
129053	TAT	2013-05-27 06:00:00	3	26.67	51.767	12	0	0	0	0	0	1.8	38.1	59.4	0.8	0	0	0
129053	TAT	2013-05-27 18:00:00	3	26.67	51.767	12	0	0	0	0	0	0	32.2	67.8	0	0	0	0
129053	TAT	2013-05-28 06:00:00	3	26.67	51.767	12	0	0	0	0	0	3.6	36.6	59.8	0	0	0	0
129053	TAT	2013-05-28 18:00:00	0	26.664	51.758	12	0	0	0	0	0	1.4	33.3	65.3	0	0	0	0
129053	TAT	2013-05-29 06:00:00	3	26.567	51.797	12	0	0	0	0	0	2.3	34.4	63.4	0	0	0	0
129053	TAT	2013-05-29 18:00:00	3	26.563	51.802	12	0	0	0	0	0	0	82.2	17.8	0	0	0	0
129053	TAT	2013-05-30 06:00:00	3	26.391	51.837	12	0	0	0	0	0	0	44.1	55.9	0	0	0	0
129053	TAT	2013-05-30 18:00:00	3	26.391	51.837	12	0	0	0	0	0	0	78	22	0	0	0	0
129053	TAT	2013-05-31 06:00:00	3	26.332	51.886	12	0	0	0	0	0	0	0	100	0	0	0	0
129053	TAT	2013-05-31 18:00:00	3	26.332	51.886	12	0	0	0	0	0	0	0.8	99.2	0	0	0	0
129053	TAT	2013-06-01 06:00:00	3	26.302	51.899	12	0	0	0	0	0	0	0	88.2	11.8	0	0	0
129053	TAT	2013-06-01 18:00:00	3	26.302	51.899	12	0	0	0	0	0	0	0	100	0	0	0	0
129053	TAT	2013-06-02 06:00:00	2	26.207	51.94	12	0	0	0	0	0	0	0	100	0	0	0	0
129053	TAT	2013-06-02 18:00:00	2	26.207	51.94	12	0	0	0	0	0	0	0	100	0	0	0	0
129053	TAT	2013-06-03 06:00:00	3	26.153	51.937	12	0	0	0	0	0	0	0	100	0	0	0	0
129053	TAT	2013-06-03 18:00:00	3	26.152	51.94	12	0	0	0	0	0	0	0	100	0	0	0	0
129053	TAT	2013-06-04 06:00:00	2	26.135	51.941	12	0	0	0	0	0	0	0	100	0	0	0	0
129053	TAT	2013-06-04 18:00:00	2	26.135	51.941	12	0	0	0	0	0	0	0	100	0	0	0	0
129053	TAT	2013-06-05 06:00:00	3	26.022	51.986	12	0	0	0	0	0	0	0	100	0	0	0	0
129053	TAT	2013-06-05 18:00:00	3	26.022	51.986	12	0	0	0	0	0	0	0	100	0	0	0	0
129053	TAT	2013-06-06 06:00:00	1	25.856	52.026	12	0	0	0	0	0	0	0	100	0	0	0	0
129053	TAT	2013-06-06 18:00:00	1	25.856	52.026	12	0	0	0	0	0	0	0	100	0	0	0	0
129053	TAT	2013-06-07 06:00:00	0	25.547	52.182	12	0	0	0	0	0	0	0	100	0	0	0	0
129053	TAT	2013-06-07 18:00:00	0	25.547	52.182	12	0	0	0	0	0	0	0	100	0	0	0	0
129053	TAT	2013-06-08 06:00:00	3	25.363	52.427	12	0	0	0	0	0	0	0	100	0	0	0	0
129053	TAT	2013-06-08 18:00:00	3	25.363	52.427	12	0	0	0	0	0	0	0	100	0	0	0	0
129053	TAT	2013-06-09 06:00:00	3	25.263	52.612	12	0	0	0	0	0	0	0	100	0	0	0	0
129053	TAT	2013-06-09 18:00:00	3	25.263	52.612	12	0	0	0	0	0	0	0	100	0	0	0	0
129053	TAT	2013-06-10 06:00:00	2	25.121	52.73	12	0	0	0	0	0	0	0	100	0	0	0	0
129053	TAT	2013-06-10 18:00:00	2	25.121	52.73	12	0	0	0	0	0	0	0	100	0	0	0	0
129053	TAT	2013-06-11 06:00:00	3	24.978	52.843	12	0	0	0	0	0	0	0	100	0	0	0	0
129053	TAT	2013-06-11 18:00:00	3	24.978	52.843	12	0	0	0	0	0	0	0	100	0	0	0	0
129053	TAT	2013-06-12 06:00:00	3	24.774	52.909	12	0	0	0	0	0	0	0	100	0	0	0	0
129053	TAT	2013-06-12 18:00:00	3	24.774	52.909	12	0	0	0	0	0	0	0	100	0	0	0	0
129053	TAT	2013-06-13 06:00:00	1	24.71	53.002	12	0	0	0	0	0	0	0	100	0	0	0	0
129053	TAT	2013-06-13 18:00:00	1	24.71	53.002	12	0	0	0	0	0	0	0	100	0	0	0	0
129053	TAT	2013-06-14 06:00:00	3	24.69	53.054	12	0	0	0	0	0	0	0	76.5	23.5	0	0	0
129053	TAT	2013-06-14 18:00:00	3	24.69	53.054	12	0	0	0	0	0	0	0	100	0	0	0	0
129053	TAT	2013-06-15 06:00:00	3	24.644	53.12	12	0	0	0	0	0	0	0	67.2	32.8	0	0	0
129053	TAT	2013-06-15 18:00:00	3	24.644	53.12	12	0	0	0	0	0	0	0	100	0	0	0	0
129053	TAT	2013-06-16 06:00:00	3	24.621	53.165	12	0	0	0	0	0	0	0	17.8	82.2	0	0	0
129053	TAT	2013-06-16 18:00:00	3	24.621	53.165	12	0	0	0	0	0	0	0	52.1	47.9	0	0	0
129053	TAT	2013-06-17 06:00:00	2	24.597	53.26	12	0	0	0	0	0	0	0	36.1	63.9	0	0	0
129053	TAT	2013-06-17 18:00:00	2	24.597	53.26	12	0	0	0	0	0	0	0	100	0	0	0	0
129053	TAT	2013-06-18 06:00:00	2	24.539	53.282	12	0	0	0	0	0	0	0	40.6	59.4	0	0	0
129053	TAT	2013-06-18 18:00:00	2	24.539	53.282	12	0	0	0	0	0	0	0	100	0	0	0	0
129053	TAT	2013-06-19 06:00:00	3	24.536	53.282	12	0	0	0	0	0	0	0	35.5	64.5	0	0	0
129053	TAT	2013-06-19 18:00:00	3	24.536	53.282	12	0	0	0	0	0	0	0	86.1	13.9	0	0	0
129053	TAT	2013-06-20 06:00:00	3	24.625	53.345	12	0	0	0	0	0	0	0	21.8	78.2	0	0	0
129053	TAT	2013-06-20 18:00:00	3	24.625	53.345	12	0	0	0	0	0	0	0	80.3	19.7	0	0	0
129053	TAT	2013-06-21 06:00:00	1	24.629	53.389	12	0	0	0	0	0	0	0	20.4	79.6	0	0	0
129053	TAT	2013-06-21 18:00:00	0	24.628	53.381	12	0	0	0	0	0	0	0	79.5	20.5	0	0	0
129053	TAT	2013-06-22 06:00:00	3	24.63	53.36	12	0	0	0	0	0	0	0	0	100	0	0	0
129053	TAT	2013-06-22 18:00:00	3	24.63	53.36	12	0	0	0	0	0	0	0	0	100	0	0	0
129053	TAT	2013-06-23 06:00:00	3	24.629	53.363	12	0	0	0	0	0	0	0	0	100	0	0	0
129053	TAT	2013-06-23 18:00:00	3	24.629	53.363	12	0	0	0	0	0	0	0	0	100	0	0	0
129053	TAT	2013-06-24 06:00:00	3	24.604	53.385	12	0	0	0	0	0	0	0	0	100	0	0	0
129053	TAT	2013-06-24 18:00:00	3	24.604	53.385	12	0	0	0	0	0	0	0	0	100	0	0	0
129053	TAT	2013-06-25 06:00:00	3	24.558	53.425	12	0	0	0	0	0	0	0	0	100	0	0	0
129053	TAT	2013-06-25 18:00:00	3	24.558	53.425	12	0	0	0	0	0	0	0	0	100	0	0	0
129053	TAT	2013-06-26 06:00:00	3	24.422	53.33	12	0	0	0	0	0	0	0	0	100	0	0	0
129053	TAT	2013-06-26 18:00:00	3	24.422	53.33	12	0	0	0	0	0	0	0	0	100	0	0	0
129053	TAT	2013-06-27 06:00:00	3	24.404	53.376	12	0	0	0	0	0	0	0	0	92.2	7.8	0	0
129053	TAT	2013-06-27 18:00:00	3	24.404	53.376	12	0	0	0	0	0	0	0	0	100	0	0	0
129053	TAT	2013-06-28 06:00:00	3	24.425	53.411	12	0	0	0	0	0	0	0	0	5.5	78.6	15.9	0
129053	TAT	2013-06-28 18:00:00	3	24.425	53.411	12	0	0	0	0	0	0	0	0	65.8	34.2	0	0
129053	TAT	2013-06-29 06:00:00	3	24.397	53.4	12	0	0	0	0	0	0	0	0	98	2	0	0
129053	TAT	2013-06-29 18:00:00	3	24.397	53.4	12	0	0	0	0	0	0	0	0	88.5	11.5	0	0
129053	TAT	2013-06-30 06:00:00	3	24.397	53.4	12	0	0	0	0	0	0	0	0	18.4	39.7	41.9	0
129053	TAT	2013-06-30 18:00:00	3	24.397	53.4	12	0	0	0	0	0	0	0	0	95.3	4.7	0	0
129053	TAT	2013-07-01 06:00:00	3	24.375	53.373	12	0	0	0	0	0	0	0	0	0	52.5	47.5	0
129053	TAT	2013-07-01 18:00:00	3	24.309	53.369	12	0	0	0	0	0	0	0	0	65.6	34.4	0	0
129053	TAT	2013-07-02 06:00:00	3	24.344	53.337	12	0	0	0	0	0	0	0	0	0.8	99.2	0	0
129053	TAT	2013-07-02 18:00:00	3	24.344	53.337	12	0	0	0	0	0	0	0	0	91.1	8.9	0	0
129053	TAT	2013-07-03 06:00:00	3	24.276	53.432	12	0	0	0	0	0	0	0	0	0	93.7	6.3	0
129053	TAT	2013-07-03 18:00:00	3	24.276	53.432	12	0	0	0	0	0	0	0	0	54.6	45.4	0	0
129053	TAT	2013-07-04 06:00:00	3	24.264	53.519	12	0	0	0	0	0	0	0	0	33.1	66.9	0	0
129053	TAT	2013-07-04 18:00:00	3	24.264	53.519	12	0	0	0	0	0	0	0	0	0	0	0	0
129053	TAT	2013-07-05 06:00:00	3	24.244	53.575	12	0	0	0	0	0	0	0	0	44.7	55.3	0	0
129053	TAT	2013-07-05 18:00:00	3	24.244	53.575	12	0	0	0	0	0	0	0	0	94.1	5.9	0	0
129053	TAT	2013-07-06 06:00:00	3	24.225	53.625	12	0	0	0	0	0	0	0	0	10.7	89.3	0	0
129053	TAT	2013-07-06 18:00:00	3	24.222	53.636	12	0	0	0	0	0	0	0	0	81.2	18.8	0	0
129053	TAT	2013-07-07 06:00:00	3	24.121	53.683	12	0	0	0	0	0	0	0	0	0	100	0	0
129053	TAT	2013-07-07 18:00:00	3	24.121	53.683	12	0	0	0	0	0	0	0	0	10.7	89.3	0	0
129053	TAT	2013-07-08 06:00:00	3	24.121	53.683	12	0	0	0	0	0	0	0	0	0	100	0	0
129053	TAT	2013-07-08 18:00:00	3	24.121	53.683	12	0	0	0	0	0	0	0	0	0	100	0	0
129053	TAT	2013-07-09 06:00:00	3	24.056	53.686	12	0	0	0	0	0	0	0	0	0	100	0	0
129053	TAT	2013-07-09 18:00:00	3	24.056	53.686	12	0	0	0	0	0	0	0	0	37.7	59	3.2	0
129053	TAT	2013-07-10 06:00:00	3	24.056	53.685	12	0	0	0	0	0	0	0	0	19.4	12.5	13	55.1
129053	TAT	2013-07-10 18:00:00	3	24.056	53.685	12	0	0	0	0	0	0	0	0	81.9	12.9	5.2	0
129053	TAT	2013-07-11 06:00:00	3	24.056	53.684	12	0	0	0	0	0	0	0	0	11.6	16.9	14.4	57.2
129053	TAT	2013-07-11 18:00:00	3	24.056	53.684	12	0	0	0	0	0	0	0	0	43.6	47.6	6.5	2.3
129053	TAT	2013-07-12 06:00:00	3	24.056	53.685	12	0	0	0	0	0	0	0	0	20.4	11.3	10	58.3
129053	TAT	2013-07-12 18:00:00	3	24.056	53.685	12	0	0	0	0	0	0	0	8.7	77.7	7.4	6.1	0
129053	TAT	2013-07-13 06:00:00	3	24.056	53.685	12	0	0	0	0	0	0	0	0	15	19	12	53.9
129053	TAT	2013-07-13 18:00:00	3	24.056	53.685	12	0	0	0	0	0	0	0	0	85	12.2	2.8	0
129053	TAT	2013-07-14 06:00:00	0	24.059	53.682	12	0	0	0	0	0	0	0	0	14.4	24.1	14.8	46.7
129053	TAT	2013-07-14 18:00:00	0	24.059	53.682	12	0	0	0	0	0	0	0	10.1	85.1	4.9	0	0
129053	TAT	2013-07-15 06:00:00	3	24.055	53.687	12	0	0	0	0	0	0	0	0	12.5	22.7	13.5	51.3
129053	TAT	2013-07-15 18:00:00	3	24.055	53.687	12	0	0	0	0	0	0	0	30.6	48.5	6	5.8	9
129053	TAT	2013-07-16 06:00:00	3	24.055	53.687	12	0	0	0	0	0	0	0	0	5.4	25	7.1	62.5
129053	TAT	2013-07-16 18:00:00	3	24.055	53.687	12	0	0	0	0	0	0	0	9.6	71.8	6	12.6	0
129053	TAT	2013-07-17 06:00:00	A	24.056	53.696	12	0	0	0	0	0	0	0	0	17.1	17.7	12.7	52.5
129053	TAT	2013-07-17 18:00:00	A	24.056	53.696	12	0	0	0	0	0	0	0	0	89.6	5.2	4.4	0.7
129053	TAT	2013-07-18 06:00:00	1	24.06	53.684	12	0	0	0	0	0	0	0	0	0	28.5	7.9	63.6
129053	TAT	2013-07-18 18:00:00	1	24.06	53.684	12	0	0	0	0	0	0	0	42	0	48.7	9.4	0
129053	TAT	2014-05-20 03:00:00				12	3.1	0	0	0	0	0	0	0	0	96.9	0	0
129053	TAT	2014-06-27 07:00:00				12	0	0	0	0	0	29.3	28.1	32.2	9.9	0.4	0	0
129053	TAT	2014-06-27 15:00:00				12	0	0	0	0	0	0.6	44.1	50.7	4.6	0	0	0
129053	TAT	2014-06-28 03:00:00				12	0	0	0	0	0	8.6	13.6	10.8	66.1	0.8	0	0
129053	TAT	2014-06-28 15:00:00	3	26.584	51.885	12	0	0	0	0	0	2.5	47	50.5	0	0	0	0
129053	TAT	2014-06-29 03:00:00	3	26.503	51.917	12	0	0	0	0	0	1.4	1.4	1.4	29.1	66.8	0	0
129053	TAT	2014-06-29 15:00:00	3	26.493	51.922	12	0	0	0	0	0	0	0	0	100	0	0	0
129053	TAT	2014-06-30 03:00:00	3	26.317	52.016	12	0	0	0	0	0	0	0	0	96.9	3.1	0	0
129053	TAT	2014-06-30 15:00:00	3	26.314	52.009	12	0	0	0	0	0	0	0	0	100	0	0	0
129053	TAT	2014-07-01 03:00:00	1	26.114	52.098	12	0	0	0	0	0	0	0	0	100	0	0	0
129053	TAT	2014-07-01 15:00:00	3	26.132	52.058	12	0	0	0	0	0	0	0	0	100	0	0	0
129053	TAT	2014-07-02 03:00:00	3	26.02	52.121	12	0	0	0	0	0	0	0	0	60.6	34.1	5.3	0
129053	TAT	2014-07-02 15:00:00	2	26.032	52.079	12	0	0	0	0	0	0	0	0	100	0	0	0
129053	TAT	2014-07-03 03:00:00	3	25.987	52.158	12	0	0	0	0	0	0	0	0	63.5	36.5	0	0
129053	TAT	2014-07-03 15:00:00	3	25.978	52.119	12	0	0	0	0	0	0	0	0	100	0	0	0
129053	TAT	2014-07-04 03:00:00	2	26.043	52.113	12	0	0	0	0	0	0	0	0	33.3	66.7	0	0
129053	TAT	2014-07-04 15:00:00	3	26.064	52.103	12	0	0	0	0	0	0	0	0	92.3	7.7	0	0
129053	TAT	2014-07-05 03:00:00	1	26.075	52.117	12	0	0	0	0	0	0	0	0	55.6	44.4	0	0
129053	TAT	2014-07-05 15:00:00	3	26.083	52.097	12	0	0	0	0	0	0	0	0	100	0	0	0
129053	TAT	2014-07-06 03:00:00	3	26.103	52.09	12	0	0	0	0	0	0	0	0	44.7	55.3	0	0
129053	TAT	2014-07-06 15:00:00	3	26.11	52.108	12	0	0	0	0	0	0	0	0	100	0	0	0
129053	TAT	2014-07-07 03:00:00	2	26.054	52.091	12	0	0	0	0	0	0	0	0	30.8	69.2	0	0
129053	TAT	2014-07-07 15:00:00	2	26.063	52.102	12	0	0	0	0	0	0	0	0	100	0	0	0
129053	TAT	2014-07-08 03:00:00	3	25.969	52.175	12	0	0	0	0	0	0	0	0	44.9	55.1	0	0
129053	TAT	2014-07-08 15:00:00	2	25.968	52.185	12	0	0	0	0	0	0	0	0	100	0	0	0
129053	TAT	2014-07-09 03:00:00	2	25.808	52.266	12	0	0	0	0	0	0	0	0	45.5	54.5	0	0
129053	TAT	2014-07-09 15:00:00	0	25.805	52.276	12	0	0	0	0	0	0	0	0	100	0	0	0
129053	TAT	2014-07-10 03:00:00	2	25.707	52.363	12	0	0	0	0	0	0	0	0	100	0	0	0
129053	TAT	2014-07-10 15:00:00	3	25.704	52.398	12	0	0	0	0	0	0	0	0	100	0	0	0
129053	TAT	2014-07-11 03:00:00	3	25.688	52.438	12	0	0	0	0	0	0	0	0	80.6	19.4	0	0
129053	TAT	2014-07-11 15:00:00	3	25.653	52.506	12	0	0	0	0	0	0	0	0	100	0	0	0
129053	TAT	2014-07-12 03:00:00	3	25.487	52.553	12	0	0	0	0	0	0	0	0	100	0	0	0
129053	TAT	2014-07-12 15:00:00	2	25.494	52.578	12	0	0	0	0	0	0	0	0	100	0	0	0
129053	TAT	2014-07-13 03:00:00	3	25.39	52.676	12	0	0	0	0	0	0	0	0	98	2	0	0
129053	TAT	2014-07-13 15:00:00	3	25.399	52.706	12	0	0	0	0	0	0	0	0	100	0	0	0
129053	TAT	2014-07-14 03:00:00	2	25.232	52.755	12	0	0	0	0	0	0	0	0	38.3	61.7	0	0
129053	TAT	2014-07-14 15:00:00	3	25.244	52.761	12	0	0	0	0	0	0	0	0	100	0	0	0
129053	TAT	2014-07-15 03:00:00	2	25.148	52.812	12	0	0	0	0	0	0	0	0	34.4	65.6	0	0
129053	TAT	2014-07-15 15:00:00	3	25.153	52.817	12	0	0	0	0	0	0	0	0	100	0	0	0
129053	TAT	2014-07-16 03:00:00	3	25.101	52.928	12	0	0	0	0	0	0	0	0	33.3	66.7	0	0
129053	TAT	2014-07-16 15:00:00	3	25.104	52.931	12	0	0	0	0	0	0	0	0	100	0	0	0
129053	TAT	2014-07-17 03:00:00	1	25.062	52.991	12	0	0	0	0	0	0	0	0	16	84	0	0
129053	TAT	2014-07-17 15:00:00	2	25.078	52.963	12	0	0	0	0	0	0	0	0	50.6	49.4	0	0
129053	TAT	2014-07-18 03:00:00	3	25.043	52.99	12	0	0	0	0	0	0	0	0	1.2	98.8	0	0
129053	TAT	2014-07-18 15:00:00	3	25.062	52.974	12	0	0	0	0	0	0	0	0	60.8	39.2	0	0
129053	TAT	2014-07-19 03:00:00	3	24.99	52.971	12	0	0	0	0	0	0	0	0	2.4	97.6	0	0
129053	TAT	2014-07-19 15:00:00	3	24.997	52.961	12	0	0	0	0	0	0	0	0	0	100	0	0
129053	TAT	2014-07-20 03:00:00	3	24.915	52.957	12	0	0	0	0	0	0	0	0	0	100	0	0
129053	TAT	2014-07-20 15:00:00	3	24.914	52.966	12	0	0	0	0	0	0	0	0	0	100	0	0
129053	TAT	2014-07-21 03:00:00	3	24.847	52.99	12	0	0	0	0	0	0	0	0	0	100	0	0
129053	TAT	2014-07-21 15:00:00	3	24.848	53.021	12	0	0	0	0	0	0	0	0	0	100	0	0
129053	TAT	2014-07-22 03:00:00	2	24.822	53.046	12	0	0	0	0	0	0	0	0	0	100	0	0
129053	TAT	2014-07-22 15:00:00	1	24.818	53.091	12	0	0	0	0	0	0	0	0	0	100	0	0
129053	TAT	2014-07-23 03:00:00	2	24.776	53.147	12	0	0	0	0	0	0	0	0	0	100	0	0
129053	TAT	2014-07-23 15:00:00	3	24.765	53.186	12	0	0	0	0	0	0	0	0	0	100	0	0
129053	TAT	2014-07-24 03:00:00	3	24.74	53.236	12	0	0	0	0	0	0	0	0	0	100	0	0
129053	TAT	2014-07-24 15:00:00	3	24.74	53.275	12	0	0	0	0	0	0	0	0	0	100	0	0
129053	TAT	2014-07-25 03:00:00	3	24.739	53.175	12	0	0	0	0	0	0	0	0	0	97.2	2.8	0
129053	TAT	2014-07-25 15:00:00	3	24.747	53.203	12	0	0	0	0	0	0	0	0	0	100	0	0
129053	TAT	2014-07-26 03:00:00	3	24.697	53.15	12	0	0	0	0	0	0	0	0	0	100	0	0
129053	TAT	2014-07-26 15:00:00	3	24.701	53.172	12	0	0	0	0	0	0	0	0	0	100	0	0
129053	TAT	2014-07-27 03:00:00	3	24.631	53.191	12	0	0	0	0	0	0	0	0	0	100	0	0
129053	TAT	2014-07-27 15:00:00	3	24.631	53.191	12	0	0	0	0	0	0	0	0	0	100	0	0
129053	TAT	2014-07-28 03:00:00	2	24.582	53.278	12	0	0	0	0	0	0	0	0	0	100	0	0
129053	TAT	2014-07-28 15:00:00	3	24.585	53.284	12	0	0	0	0	0	0	0	0	13.9	86.1	0	0
129053	TAT	2014-07-29 03:00:00	2	24.567	53.31	12	0	0	0	0	0	0	0	0	47.9	52.1	0	0
129053	TAT	2014-07-29 15:00:00	3	24.566	53.311	12	0	0	0	0	0	0	0	42.6	57.4	0	0	0
129053	TAT	2014-07-30 03:00:00	2	24.567	53.309	12	0	0	0	0	0	0	0	7.5	10	15	17.1	50.4
129053	TAT	2014-07-30 15:00:00	3	24.568	53.309	12	0	0	0	0	0	0	0	43.4	56.4	0.2	0	0
129053	TAT	2014-07-31 03:00:00	3	24.565	53.31	12	0	0	0	0	0	0	0	0	6.6	10.2	11.4	71.7
129053	TAT	2014-07-31 15:00:00	3	24.565	53.31	12	0	0	0	0	0	0	0	13.6	81.9	4.5	0	0
129053	TAT	2014-08-01 03:00:00	1	24.57	53.317	12	0	0	0	0	0	0	0	0	5	12.8	15.3	66.9
129053	TAT	2014-08-01 15:00:00	1	24.57	53.317	12	0	0	0	0	0	0	0	0	97.6	2.4	0	0
129053	TAT	2014-08-02 03:00:00	2	24.567	53.313	12	0	0	0	0	0	0	0	0	5.8	12.7	14.4	67
129053	TAT	2014-08-02 15:00:00	2	24.567	53.313	12	0	0	0	0	0	0	0	18.3	68.9	12.8	0	0
129053	TAT	2014-08-03 03:00:00	2	24.567	53.306	12	0	0	0	0	0	0	0	0	4.3	12	24.4	59.3
129053	TAT	2014-08-03 15:00:00	3	24.567	53.31	12	0	0	0	0	0	0	0	0	74.7	25.3	0	0
129053	TAT	2014-08-04 03:00:00	3	24.567	53.31	12	0	0	0	0	0	0	0	0	0	28.5	12.5	59
129053	TAT	2014-08-04 15:00:00	3	24.567	53.31	12	0	0	0	0	0	0	0	0	100	0	0	0
129053	TAT	2014-08-05 03:00:00	3	24.567	53.31	12	0	0	0	0	0	0	0	0	13.5	17.3	9.2	60.1
129053	TAT	2014-08-05 15:00:00	B	24.556	53.27	12	0	0	0	0	0	0	0	86.5	13.5	0	0	0
129053	TAT	2014-08-06 03:00:00	2	24.565	53.313	12	0	0	0	0	0	0	0	0	10.9	15.2	36.3	37.6
129053	TAT	2014-08-06 15:00:00	0	24.566	53.31	12	0	0	0	0	0	0	0	63.3	36.7	0	0	0
129053	TAT	2014-08-07 03:00:00	3	24.566	53.309	12	0	0	0	0	0	0	0	2.8	5.3	9.4	17.6	64.9
129053	TAT	2014-08-07 15:00:00	3	24.566	53.309	12	0	0	0	0	0	0	0	46.3	49.8	4	0	0
129053	TAT	2014-08-08 15:00:00	3	24.566	53.309	12	0	0	0	0	0	0	0	53.6	36.7	9.7	0	0
129053	TAT	2014-08-09 03:00:00	3	24.566	53.309	12	0	0	0	0	0	0	0	0	10.2	13.2	15.3	61.3
129053	TAT	2014-08-10 03:00:00	B	24.565	53.31	12	0	0	0	0	0	0	0	0	6	10.5	10.2	73.3
129053	TAT	2014-08-10 15:00:00	B	24.565	53.31	12	0	0	0	0	0	0	0	0	91.1	8.9	0	0
129053	TAT	2014-08-11 03:00:00				12	0	0	0	0	0	0	0	0	9.8	17.3	20	52.9
129053	TAT	2014-08-11 15:00:00				12	0	0	0	0	0	0	0	0	92.6	7.4	0	0
129053	TAT	2014-08-12 03:00:00	A	24.565	53.309	12	0	0	0	0	0	0	0	0	6.9	12.7	17.8	62.6
129053	TAT	2014-08-12 15:00:00	B	24.598	53.315	12	0	0	0	0	0	0	0	0	78.9	21.1	0	0
129053	TAT	2014-08-13 03:00:00	B	24.568	53.294	12	0	0	0	0	0	0	0	0	5.6	8.6	16.9	68.9
129053	TAT	2014-08-13 15:00:00	B	24.568	53.294	12	0	0	0	0	0	0	0	0	75.6	24.4	0	0
129053	TAT	2014-08-14 03:00:00	B	24.568	53.294	12	0	0	0	0	0	0	0	0	6.4	11.4	15	67.1
129053	TAT	2014-08-14 15:00:00	B	24.568	53.294	12	0	0	0	0	0	0	0	0	86.5	13.5	0	0
129053	TAT	2014-08-15 15:00:00	A	24.567	53.308	12	0	0	0	0	0	0	0	0	72.6	27.4	0	0
129053	TAT	2014-08-16 03:00:00	B	24.566	53.313	12	0	0	0	0	0	0	0	0	6.6	9.4	18	65.9
129053	TAT	2014-08-16 15:00:00	A	24.567	53.31	12	0	0	0	0	0	0	0	0	49.8	50.2	0	0
129053	TAT	2014-08-17 03:00:00	2	24.565	53.313	12	0	0	0	0	0	0	0	0	3.9	11.9	17.5	66.7
129053	TAT	2014-08-17 15:00:00	2	24.565	53.313	12	0	0	0	0	0	0	0	0	7.6	86.5	5.9	0
129053	TAT	2014-08-18 03:00:00	1	24.574	53.276	12	0	0	0	0	0	0	0	0	0	10.6	20.6	68.9
129053	TAT	2014-08-18 15:00:00	1	24.574	53.276	12	0	0	0	0	0	0	0	0	17.8	78.6	3.6	0
129053	TAT	2014-08-19 03:00:00	1	24.574	53.276	12	0	0	0	0	0	0	0	0	4.2	10	15.8	70
129053	TAT	2014-08-19 15:00:00	1	24.574	53.276	12	0	0	0	0	0	0	0	0	62.2	36	1.8	0
129053	TAT	2014-08-20 03:00:00	B	24.567	53.299	12	0	0	0	0	0	0	0	0	4.7	11.4	16.3	67.6
129053	TAT	2014-08-20 15:00:00	B	24.567	53.299	12	0	0	0	0	0	0	0	11.4	75.3	13.3	0	0
129053	TAT	2014-08-21 03:00:00	B	24.566	53.299	12	0	0	0	0	0	0	0	0	4.7	10.3	14.4	70.6
129053	TAT	2014-08-21 15:00:00	A	24.567	53.308	12	0	0	0	0	0	0	0	0	65.8	34.2	0	0
129053	TAT	2014-08-22 03:00:00	A	24.566	53.31	12	0	0	0	0	0	0	0	0	2.8	13.3	14.1	69.8
129053	TAT	2014-08-22 15:00:00	A	24.567	53.31	12	0	0	0	0	0	0	0	0	78.9	21.1	0	0
129053	TAT	2014-08-23 03:00:00	1	24.56	53.338	12	0	0	0	0	0	0	0	0	4.4	9.2	15.6	70.8
129053	TAT	2014-08-23 15:00:00	1	24.56	53.338	12	0	0	0	0	0	0	0	0	24.4	75.6	0	0
129053	TAT	2014-08-24 03:00:00	1	24.56	53.338	12	0	0	0	0	0	0	0	0	6.1	12	19.8	62.1
129053	TAT	2014-08-24 15:00:00	1	24.56	53.338	12	0	0	0	0	0	0	0	0	50.8	49.2	0	0
129053	TAT	2014-08-25 03:00:00	3	24.566	53.31	12	0	0	0	0	0	0	0	0	5.8	10.2	14.1	69.8
129053	TAT	2014-08-25 15:00:00	3	24.566	53.31	12	0	0	0	0	0	0	0	0	78.6	21.4	0	0
129053	TAT	2014-08-26 03:00:00	3	24.566	53.31	12	0	0	0	0	0	0	0	0	4.5	9.9	13.9	71.7
129053	TAT	2014-08-26 15:00:00	3	24.567	53.309	12	0	0	0	0	0	0	0	21.1	66.9	11.9	0	0
129053	TAT	2014-08-27 03:00:00	2	24.568	53.304	12	0	0	0	0	0	0	0	0	5.3	11.1	14.7	69
129053	TAT	2014-08-27 15:00:00	2	24.568	53.304	12	0	0	0	0	0	0	0	0	75.6	24.4	0	0
129053	TAT	2014-08-28 03:00:00	3	24.568	53.306	12	0	0	0	0	0	0	0	0	6.4	10.3	14.7	68.6
129053	TAT	2014-08-28 15:00:00	3	24.568	53.306	12	0	0	0	0	0	0	0	12.9	58	29.1	0	0
129053	TAT	2014-08-29 03:00:00	3	24.568	53.306	12	0	0	0	0	0	0	0	0.3	6.9	6.3	13.6	72.9
129053	TAT	2014-08-29 15:00:00	3	24.568	53.306	12	0	0	0	0	0	0	0	0	64.1	35.9	0	0
129053	TAT	2014-08-30 03:00:00	A	24.568	53.312	12	0	0	0	0	0	0	0	0	18.1	41.9	40	0
129053	TAT	2014-08-31 15:00:00	B	24.595	53.369	12	0	0	0	0	0	0	0	34.6	58.2	7.2	0	0
129053	TAT	2014-09-01 15:00:00	3	24.567	53.307	12	0	0	0	0	0	0	0	30.5	59.5	9.9	0	0
129053	TAT	2014-09-02 03:00:00	3	24.567	53.307	12	0	0	0	0	0	0	0	2.8	6.4	10.6	12.8	67.5
129053	TAT	2014-09-02 15:00:00	3	24.567	53.307	12	0	0	0	0	0	0	0	21.4	65.1	13.5	0	0
129053	TAT	2014-09-03 03:00:00	3	24.566	53.312	12	0	0	0	0	0	0	0	0	8.1	11.4	12.5	68.1
129053	TAT	2014-09-03 15:00:00	3	24.566	53.312	12	0	0	0	0	0	0	0	0	80.2	19.8	0	0
129053	TAT	2014-09-04 03:00:00	3	24.566	53.312	12	0	0	0	0	0	0	0	0	7.8	10.3	16.1	65.8
129053	TAT	2014-09-04 15:00:00	2	24.567	53.303	12	0	0	0	0	0	0	0	70.3	20	9.7	0	0
129053	TAT	2014-09-05 03:00:00	2	24.567	53.303	12	0	0	0	0	0	0	0	1	7.9	13	16.3	61.7
129053	TAT	2014-09-06 03:00:00	2	24.567	53.303	12	0	0	0	0	0	0	0	0	7.6	11.7	16.8	63.9
129053	TAT	2014-09-08 03:00:00	B	24.56	53.332	12	0	0	0	0	0	0	0	3.3	5.8	11.7	13.1	66.1
129053	TAT	2014-09-08 15:00:00	B	24.56	53.332	12	0	0	0	0	0	0	0	0	0	100	0	0
129053	TAT	2014-09-09 03:00:00	A	24.568	53.314	12	0	0	0	0	0	0	0	0	6.9	11.7	13.1	68.3
129053	TAT	2014-09-09 15:00:00	A	24.567	53.304	12	0	0	0	0	0	0	0	0	76.8	23.2	0	0
129053	TAT	2014-09-10 15:00:00	B	24.629	53.317	12	0	0	0	0	0	0	0	0	88.2	11.8	0	0
129053	TAT	2014-09-13 15:00:00	A	24.567	53.338	12	0	0	0	0	0	0	0	60.3	35.1	4.6	0	0
129053	TAT	2014-09-14 03:00:00				12	0	0	0	0	0	0	0	1.8	8.4	15	12.7	62.1
129053	Percent	2013-07-05	3	24.264	53.519	24	3	3	3	3	3	3	3	3	3	3	3	3
129054	TAT	2013-07-01 07:00:00	2	26.565	51.896	12	0	0	0	0	0	4.7	75.1	16.8	2.8	0.3	0.3	0
129054	TAT	2013-07-01 15:00:00	2	26.565	51.896	12	0	0	0	0	0	1.4	4.2	85.1	9.4	0	0	0
129054	TAT	2013-07-02 03:00:00	3	26.519	51.987	12	0	0	0	0	0	1.9	19.1	9.2	37	32.7	0	0
129054	TAT	2013-07-02 15:00:00	3	26.483	52.014	12	0	0	0	0	0	0	0	0	100	0	0	0
129054	TAT	2013-07-03 03:00:00	2	26.232	52.133	12	0	0	0	0	0	0	0	0	100	0	0	0
129054	TAT	2013-07-03 15:00:00	3	26.19	52.17	12	0	0	0	0	0	0	0	0	100	0	0	0
129054	TAT	2013-07-04 03:00:00	3	26.029	52.337	12	0	0	0	0	0	0	0	0	100	0	0	0
129054	TAT	2013-07-04 15:00:00	3	25.993	52.386	12	0	0	0	0	0	0	0	0	100	0	0	0
129054	TAT	2013-07-05 03:00:00	1	25.852	52.456	12	0	0	0	0	0	0	0	0	100	0	0	0
129054	TAT	2013-07-05 15:00:00	2	25.839	52.459	12	0	0	0	0	0	0	0	0	100	0	0	0
129054	TAT	2013-07-06 03:00:00	3	25.733	52.504	12	0	0	0	0	0	0	0	0	25.2	61.1	13.7	0
129054	TAT	2013-07-06 15:00:00	3	25.713	52.521	12	0	0	0	0	0	0	0	0	84	16	0	0
129054	TAT	2013-07-07 03:00:00	3	25.663	52.484	12	0	0	0	0	0	0	0	0	69.2	30.8	0	0
129054	TAT	2013-07-07 15:00:00	1	25.644	52.519	12	0	0	0	0	0	0	0	0	100	0	0	0
129054	TAT	2013-07-08 03:00:00	1	25.602	52.36	12	0	0	0	0	0	0	0	0	86.8	13.2	0	0
129054	TAT	2013-07-08 15:00:00	3	25.605	52.38	12	0	0	0	0	0	0	0	0	100	0	0	0
129054	TAT	2013-07-09 03:00:00	3	25.554	52.282	12	0	0	0	0	0	0	0	0	30.3	69.7	0	0
129054	TAT	2013-07-09 15:00:00	3	25.56	52.284	12	0	0	0	0	0	0	0	0	100	0	0	0
129054	TAT	2013-07-10 03:00:00	3	25.533	52.228	12	0	0	0	0	0	0	0	0	53.2	46.8	0	0
129054	TAT	2013-07-10 15:00:00	0	25.569	52.232	12	0	0	0	0	0	0	0	0	100	0	0	0
129054	TAT	2013-07-11 03:00:00	3	25.49	52.22	12	0	0	0	0	0	0	0	0	20.4	79.6	0	0
129054	TAT	2013-07-11 15:00:00	3	25.535	52.216	12	0	0	0	0	0	0	0	0	80.8	19.2	0	0
129054	TAT	2013-07-12 03:00:00	2	25.437	52.223	12	0	0	0	0	0	0	0	0	21.7	78.3	0	0
129054	TAT	2013-07-12 15:00:00	3	25.462	52.21	12	0	0	0	0	0	0	0	0	90	10	0	0
129054	TAT	2013-07-13 03:00:00	2	25.384	52.178	12	0	0	0	0	0	0	0	0	16	84	0	0
129054	TAT	2013-07-13 15:00:00	3	25.405	52.13	12	0	0	0	0	0	0	0	0	94.4	5.6	0	0
129054	TAT	2013-07-14 03:00:00	3	25.393	52.051	12	0	0	0	0	0	0	0	0	12.5	87.5	0	0
129054	TAT	2013-07-14 15:00:00	3	25.389	52.044	12	0	0	0	0	0	0	0	0	59.5	40.5	0	0
129054	TAT	2013-07-15 03:00:00	3	25.358	51.968	12	0	0	0	0	0	0	0	0	4.3	95.7	0	0
129054	TAT	2013-07-15 15:00:00	1	25.37	51.951	12	0	0	0	0	0	0	0	0	84.7	15.3	0	0
129054	TAT	2013-07-16 03:00:00	0	25.404	51.876	12	0	0	0	0	0	0	0	0	1.7	70	28.3	0
129054	TAT	2013-07-16 15:00:00	3	25.421	51.858	12	0	0	0	0	0	0	0	0	13.9	86.1	0	0
129054	TAT	2013-07-17 03:00:00	3	25.4	51.771	12	0	0	0	0	0	0	0	0	0	100	0	0
129054	TAT	2013-07-17 15:00:00	3	25.4	51.775	12	0	0	0	0	0	0	0	0	0	100	0	0
129054	TAT	2013-07-18 03:00:00	3	25.4	51.775	12	0	0	0	0	0	0	0	0	0	100	0	0
129054	TAT	2013-07-18 15:00:00	3	25.4	51.775	12	0	0	0	0	0	0	0	0	0	100	0	0
129054	TAT	2013-07-19 03:00:00	3	25.289	51.704	12	0	0	0	0	0	0	0	0	0	75.3	24.7	0
129054	TAT	2013-07-19 15:00:00	3	25.284	51.713	12	0	0	0	0	0	0	0	0	0	100	0	0
129054	TAT	2013-07-20 03:00:00	3	25.152	51.643	12	0	0	0	0	0	0	0	0	0	100	0	0
129054	TAT	2013-07-20 15:00:00	3	25.139	51.641	12	0	0	0	0	0	0	0	0	0	100	0	0
129054	TAT	2013-07-21 03:00:00	3	25.072	51.638	12	0	0	0	0	0	0	0	0	0	100	0	0
129054	TAT	2013-07-21 15:00:00	3	25.063	51.641	12	0	0	0	0	0	0	0	0	0	100	0	0
129054	TAT	2013-07-22 03:00:00	3	25.063	51.641	12	0	0	0	0	0	0	0	0	0	86.8	13.2	0
129055	TAT	2013-07-01 09:00:00	2	26.611	51.861	12	0	0	0	0	0	2.3	51.4	39.9	4.4	2.1	0	0
129055	TAT	2013-07-01 15:00:00	2	26.611	51.861	12	0	0	0	0	0	1.7	13	69	16.3	0	0	0
129055	TAT	2013-07-02 03:00:00	3	26.601	51.87	12	0	0	0	0	0	1.4	37.4	53.8	7.4	0	0	0
129055	TAT	2013-07-02 15:00:00	2	26.562	51.897	12	0	0	0	0	0	1.4	18.9	66.4	13.3	0	0	0
129055	TAT	2013-07-03 03:00:00	2	26.562	51.897	12	0	0	0	0	0	0	31.4	35.1	33.5	0	0	0
129055	TAT	2013-07-03 15:00:00	1	26.55	51.857	12	0	0	0	0	0	0	30	70	0	0	0	0
129055	TAT	2013-07-04 03:00:00	1	26.55	51.857	12	0	0	0	0	0	0	35.3	40.8	23.9	0	0	0
129055	TAT	2013-07-04 15:00:00	1	26.55	51.857	12	0	0	0	0	0	0.6	18.2	81.2	0	0	0	0
129055	TAT	2013-07-05 03:00:00	1	26.55	51.857	12	0	0	0	0	0	1.2	23.4	72.1	3.3	0	0	0
129055	TAT	2013-07-05 15:00:00	0	26.531	51.875	12	0	0	0	0	0	1.2	42.6	56.3	0	0	0	0
129055	TAT	2013-07-06 03:00:00	0	26.531	51.875	12	0	0	0	0	0	0	40.6	36.4	23	0	0	0
129055	TAT	2013-07-06 15:00:00	2	26.604	51.886	12	0	0	0	0	0	0	15.3	84.7	0	0	0	0
129055	TAT	2013-07-07 03:00:00	2	26.604	51.886	12	0	0	0	0	0	0	18.8	20.6	60.6	0	0	0
129055	TAT	2013-07-07 15:00:00	2	26.604	51.886	12	0	0	0	0	0	0	21	79	0	0	0	0
129055	TAT	2013-07-08 03:00:00	2	26.604	51.886	12	0	0	0	0	0	0.2	38.2	31.4	30.3	0	0	0
129055	TAT	2013-07-08 15:00:00	2	26.639	51.852	12	0	0	0	0	0	0	19.4	80.6	0	0	0	0
129055	TAT	2013-07-09 03:00:00	2	26.639	51.852	12	0	0	0	0	0	0	23.2	39.1	37.8	0	0	0
129055	TAT	2013-07-09 15:00:00	2	26.639	51.852	12	0	0	0	0	0	0	12.2	87.8	0	0	0	0
129055	TAT	2013-07-10 03:00:00	2	26.639	51.852	12	0.8	0	0	0	0	1.5	21.8	49.5	23.3	3.1	0	0
129055	TAT	2013-07-11 03:00:00	B	26.457	51.974	12	0	0	0	0	0	0.5	35.9	29.8	33.8	0	0	0
129055	TAT	2013-07-11 15:00:00				12	0	0	0	0	0	0	16	84	0	0	0	0
129055	TAT	2013-07-12 03:00:00				12	0	0	0	0	0	0	53.6	46.4	0	0	0	0
129055	TAT	2013-07-12 15:00:00	2	26.62	51.874	12	0	0	0	0	0	0	32.5	66.7	0.8	0	0	0
129055	TAT	2013-07-13 03:00:00	2	26.62	51.874	12	0	0	0	0	0	4.5	36.9	38.3	20.2	0	0	0
129055	TAT	2013-07-13 15:00:00	2	26.607	51.909	12	0	0	0	0	0	2.5	26.9	70.6	0	0	0	0
129055	TAT	2013-07-14 03:00:00	2	26.607	51.909	12	0	0	0	0	0	3.1	50.5	21.8	17.5	7.1	0	0
129055	TAT	2013-07-14 15:00:00	3	26.607	51.887	12	0	0	0	0	0	0	46.9	53.1	0	0	0	0
129055	TAT	2013-07-15 03:00:00	3	26.607	51.887	12	0	0	0	0	0	0.2	40.1	20.5	27	12.3	0	0
129055	TAT	2013-07-15 15:00:00	0	26.534	51.865	12	0	0	0	0	0	0	33.5	66.2	0.3	0	0	0
129055	TAT	2013-07-16 03:00:00	0	26.534	51.865	12	0	0	0	0	0	0	30.4	37.7	18.9	12.9	0	0
129055	TAT	2013-07-16 15:00:00	0	26.534	51.865	12	0	0	0	0	0	8.3	33.1	58.6	0	0	0	0
129055	TAT	2013-07-17 03:00:00	0	26.534	51.865	12	0	0	0	0	0	5.6	53.9	40	0.5	0	0	0
129055	TAT	2013-07-17 15:00:00				12	0	0	0	0	0	0	13.5	86.1	0.3	0	0	0
129055	TAT	2013-07-18 03:00:00				12	0	0	0	0	0	0	43.3	56.7	0	0	0	0
129055	TAT	2013-07-18 15:00:00				12	0	0	0	0	0	2.8	27.2	70	0	0	0	0
129055	TAT	2013-07-19 03:00:00				12	0	0	0	0	5.1	74.7	16.3	3.9	0	0	0	0
129055	TAT	2013-07-19 15:00:00	B	26.611	51.826	12	0	0	0	0	0	18.9	42	32.9	6.3	0	0	0
129055	TAT	2013-07-20 03:00:00	B	26.611	51.826	12	0	0	0	0	0	12.5	50.4	24	6	7.1	0	0
129055	TAT	2013-07-20 15:00:00	2	26.589	51.885	12	0	0	0	0	0	0	34.2	65.6	0.3	0	0	0
129055	TAT	2013-07-21 03:00:00	2	26.589	51.885	12	0	0	0	0	0	5	42.6	17.8	5.6	29.1	0	0
129055	TAT	2013-07-21 15:00:00	3	26.621	51.87	12	0	0	0	0	0	0	51.6	41.6	3.7	3.1	0	0
129055	TAT	2013-07-22 15:00:00	2	26.641	51.819	12	0	0	0	0	0	0	32.8	66.9	0.3	0	0	0
129055	TAT	2013-07-26 15:00:00				12	0	0	0	0	0	0	23.2	76.5	0.3	0	0	0
129055	TAT	2013-07-27 15:00:00				12	0	0	0	0	0	0	58.1	41	0.9	0	0	0
129055	TAT	2013-07-28 03:00:00				12	0	0	0	0	0	0	4.8	94.4	0.7	0	0	0
129055	TAT	2013-07-28 15:00:00				12	0	0	0	0	0	1.5	47.2	46.3	5	0	0	0
129055	TAT	2013-07-29 03:00:00				12	0	0	0	0	0	50.4	48.1	1.3	0.2	0	0	0
129055	TAT	2013-07-29 15:00:00				12	0	0	0	0	0	57.5	29.6	8.5	4.4	0	0	0
129055	TAT	2013-07-30 03:00:00				12	0	0	0	0	0	42.2	35	21.5	1.3	0	0	0
129055	TAT	2013-07-30 15:00:00				12	0	0	0	0	8.3	25.3	26.3	31.9	8.2	0	0	0
129055	TAT	2013-07-31 03:00:00				12	0	0	0	0	5.7	29.9	24.4	36.9	3.2	0	0	0
129055	TAT	2013-07-31 15:00:00				12	0	0	0	0.6	6.6	23.5	21.7	35.8	11.7	0	0	0
129055	TAT	2013-08-02 15:00:00	2	25.532	57.355	12	0	0	0	0.6	3.1	16.7	27.9	50.8	0.8	0	0	0
129055	TAT	2013-08-06 15:00:00				12	0	0	0	0	0.4	22.6	26.1	45.6	5.4	0	0	0
129055	TAT	2013-08-07 15:00:00				12	0	0	0	0	2.2	26.4	34.7	32.6	4	0	0	0
129055	TAT	2013-08-08 15:00:00				12	0	0	17.2	0	0.5	34.2	24.2	23.9	0	0	0	0
129055	TAT	2013-08-09 03:00:00				12	0	0	0	0	12	72	9.6	6	0.3	0	0	0
129055	TAT	2013-08-09 15:00:00				12	0	0	0	0	0	19.9	40.4	36.8	2.9	0	0	0
129055	TAT	2013-08-10 03:00:00				12	0	0	0	0	3.2	33.3	36	27.3	0.2	0	0	0
129055	TAT	2013-08-10 15:00:00				12	0	0	0	0	5.2	19.6	32.7	42	0.6	0	0	0
129055	TAT	2013-08-11 03:00:00				12	0	0	0	0	0.9	73	11.4	12.9	1.8	0	0	0
129055	TAT	2013-08-11 15:00:00				12	0	0	0	0	0	22.3	25	51.9	0.8	0	0	0
129055	TAT	2013-08-12 03:00:00	2	25.581	57.349	12	0	0	0	0	0.3	83.3	7.3	9	0	0	0	0
129055	TAT	2013-08-12 15:00:00	2	25.581	57.349	12	0	0	0	0	0.3	10.5	18.9	34.3	35.9	0	0	0
129055	TAT	2013-08-13 03:00:00	2	25.581	57.349	12	0	0	0	0	0.5	63.1	21.4	15	0	0	0	0
129055	TAT	2013-08-13 15:00:00	2	25.581	57.349	12	0	0	0	0	0	18.3	37.2	40.5	4	0	0	0
129055	TAT	2013-08-14 03:00:00				12	0	0	0	1.3	33.8	24	19.3	17.4	4.3	0	0	0
129055	TAT	2013-08-14 15:00:00				12	0	0	0	0	3	13.3	37.9	43.6	2.2	0	0	0
129055	TAT	2013-08-15 03:00:00				12	0	0	0	0	22.1	30	26.9	20.6	0.4	0	0	0
129055	TAT	2013-08-15 15:00:00	2	25.629	57.491	12	0	0	0	0	4	22.7	37.4	34.8	1.1	0	0	0
129055	TAT	2013-08-16 03:00:00	3	25.659	57.527	12	0	0	0	0	5.4	16.9	13.8	15.6	48.3	0	0	0
129055	TAT	2013-08-16 15:00:00	3	25.666	57.522	12	0	0	0	0	0	0	0	0	100	0	0	0
129055	TAT	2013-08-17 03:00:00	3	25.705	57.464	12	0	0	0	0	0	0	0	0	100	0	0	0
129055	TAT	2013-08-17 15:00:00	3	25.712	57.444	12	0	0	0	0	0	0	0	0	100	0	0	0
129055	TAT	2013-08-18 03:00:00	3	25.756	57.373	12	0	0	0	0	0	0	0	0	100	0	0	0
129055	TAT	2013-08-18 15:00:00	3	25.769	57.356	12	0	0	0	0	0	0	0	0	100	0	0	0
129055	TAT	2013-08-19 03:00:00	3	25.841	57.287	12	0	0	0	0	0	0	0	0	42.6	57.4	0	0
129055	TAT	2013-08-19 15:00:00	2	25.864	57.275	12	0	0	0	0	0	0	0	0	92.6	7.4	0	0
129055	TAT	2013-08-20 03:00:00	3	25.894	57.266	12	0	0	0	0	0	0	0	0	100	0	0	0
129055	TAT	2013-08-20 15:00:00	3	25.927	57.256	12	0	0	0	0	0	0	0	0	100	0	0	0
129055	TAT	2013-08-21 03:00:00	3	25.94	57.259	12	0	0	0	0	0	0	0	0	80.2	19.8	0	0
129055	TAT	2013-08-21 15:00:00	0	25.971	57.254	12	0	0	0	0	0	0	0	0	100	0	0	0
129055	TAT	2013-08-22 03:00:00	3	26	57.219	12	0	0	0	0	0	0	0	0	41.9	58.1	0	0
129055	TAT	2013-08-22 07:00:00	3	26.003	57.213	12	0	0	0	0	0	0	0	67.7	29.6	2.7	0	0
129055	TAT	2013-08-22 15:00:00	3	26.003	57.213	12	0	0	0	0	0	0	0	69.2	30.3	0.6	0	0
129055	TAT	2013-08-23 03:00:00	3	26.007	57.21	12	0	0	0	0	0	0	0	4.4	25.1	40	30.5	0
129055	TAT	2013-08-23 15:00:00	2	26.005	57.208	12	0	0	0	0	0	0	5.9	94.1	0	0	0	0
129055	TAT	2013-08-24 03:00:00	2	26.011	57.205	12	0	0	0	0	0	0	0	0.9	12.3	29.2	57.6	0
129055	TAT	2013-08-24 15:00:00	3	26.01	57.213	12	0	0	0	0	0	0	17.2	81.9	1	0	0	0
129055	TAT	2013-08-25 03:00:00	3	26.01	57.211	12	0	0	0	0	0	0	0	0	13.6	34.5	38.2	13.6
129055	TAT	2013-08-25 15:00:00	3	26.01	57.213	12	0	0	0	0	0	0	19.8	78.9	1.3	0	0	0
129055	TAT	2013-08-26 03:00:00	0	26.013	57.213	12	0	0	0	0	0	0	0	0.8	12.2	17.2	69.7	0
129055	TAT	2013-08-26 15:00:00	1	26.008	57.215	12	0	0	0	0	0	0	0	100	0	0	0	0
129055	TAT	2013-08-27 03:00:00	2	26.007	57.216	12	0	0	0	0	0	0	0	2.6	10.7	11.1	20.9	54.8
129055	TAT	2013-08-27 15:00:00	3	26.009	57.211	12	0	0	0	0	0	0	0	89.3	10.7	0	0	0
129055	TAT	2013-08-28 03:00:00	3	26.014	57.207	12	0	0	0	0	0	0	0	0	11.7	13.8	26.7	47.9
129055	TAT	2013-08-28 15:00:00	2	26.01	57.212	12	0	0	0	0	0	0	0	93.7	6.3	0	0	0
129055	TAT	2013-08-29 03:00:00	3	26.009	57.212	12	0	0	0	0	0	0	0	2.5	11	13.7	22.9	49.9
129055	TAT	2013-08-29 15:00:00	3	26.01	57.211	12	0	0	0	0	0	0	0	97.3	2.7	0	0	0
129055	TAT	2013-08-30 03:00:00	1	26.009	57.207	12	0	0	0	0	0	0	0	0	7.2	11.6	14.4	66.9
129055	TAT	2013-08-30 15:00:00	3	26.01	57.212	12	0	0	0	0	0	0	0	79.9	20.1	0	0	0
129055	TAT	2013-08-31 03:00:00	3	26.01	57.21	12	0	0	0	0	0	0	0	0	14.7	16.2	7.9	61.2
129055	TAT	2013-08-31 15:00:00	2	26.011	57.207	12	0	0	0	0	0	0	0	56.4	43.6	0	0	0
129055	TAT	2013-09-01 03:00:00	3	26.008	57.21	12	0	0	0	0	0	0	0	0	6.8	12.2	17.7	63.3
129055	TAT	2013-09-01 15:00:00	3	26.009	57.213	12	0	0	0	0	0	0	0	76.3	23.7	0	0	0
129055	TAT	2013-09-02 03:00:00	3	26.01	57.213	12	0	0	0	0	0	0	0	0	9.1	11.6	10.5	68.7
129055	TAT	2013-09-02 15:00:00	3	26.01	57.214	12	0	0	0	0	0	0	0	61.7	38.3	0	0	0
129822	TAT	2013-06-30 16:00:00				13	0	0	0	0	0	0	0	21.4	78.6	0	0	0
129822	TAT	2013-07-01 04:00:00				13	0	0	0	0	0	0	12.7	52.8	33.5	1	0	0
129822	TAT	2013-07-03 04:00:00				13	0	0	0	0	0	0	0	32.6	12.7	54.6	0	0
129822	TAT	2013-07-03 16:00:00				13	0	0	0	0	0	0	1.4	68.5	30.1	0	0	0
129822	TAT	2013-07-04 04:00:00				13	0	0	0	0	0	0	0	51.4	14.8	33.8	0	0
129822	TAT	2013-07-04 16:00:00	1	19.983	82.004	13	0	0	0	0	0	0	0	39.9	60.1	0	0	0
129822	TAT	2013-07-05 04:00:00	1	19.983	82.004	13	0	0	0	0	0	0	5.1	58.2	20.1	16.6	0	0
129822	TAT	2013-07-05 16:00:00	0	26.266	52.263	13	0	0	0	0	0	0	0	35.2	52.3	12.5	0	0
129822	TAT	2013-07-07 16:00:00	0	26.294	52.27	13	0	0	0	0	0	0	0	64.4	28.2	7.4	0	0
129822	TAT	2013-07-09 04:00:00	0	26.294	52.27	13	0	0	0	0	0	0	0	46.5	10.4	42.6	0.6	0
129822	TAT	2013-07-12 04:00:00	0	26.308	52.192	13	0	0	0	0	0	0	3.5	33.5	29.2	14.9	19	0
129822	TAT	2013-07-12 16:00:00	B	26.437	51.786	13	0	0	0	0	0	0	3.8	61.2	34.9	0	0	0
129822	TAT	2013-07-13 04:00:00	B	26.437	51.786	13	0	0	0	0	0	0	16.1	67.2	16.7	0	0	0
129822	TAT	2013-07-13 16:00:00				13	0	0	0	0	0	0	6.2	78.6	15.3	0	0	0
129822	TAT	2013-07-14 04:00:00				13	0	0	0	0	0	0	27.7	48.8	17.1	5.8	0.6	0
129822	TAT	2013-07-16 04:00:00	1	26.572	51.904	13	0	0	0	0	0	0	0	0	32.1	36.5	31.4	0
129822	TAT	2013-07-16 16:00:00	1	26.572	51.904	13	0	0	0	0	0	0	0	55.8	44.2	0	0	0
129822	TAT	2013-07-17 04:00:00	1	26.572	51.904	13	0	0	0	0	0	0	5.6	67.2	14.7	12.5	0	0
129822	TAT	2013-07-19 04:00:00	3	26.607	51.912	13	0	0	0	0	0	0	32.2	57.9	10	0	0	0
129822	TAT	2013-07-21 04:00:00	2	26.58	51.908	13	0	0	0	0	0	0	23.2	32.1	8.9	6.9	28.9	0
129822	TAT	2013-07-21 16:00:00	0	26.606	51.876	13	0	0	0	0	0	0	0	45.1	54.9	0	0	0
129822	TAT	2013-07-23 04:00:00	2	26.642	51.819	13	0	0	0	0	0	0	4.6	52.6	24	6.5	12.3	0
129822	TAT	2013-07-23 16:00:00	2	26.642	51.819	13	0	0	0	0	0	0	0	53	45.9	1	0	0
129822	TAT	2013-07-25 04:00:00				13	0	0	0	0	0	0	9.7	66.8	11.1	12.2	0.3	0
129822	TAT	2013-07-25 16:00:00				13	0	0	0	0	0	0	2.1	74.1	23.8	0	0	0
129822	TAT	2013-07-29 16:00:00				13	0	0	0	0	0	0	9.3	72	18.7	0	0	0
129822	TAT	2013-07-30 04:00:00				13	0	0	0	0	0	0	27	72.4	0.6	0	0	0
129822	TAT	2013-07-30 16:00:00				13	0	0	0	0	0	0	2.2	91.9	5.9	0	0	0
129822	TAT	2013-07-31 04:00:00				13	0	0	0	0	0	0	51.4	48.4	0.2	0	0	0
129822	TAT	2013-08-05 04:00:00				13	0	0	0	0	0	0	14.6	53.7	8.6	23.1	0	0
129822	TAT	2013-08-05 16:00:00	0	26.635	51.837	13	0	0	0	0	0	0	0	53.9	39.8	6.3	0	0
129822	TAT	2013-08-12 16:00:00	B	26.626	51.911	13	0	0	0	0	0	0	0	43	46.7	6.3	4.1	0
129822	TAT	2013-08-13 04:00:00	B	26.605	51.941	13	0	0	0	0	0	0	0	89.6	10	0.4	0	0
129822	TAT	2013-08-13 16:00:00	1	26.687	51.862	13	0	0	0	0	0	0	0	47.1	41.8	7.4	3.7	0
129822	TAT	2013-08-14 04:00:00	1	26.687	51.862	13	0	0	0	0	0	0	0	81.2	2.6	2.6	13.6	0
129822	TAT	2013-08-14 16:00:00	1	26.687	51.862	13	0	0	0	0	0	0	0	45.7	34.6	19.6	0.2	0
129822	TAT	2013-08-15 16:00:00				13	0	0	0	0	0	0	0	74.7	24.4	0.9	0	0
129822	TAT	2013-08-16 04:00:00				13	0	0	0	0	0	0	0	82.5	17.5	0	0	0
129822	TAT	2013-08-18 16:00:00	3	26.639	51.837	13	0	0	0	0	0	0	0	57.9	16.9	10.4	14.8	0
129822	TAT	2013-08-25 16:00:00				13	0	0	0	0	0	0	1.4	56.5	27.8	5.6	8.8	0
129822	TAT	2013-08-27 04:00:00				13	0	0	0	0	0	0	0	93.7	6.3	0	0	0
129822	TAT	2013-08-27 16:00:00				13	0	0	0	0	0	0	0	62.9	21.8	3.6	11.7	0
129822	TAT	2013-08-28 04:00:00	A	26.643	51.881	13	0	0	0	0	0	0	1.2	96.9	2	0	0	0
129822	TAT	2013-08-28 16:00:00	A	26.643	51.881	13	0	0	0	0	0	0	0	58.7	23	4.2	14.2	0
129822	TAT	2013-08-29 04:00:00	1	26.639	51.859	13	0	0	0	0	0	0	0.8	96.5	2.8	0	0	0
129822	TAT	2013-08-30 16:00:00	1	26.639	51.859	13	0	0	0	0	0	0	0	76.5	17.5	4.8	1.2	0
129822	TAT	2013-08-31 04:00:00				13	0	0	0	0	0	0	0	99.2	0.8	0	0	0
129822	TAT	2013-08-31 16:00:00				13	0	0	0	0	0	0	0	90.4	9.6	0	0	0
129822	TAT	2013-09-02 04:00:00				13	0	0	0	0	0	0	0.4	99.2	0.4	0	0	0
129822	TAT	2013-09-02 16:00:00	B	26.544	51.557	13	0	0	0	0	0	0	0	72	21.7	3	3.3	0
129822	TAT	2013-09-03 04:00:00	B	26.544	51.557	13	0	0	0	0	0	0	3.3	65.7	5.6	4.7	20.6	0
129822	TAT	2013-09-04 04:00:00	B	26.544	51.557	13	0	0	0	0	0	0	10.9	62.1	10.7	2	14.2	0
129822	TAT	2013-09-04 16:00:00				13	0	0	0	0	0	0	1.6	96.1	2.4	0	0	0
129822	TAT	2013-09-05 04:00:00				13	0	0	0	0	0	0	5.5	81.2	12	1.3	0	0
129822	TAT	2013-09-10 04:00:00				13	0	0	0	0	0	0	0	83.6	2.4	2.8	11.1	0
129822	TAT	2013-09-10 16:00:00				13	0	0	0	0	0	0	0	68.6	31.4	0	0	0
129822	TAT	2013-09-11 04:00:00				13	0	0	0	0	0	0	0	85.8	14.2	0	0	0
129822	TAT	2013-09-11 16:00:00				13	0	0	0	0	0	0	0	91.1	8.9	0	0	0
129822	TAT	2013-09-12 04:00:00				13	0	0	0	0	0	0	0	100	0	0	0	0
129822	TAT	2013-09-12 16:00:00				13	0	0	0	0	0	0	0	78	21.4	0.6	0	0
129822	TAT	2013-09-13 04:00:00				13	0	0	0	0	0	0	76.2	23.8	0	0	0	0
129822	TAT	2013-09-13 16:00:00				13	0	0	0	0	0	0	37.2	62.1	0.8	0	0	0
129822	TAT	2013-09-14 04:00:00	3	26.124	54.991	13	0	0	0	0	0	0	96.5	3.5	0	0	0	0
129822	TAT	2013-09-14 16:00:00	2	26.225	54.9	13	0	0	0	0	0	0	14.1	43.7	1.1	41.1	0	0
129822	TAT	2013-09-15 04:00:00	2	26.313	54.846	13	0	0	0	0	0	0	0	0	0	43.3	56.7	0
129822	TAT	2013-09-15 16:00:00	2	26.355	54.712	13	0	0	0	0	0	0	0	0	0	100	0	0
129822	TAT	2013-09-16 04:00:00	3	26.291	54.66	13	0	0	0	0	0	0	0	0	0	48.1	51.9	0
129822	TAT	2013-09-16 16:00:00	3	26.283	54.655	13	0	0	0	0	0	0	0	0	0	100	0	0
129822	TAT	2013-09-17 04:00:00	3	26.124	54.59	13	0	0	0	0	0	0	0	0	0	6.9	75	18.1
129822	TAT	2013-09-17 16:00:00	3	26.124	54.59	13	0	0	0	0	0	0	0	0	0	95.3	4.7	0
129822	TAT	2013-09-18 04:00:00	3	26.078	54.582	13	0	0	0	0	0	0	0	0	0	3.1	96.9	0
129822	TAT	2013-09-18 16:00:00	3	26.078	54.582	13	0	0	0	0	0	0	0	0	0	95.3	4.7	0
129822	TAT	2013-09-19 04:00:00	3	26.029	54.618	13	0	0	0	0	0	0	0	0	0	11.8	88.2	0
129822	TAT	2013-09-19 16:00:00	3	26.029	54.618	13	0	0	0	0	0	0	0	0	0	100	0	0
129822	TAT	2013-09-20 04:00:00	1	26.068	54.723	13	0	0	0	0	0	0	0	0	0	7.9	56.1	32
129822	TAT	2013-09-20 16:00:00	1	26.068	54.723	13	0	0	0	0	0	0	0	0	0	100	0	0
129822	TAT	2013-09-21 04:00:00	3	26.171	54.71	13	0	0	0	0	0	0	0	0	0	6.3	93.7	0
129822	TAT	2013-09-21 16:00:00	3	26.171	54.71	13	0	0	0	0	0	0	0	0	0	96.1	3.9	0
129822	TAT	2013-09-22 04:00:00	3	26.154	54.433	13	0	0	0	0	0	0	0	0	0	25	75	0
129822	TAT	2013-09-22 16:00:00	2	26.128	54.371	13	0	0	0	0	0	0	0	0	0	100	0	0
129822	TAT	2013-09-23 04:00:00	3	26.125	54.443	13	0	0	0	0	0	0	0	0	0	16.3	83.7	0
129822	TAT	2013-09-23 16:00:00	3	26.121	54.442	13	0	0	0	0	0	0	0	0	6.3	93.7	0	0
129822	TAD	2013-07-01 04:00:00				10	1.9	0.6	14.7	39.1	17.2	4.1	5.5	16.9	0	0
129822	TAD	2013-07-03 04:00:00				10	46.6	8	2.2	13.9	3	4.3	21.9	0.2	0	0
129822	TAD	2013-07-03 16:00:00				10	0	0	9.7	34.3	20.2	16.8	17.3	1.7	0	0
129822	TAD	2013-07-04 04:00:00				10	12.8	17.2	6.6	7.4	8.4	11.3	36.2	0	0	0
129822	TAD	2013-07-04 16:00:00	1	19.983	82.004	10	0	0.1	2.4	24.5	24.9	25.5	20.7	1.9	0	0
129822	TAD	2013-07-05 04:00:00	1	19.983	82.004	10	6	12.2	6.5	33.8	5	5.3	24.9	6.4	0	0
129822	TAD	2013-07-05 16:00:00	0	26.266	52.263	10	13.2	2.8	9	53.8	11.4	6.3	2.8	0.7	0	0
129822	TAD	2013-07-07 16:00:00	0	26.294	52.27	10	6.1	1.9	15.6	45.2	12.2	9.4	9.4	0.2	0	0
129822	TAD	2013-07-08 04:00:00	0	26.294	52.27	10	11.6	9.5	9.6	11.5	8.2	7.7	20	22	0	0
129822	TAD	2013-07-09 04:00:00	0	26.294	52.27	10	25	17.3	5.1	8.8	13.7	13.1	16.7	0.3	0	0
129822	TAD	2013-07-12 16:00:00	B	26.437	51.786	10	0	0.2	6.6	24.7	22.6	11.9	16.7	17.4	0	0
129822	TAD	2013-07-13 04:00:00	B	26.437	51.786	10	0.1	0.3	4.6	17.6	16.4	15.4	29.7	15.8	0	0
129822	TAD	2013-07-13 16:00:00				10	0.3	0.5	3.1	13.2	16.6	23.2	23.1	20	0	0
129822	TAD	2013-07-14 04:00:00				10	4.8	1.5	5.4	8.1	14.8	12.9	48.9	3.7	0	0
129822	TAD	2013-07-16 04:00:00	1	26.572	51.904	10	18.4	1.7	6.3	4.5	7.4	19.9	41.9	0	0	0
129822	TAD	2013-07-16 16:00:00	1	26.572	51.904	10	0	0.1	1.5	22.8	21.3	18.6	35.1	0.6	0	0
129822	TAD	2013-07-17 04:00:00	1	26.572	51.904	10	12.1	0.2	2.5	4.2	5	23.8	51.3	1	0	0
129822	TAD	2013-07-19 04:00:00	3	26.607	51.912	10	0.8	0.6	3.4	14.3	19.1	35.7	15.4	10.7	0	0
129822	TAD	2013-07-19 16:00:00	2	26.58	51.908	10	2.6	0.6	4.4	35.8	36	16	4.5	0	0	0
129822	TAD	2013-07-21 16:00:00	0	26.606	51.876	10	0.1	0.1	1.7	11	20.9	34.6	29.3	2.2	0	0
129822	TAD	2013-07-23 16:00:00	2	26.642	51.819	10	0.6	0.3	2.1	7.3	16.4	29.7	39	4.5	0	0
129822	TAD	2013-07-25 16:00:00				10	0	0	0.2	0.9	7.2	54.6	30.6	6.5	0	0
129822	TAD	2013-07-29 16:00:00				10	0	0	0	5.6	54.9	19.2	12.3	8.1	0	0
129822	TAD	2013-07-30 04:00:00				10	0	0	0	2.5	14.6	34.2	27.9	20.7	0.1	0
129822	TAD	2013-07-30 16:00:00				10	0	0.1	0.1	9.4	18	34.3	33.4	4.6	0	0
129822	TAD	2013-07-31 04:00:00				10	0.2	0	0.2	4.2	21.2	16.4	50.5	7.3	0	0
129822	TAD	2013-07-31 16:00:00				10	0	0	0.2	11.5	47.5	24	16.5	0.4	0	0
129822	TAD	2013-08-05 16:00:00	0	26.635	51.837	10	6.7	0.2	0.4	0.4	4	36.8	49.1	2.5	0	0
129822	TAD	2013-08-12 16:00:00	B	26.626	51.911	10	3.5	2.1	1.7	1.5	1.7	17.1	52.1	20.4	0	0
129822	TAD	2013-08-13 04:00:00	B	26.605	51.941	10	0.2	0.2	0.6	0.4	0.6	2.5	47.4	48	0	0
129822	TAD	2013-08-13 16:00:00	1	26.687	51.862	10	0.6	3.6	4.5	0.8	2.1	11	39.5	37.8	0	0
129822	TAD	2013-08-14 04:00:00	1	26.687	51.862	10	8.4	7.9	0.3	0.3	0.3	0.8	19.6	61.3	1.3	0
129822	TAD	2013-08-14 16:00:00	1	26.687	51.862	10	1.1	12.2	2.9	1.9	2.8	11.2	31.8	36.1	0	0
129822	TAD	2013-08-16 04:00:00				10	0	0	0.2	0.7	1.6	3.7	34.5	59	0.2	0
129822	TAD	2013-08-18 16:00:00	3	26.639	51.837	10	0.6	11	4.6	4	2.1	8.7	21	47.8	0.2	0
129822	TAD	2013-08-25 16:00:00				10	0.8	6.8	1.9	2.1	4.9	15	31.2	35.5	1.8	0
129822	TAD	2013-08-27 16:00:00				10	0.2	2.5	7.6	3.5	0.9	10.9	54.9	19.4	0	0
129822	TAD	2013-08-28 04:00:00	A	26.643	51.881	10	0	0	0	0	0.4	4.1	92.2	3.3	0	0
129822	TAD	2013-08-28 16:00:00	A	26.643	51.881	10	3.9	6.5	7.2	0.2	1.2	7	58.9	15.1	0	0
129822	TAD	2013-08-29 04:00:00	1	26.639	51.859	10	0	0	0	0	0	1.1	94.1	4.8	0	0
129822	TAD	2013-08-30 16:00:00	1	26.639	51.859	10	0.2	1.2	1.2	1.2	1.9	6.2	53	34.9	0	0
129822	TAD	2013-08-31 04:00:00				10	0	0	0	0	0	2.9	82.5	14.6	0	0
129822	TAD	2013-08-31 16:00:00				10	0	0	0	0	0.3	0.9	71.8	26.7	0.3	0
129822	TAD	2013-09-01 04:00:00				10	0	0	0	0	0	0.2	43.2	56.4	0.2	0
129822	TAD	2013-09-02 16:00:00	B	26.544	51.557	10	0.6	1	1.9	3.3	2.5	6.7	49.9	33.9	0.2	0
129822	TAD	2013-09-03 04:00:00	B	26.544	51.557	10	17.1	5.2	1.9	0.8	0.6	0.6	52.1	21.5	0.2	0
129822	TAD	2013-09-04 16:00:00				10	0	0	0	0	0	2	63.8	32.4	1.8	0
129822	TAD	2013-09-05 04:00:00				10	0	0.2	0.5	1.4	1.2	3.5	57.5	30	5.8	0
129822	TAD	2013-09-05 16:00:00				10	0	0	0	0	0	0.3	33.6	59.3	6.9	0
129822	TAD	2013-09-10 16:00:00				10	0	0.4	0.4	0.4	0.4	2.2	94.1	2.2	0	0
129822	TAD	2013-09-11 04:00:00				10	0	0	0	0	0	1.5	24.7	73.8	0	0
129822	TAD	2013-09-11 16:00:00				10	0	0	0.3	0.3	0.3	2.3	77.4	19.4	0	0
129822	TAD	2013-09-12 04:00:00				10	0	0	0	0.2	0.4	7.9	42	49.5	0	0
129822	TAD	2013-09-12 16:00:00				10	0	0	0.6	1.4	6.9	66.1	15.3	8.3	1.4	0
129822	TAD	2013-09-13 04:00:00				10	0	0	0	0.2	0.7	7.1	11.1	26.7	54.1	0
129822	TAD	2013-09-13 16:00:00				10	0	0	0.2	0.2	0.7	4.4	23.8	43.3	26.8	0.6
129822	TAD	2013-09-14 04:00:00	3	26.124	54.991	10	0	0	0	0	0	0.7	8.1	5.8	29.4	56
129822	TAD	2013-09-14 16:00:00	2	26.225	54.9	10	41.9	0.2	0.2	0.2	0.2	0.9	24	16.6	13.8	2
129822	TAD	2013-09-15 04:00:00	2	26.313	54.846	10	62.3	37.7	0	0	0	0	0	0	0	0
129822	TAD	2013-09-15 16:00:00	2	26.355	54.712	10	88.9	11.1	0	0	0	0	0	0	0	0
129822	TAD	2013-09-16 04:00:00	3	26.291	54.66	10	75.1	24.6	0.3	0	0	0	0	0	0	0
129822	TAD	2013-09-16 16:00:00	3	26.283	54.655	10	38.3	61.7	0	0	0	0	0	0	0	0
129822	TAD	2013-09-17 04:00:00	3	26.124	54.59	10	59.3	40.7	0	0	0	0	0	0	0	0
129822	TAD	2013-09-17 16:00:00	3	26.124	54.59	10	48.3	51.7	0	0	0	0	0	0	0	0
129822	TAD	2013-09-18 04:00:00	3	26.078	54.582	10	57.4	42.6	0	0	0	0	0	0	0	0
129822	TAD	2013-09-18 16:00:00	3	26.078	54.582	10	49	51	0	0	0	0	0	0	0	0
129822	TAD	2013-09-19 04:00:00	3	26.029	54.618	10	50.6	49.4	0	0	0	0	0	0	0	0
129822	TAD	2013-09-19 16:00:00	3	26.029	54.618	10	46.1	53.9	0	0	0	0	0	0	0	0
129822	TAD	2013-09-20 04:00:00	1	26.068	54.723	10	52.5	47.5	0	0	0	0	0	0	0	0
129822	TAD	2013-09-20 16:00:00	1	26.068	54.723	10	46.1	53.9	0	0	0	0	0	0	0	0
129822	TAD	2013-09-21 04:00:00	3	26.171	54.71	10	54.9	45.1	0	0	0	0	0	0	0	0
129822	TAD	2013-09-21 16:00:00	3	26.171	54.71	10	51.5	48.5	0	0	0	0	0	0	0	0
129822	TAD	2013-09-22 04:00:00	3	26.154	54.433	10	53.9	46.1	0	0	0	0	0	0	0	0
129822	TAD	2013-09-22 16:00:00	2	26.128	54.371	10	46.3	53.7	0	0	0	0	0	0	0	0
129822	TAD	2013-09-23 04:00:00	3	26.125	54.443	10	52.5	47.5	0	0	0	0	0	0	0	0
129822	TAD	2013-09-23 16:00:00	3	26.121	54.442	10	49.4	50.6	0	0	0	0	0	0	0	0
129823	TAT	2013-06-30 09:00:00				11	0	0	0	0	0	0	18.7	35.7	39	6.2	0.5
129823	TAT	2013-06-30 18:00:00				11	0	0	0	0	0	0	0	19.4	80.6	0	0
129823	TAT	2013-07-02 18:00:00	0	26.609	51.89	11	0	0	0	0	0	0	0	10.8	88.9	0.3	0
129823	TAT	2013-07-03 06:00:00	B	26.536	51.915	11	0	0	0	0	0	0	0	24.5	26.2	49.3	0
129823	TAT	2013-07-04 06:00:00	3	26.575	51.862	11	0	0	0	0	0	0	0	39.7	40.8	19.4	0
129823	TAT	2013-07-04 18:00:00	2	26.495	51.916	11	0	0	0	0	0	0	0	22.6	0	77.4	0
129823	TAT	2013-07-05 06:00:00	2	26.495	51.916	11	0	0	0	0	0	0	0	28.3	44.1	27.6	0
129823	TAT	2013-07-06 18:00:00	1	26.608	51.878	11	0	0	0	0	0	0	0	2.1	88.5	9.4	0
129823	TAT	2013-07-08 18:00:00	1	26.634	51.838	11	0	0	0	0	0	0	0	9.3	76.2	14.5	0
129823	TAT	2013-07-09 06:00:00	1	26.622	51.839	11	0	0	0	0	0	0	0.3	38.1	35.7	25.9	0
129823	TAT	2013-07-09 18:00:00	2	26.617	51.869	11	0	0	0	0	0	0	0	2.4	95.3	2.4	0
129823	TAT	2013-07-11 06:00:00	1	26.614	51.822	11	0	0	0	0	0	0	0	40.4	31.6	28	0
129823	TAT	2013-07-11 18:00:00	1	26.614	51.822	11	0	0	0	0	0	0	0	8.1	91.9	0	0
129823	TAT	2013-07-12 06:00:00	1	26.614	51.822	11	0	0	0	0	0	0	0	17.8	67.8	14.4	0
129823	TAT	2013-07-12 18:00:00	1	26.614	51.822	11	0	0	0	0	0	0	0	32.2	67.8	0	0
129823	TAT	2013-07-14 06:00:00	3	26.605	51.887	11	0	0	0	0	0	0	1.3	20.4	53.1	9.6	15.6
129823	TAT	2013-07-15 06:00:00	2	26.605	51.891	11	0	0	0	0	0	0	0	42	21.7	23.3	13
129823	TAT	2013-07-15 18:00:00	1	26.562	51.948	11	0	0	0	0	0	0	0	17.8	76.8	5.4	0
129823	TAT	2013-07-16 06:00:00	2	26.58	51.896	11	0	0	0	0	0	0	0	41.9	29.6	15.4	13.1
129823	TAT	2013-07-16 18:00:00	2	26.58	51.896	11	0	0	0	0	0	0	0	46.3	51	2.7	0
129823	TAT	2013-07-20 06:00:00	1	26.624	51.839	11	0	0	0	0	0	0	3.3	42.6	38	9.4	6.7
129823	TAT	2013-07-21 06:00:00	2	26.638	51.844	11	0	0	0	0	0	0	0	29.3	36.5	6.8	27.4
129823	TAT	2013-07-22 06:00:00	2	26.627	51.869	11	0	0	0	0	0	0	1.7	35.4	29	24.4	9.4
129823	TAT	2013-07-22 18:00:00	2	26.627	51.869	11	0	0	0	0	0	0	0	20.2	74.1	5.7	0
129823	TAT	2013-07-23 06:00:00	2	26.627	51.869	11	0	0	0	0	0	0	0	13.2	60.2	26.4	0.3
129823	TAT	2013-07-23 18:00:00	1	26.525	51.859	11	0	0	0	0	0	0	0	21.7	75	3.3	0
129823	TAT	2013-07-25 06:00:00	1	26.525	51.859	11	0	0	0	0	0	0	0	14.2	65.8	19.7	0.3
129823	TAT	2013-07-27 06:00:00				11	0	0	0	0	0	0	0	11.8	88.2	0	0
129823	TAT	2013-07-27 18:00:00				11	0	0	0	0	0	0	0	38.7	61.3	0	0
129823	TAT	2013-07-28 06:00:00				11	0	0	0	0	0	0	0	71.4	28.6	0	0
129823	TAT	2013-07-29 18:00:00				11	0	0	0	0	0	0	0	0	100	0	0
129823	TAT	2013-07-30 06:00:00				11	0	0	0	0	0	0	0	0.4	99.6	0	0
129823	TAT	2013-07-30 18:00:00				11	0	0	0	0	0	0	0	0	100	0	0
129823	TAT	2013-07-31 06:00:00	A	26.652	51.839	11	0	0	0	0	0	0	0	45.8	53.9	0.2	0
129823	TAT	2013-08-03 06:00:00				11	0	0	0	0	0	0	13.1	36.9	48.5	1.5	0
129823	TAT	2013-08-03 18:00:00				11	0	0	0	0	0	0	0	10.7	88.9	0.4	0
129823	TAT	2013-08-04 06:00:00				11	0	0	0	0	0	0	0	30.3	68.9	0.8	0
129823	TAT	2013-08-05 18:00:00				11	0	0	0	0	0	0	0	21	74.2	4.8	0
129823	TAT	2013-08-06 06:00:00				11	0	0	0	0	0	0	0	0	99.6	0.4	0
129823	TAT	2013-08-06 18:00:00				11	0	0	0	0	0	0	0	14.6	85.4	0	0
129823	TAT	2013-08-08 18:00:00				11	0	0	0	0	0	0	0	4.8	94.4	0.7	0
129823	TAT	2013-08-09 06:00:00				11	0	0	0	0	0	0	0	2.4	94.9	2.8	0
129823	TAT	2013-08-09 18:00:00				11	0	0	0	0	0	0	0	1.3	77.7	21	0
129823	TAT	2013-08-10 06:00:00				11	0	0	0	0	0	0	0	0	100	0	0
129823	TAT	2013-08-10 18:00:00				11	0	0	0	0	0	0	0	19.5	80.5	0	0
129823	TAT	2013-08-11 06:00:00				11	0	0	0	0	0	0	0	54.9	44.7	0.5	0
129823	TAT	2013-08-13 18:00:00	0	26.611	51.818	11	0	0	0	0	0	0	0	9.1	77.3	10.7	2.9
129823	TAT	2013-08-14 06:00:00	0	26.611	51.818	11	0	0	0	0	0	0	0	33.1	64.1	2.8	0
129823	TAT	2013-08-15 06:00:00	0	26.685	51.863	11	0	0	0	0	0	0	0	36.5	62.2	1.3	0
129823	TAT	2013-08-15 18:00:00	0	26.685	51.863	11	0	0	0	0	0	0	0	22	45.6	3.9	28.5
129823	TAT	2013-08-16 06:00:00	2	26.646	51.849	11	0	0	0	0	0	0	0	32.5	67.5	0	0
129823	TAT	2013-08-18 18:00:00	1	26.683	51.896	11	0	0	0	0	0	0	0	14.1	71.2	7.8	6.9
129823	TAT	2013-08-19 06:00:00	3	26.726	51.87	11	0	0	0	0	0	0	0	36.7	46.3	4.4	12.6
129823	TAT	2013-08-19 18:00:00	3	26.726	51.87	11	0	0	0	0	0	0	0	34.7	33	6.1	26.2
129823	TAT	2013-08-20 06:00:00	2	26.754	51.857	11	0	0	0	0	0	0	0.8	49.2	44	2.1	4
129823	TAT	2013-08-21 06:00:00	2	26.683	51.815	11	0	0	0	0	0	0	2.7	38	47.4	3.3	8.5
129823	TAT	2013-08-21 18:00:00	2	26.683	51.815	11	0	0	0	0	0	0	5.3	40.4	40.2	5.2	8.9
129823	TAT	2013-08-22 06:00:00	1	26.667	51.815	11	0	0	0	0	0	0	0	29.2	70.5	0.3	0
129823	TAT	2013-08-23 06:00:00	0	26.724	51.902	11	0	0	0	0	0	0	0	38	35.7	13.3	13
129823	TAT	2013-08-23 18:00:00	0	26.724	51.902	11	0	0	0	0	0	0	0	35.5	32.7	7.9	23.9
129823	TAT	2013-08-26 06:00:00	0	26.681	51.842	11	0	0	0	0	0	0	0	63.5	32.1	2	2.3
129823	TAT	2013-08-26 18:00:00	0	26.681	51.842	11	0	0	0	0	0	0	0	48.8	37.3	4	10
129823	TAT	2013-08-27 06:00:00				11	0	0	0	0	0	0	0	60.8	39.2	0	0
129823	TAT	2013-08-27 18:00:00				11	0	0	0	0	0	0	0	36.4	63.6	0	0
129823	TAT	2013-08-28 18:00:00	3	26.666	51.893	11	0	0	0	0	0	0	0	13	60.7	8.2	18.1
129823	TAT	2013-08-29 06:00:00	3	26.666	51.893	11	0	0	0	0	0	0	1.6	53.8	29.6	1.8	13.2
129823	TAT	2013-08-29 18:00:00	3	26.666	51.893	11	0	0	0	0	0	0	0	45.8	50.4	3.8	0
129823	TAT	2013-08-31 06:00:00				11	0	0	0	0	0	0	0	29	63.9	7.1	0
129823	TAT	2013-08-31 18:00:00				11	0	0	0	0	0	0	0	19.1	79.9	1	0
129823	TAT	2013-09-01 06:00:00				11	0	0	0	0	0	0	0	80.8	19.2	0	0
129823	TAT	2013-09-01 18:00:00				11	0	0	0	0	0	0	0	31.1	68.9	0	0
129823	TAT	2013-09-03 06:00:00	1	26.64	51.885	11	0	0	0	0	0	0	0.4	44.5	20.6	4.1	30.4
129823	TAT	2013-09-03 18:00:00	2	26.647	51.901	11	0	0	0	0	0	0	0	32.4	55.8	3.5	8.3
129823	TAT	2013-09-04 06:00:00	2	26.647	51.901	11	0	0	0	0	0	0	0	35.8	41.6	5.8	16.9
129823	TAT	2013-09-04 18:00:00	2	26.647	51.901	11	0	0	0	0	0	0	0	45.4	50	3.1	1.5
129823	TAT	2013-09-05 06:00:00	2	26.647	51.901	11	0	0	0	0	0	0	3.7	55	41.3	0	0
129823	TAT	2013-09-05 18:00:00	B	26.633	52.097	11	0	0	0	0	0	0	0.2	53.1	46.7	0	0
129823	TAT	2013-09-06 06:00:00				11	0	0	0	0	0	0	2.3	50.8	42.1	4.8	0
129823	TAT	2013-09-07 06:00:00				11	0	0	0	0	0	0	0	46.5	51.7	1.9	0
129823	TAT	2013-09-07 18:00:00				11	0	0	0	0	0	0	1.2	43.3	55.6	0	0
129823	TAT	2013-09-08 06:00:00				11	0	0	0	0	0	0	5.3	37.2	54.3	3.2	0
129823	TAT	2013-09-09 06:00:00	1	26.995	50.755	11	0	0	0	0	0	0	0	58.1	28.7	11.6	1.6
129823	TAT	2013-09-09 18:00:00	3	26.991	50.753	11	0	0	0	0	0	0	0	25	45.4	29.6	0
129823	TAT	2013-09-10 06:00:00	1	27.042	50.784	11	0	0	0	0	0	0	0	11.3	51.9	25	11.9
129823	TAT	2013-09-10 18:00:00	1	27.013	50.824	11	0	0	0	0	0	0	0	21.6	62.8	15.5	0
129823	TAT	2013-09-11 06:00:00	1	27.013	50.824	11	0	0	0	0	0	0	0	19.2	25.5	27.9	27.4
129823	TAT	2013-09-11 18:00:00	1	27.013	50.824	11	0	0	0	0	0	0	0	29.8	62.1	8.1	0
129823	TAT	2013-09-12 06:00:00	2	27.053	50.751	11	0	0	0	0	0	0	0	53.8	20.6	20.6	4.9
129823	TAT	2013-09-13 06:00:00	2	27.041	50.77	11	0	0	0	0	0	0	0	60.5	15.6	13.3	10.7
129823	TAT	2013-09-14 06:00:00	2	27.041	50.77	11	0	0	0	0	0	0	0	33.6	65.8	0.6	0
129823	TAT	2013-09-14 18:00:00				11	0	0	0	0	0	0	0	28.9	68.3	2.8	0
129823	TAT	2013-09-15 18:00:00	1	26.665	51.817	11	0	0	0	0	0	0	0	41.9	42.7	10.8	4.6
129823	TAT	2013-09-16 06:00:00	1	26.665	51.817	11	0	0	0	0	0	0	0	64.9	14.8	4.3	16
129823	TAT	2013-09-16 18:00:00	1	26.665	51.817	11	0	0	0	0	0	0	0	44.9	39.9	4.8	10.4
129823	TAT	2013-09-17 06:00:00	3	26.627	51.882	11	0	0	0	0	0	0	0	62.2	36.2	0.5	1
129823	TAT	2013-09-17 18:00:00	0	26.611	51.918	11	0	0	0	0	0	0	0	27.3	58.1	2.5	12
129823	TAT	2013-09-18 06:00:00	1	26.629	51.859	11	0	0	0	0	0	0	0	29.6	39	4.5	26.9
129823	TAT	2013-09-21 06:00:00	B	26.625	51.848	11	0	0	0	0	0	0	0	46.7	38.9	12.2	2.2
129823	TAT	2013-09-21 18:00:00				11	0	0	0	0	0	0	0	9.3	89.6	1.1	0
129823	TAT	2013-09-22 06:00:00				11	0	0	0	0	0	0	0	74.2	25.2	0.6	0
129823	TAT	2013-09-22 18:00:00				11	0	0	0	0	0	0	8.4	79.3	12.3	0	0
129823	TAT	2013-09-23 06:00:00				11	0	0	0	0	0	0	3.7	45.1	37.8	13.4	0
129823	TAT	2013-09-23 18:00:00				11	0	0	0	0	0	0	0	0.5	57.4	42.1	0
129823	TAT	2013-09-24 18:00:00				11	0	0	0	0	0	0	0	9.3	72.9	17.8	0
129823	TAT	2013-09-25 06:00:00				11	0	0	0	0	0	0	0	3.6	28.3	68.1	0
129823	TAT	2013-09-25 18:00:00				11	0	0	0	0	0	0	0	5.2	41.7	53.1	0
129823	TAT	2013-09-26 06:00:00				11	0	0	0	0	0	0	0	3.7	58	38.3	0
129823	TAT	2013-09-27 06:00:00	B	27.108	51.611	11	0	0	0	0	0	0	3.6	27.9	27.7	40.8	0
129823	TAT	2013-09-27 18:00:00	B	27.108	51.611	11	0	0	0	0	0	0	0	36.9	57.5	5.6	0
129823	TAT	2013-09-28 18:00:00	B	27.004	51.189	11	0	0	0	0	0	0	0	32.3	62.1	5.6	0
129823	TAT	2013-09-30 18:00:00				11	0	0	0	0	0	0	11.5	45.2	41.3	2	0
129823	TAT	2013-10-01 06:00:00				11	0	0	0	0	0	0	9.5	66.3	21.4	2.8	0
129823	TAT	2013-10-01 18:00:00				11	0	0	0	0	0	0	0.2	54.3	41.3	4.2	0
129823	TAT	2013-10-02 06:00:00				11	0	0	0	0	0	0	11.7	45.1	13	30.2	0
129823	TAT	2013-10-02 18:00:00				11	0	0	0	0	0	0	9.7	57.6	32.4	0.2	0
129823	TAT	2013-10-03 06:00:00				11	0	0	0	0	0	0	46.6	20	25	8.3	0
129823	TAT	2013-10-03 18:00:00	2	27.661	50.517	11	0	0	0	0	0	0	14.5	38.4	47.1	0	0
129823	TAT	2013-10-04 06:00:00	2	27.716	50.471	11	0	0	0	0	0	0	28.2	38.1	15.1	18.6	0
129823	TAT	2013-10-04 18:00:00	1	27.681	50.49	11	0	0	0	0	0	0	0	0	0	100	0
129823	TAT	2013-10-05 06:00:00	3	27.705	50.451	11	0	0	0	0	0	0	0	0	0	100	0
129823	TAT	2013-10-05 18:00:00	3	27.705	50.451	11	0	0	0	0	0	0	0	0	0	100	0
129823	TAT	2013-10-06 06:00:00	3	27.71	50.41	11	0	0	0	0	0	0	0	0	0	100	0
129823	TAT	2013-10-06 18:00:00	3	27.71	50.41	11	0	0	0	0	0	0	0	0	0	100	0
129823	TAT	2013-10-07 06:00:00	3	27.679	50.357	11	0	0	0	0	0	0	0	0	0	100	0
129823	TAT	2013-10-07 18:00:00	3	27.679	50.357	11	0	0	0	0	0	0	0	0	14.6	85.4	0
129823	TAT	2013-10-08 06:00:00	2	27.609	50.282	11	0	0	0	0	0	0	0	0	37.4	62.6	0
129823	TAT	2013-10-08 18:00:00	2	27.609	50.282	11	0	0	0	0	0	0	0	0	100	0	0
129823	TAT	2013-10-09 06:00:00	2	27.586	50.268	11	0	0	0	0	0	0	0	0	99.6	0.4	0
129823	TAT	2013-10-09 18:00:00	2	27.586	50.268	11	0	0	0	0	0	0	0	0	100	0	0
129823	TAT	2013-10-10 06:00:00	0	27.56	50.281	11	0	0	0	0	0	0	0	0	100	0	0
129823	TAT	2013-10-10 18:00:00	0	27.56	50.281	11	0	0	0	0	0	0	0	0	100	0	0
129823	TAT	2013-10-11 06:00:00	2	27.551	50.311	11	0	0	0	0	0	0	0	0	100	0	0
129823	TAT	2013-10-11 18:00:00	1	27.528	50.355	11	0	0	0	0	0	0	0	0	100	0	0
129823	TAT	2013-10-12 06:00:00	3	27.506	50.407	11	0	0	0	0	0	0	0	0	100	0	0
129823	TAT	2013-10-12 18:00:00	1	27.529	50.393	11	0	0	0	0	0	0	0	0	100	0	0
129823	TAT	2013-10-13 06:00:00	3	27.534	50.413	11	0	0	0	0	0	0	0	0	100	0	0
129823	TAT	2013-10-13 18:00:00	1	27.534	50.41	11	0	0	0	0	0	0	0	0	96.9	3.1	0
129823	TAT	2013-10-14 06:00:00	3	27.523	50.443	11	0	0	0	0	0	0	0	0	65.6	34.4	0
129823	TAT	2013-10-14 18:00:00	3	27.523	50.443	11	0	0	0	0	0	0	0	0	99.6	0.4	0
129823	TAT	2013-10-15 06:00:00	3	27.523	50.443	11	0	0	0	0	0	0	0	0	33.2	40.9	25.9
129823	TAT	2013-10-15 18:00:00	3	27.429	50.48	11	0	0	0	0	0	0	0	0	100	0	0
129823	TAT	2013-10-16 06:00:00	2	27.38	50.537	11	0	0	0	0	0	0	0	0	100	0	0
129823	TAT	2013-10-16 18:00:00	2	27.369	50.571	11	0	0	0	0	0	0	0	0	100	0	0
129823	TAT	2013-10-17 06:00:00	3	27.363	50.593	11	0	0	0	0	0	0	0	0	100	0	0
129823	TAD	2013-06-30 09:00:00				9	7.1	1.4	6.1	47.8	6.3	3.7	5.5	22	0
129823	TAD	2013-06-30 18:00:00				9	0.2	0.2	31.9	37.2	24.6	4.7	1.1	0.2	0
129823	TAD	2013-07-01 06:00:00	0	26.609	51.89	9	2.4	1.3	18.6	27.5	29.3	9.7	10	1.2	0
129823	TAD	2013-07-03 06:00:00	B	26.536	51.915	9	36	6.8	10.2	27.1	15.7	2.9	1.3	0	0
129823	TAD	2013-07-04 18:00:00	2	26.495	51.916	9	11.2	0.7	4.3	13.9	45.9	21.2	2.4	0.4	0
129823	TAD	2013-07-05 06:00:00	2	26.495	51.916	9	24.6	3.2	4.1	13.4	17.8	24.8	11.6	0.5	0
129823	TAD	2013-07-05 18:00:00	1	26.595	51.838	9	6.5	1.5	14.6	22.5	36.5	11.5	5	1.9	0
129823	TAD	2013-07-06 18:00:00	1	26.608	51.878	9	1.5	2.4	8.1	18.6	36.8	20.9	9.7	1.9	0
129823	TAD	2013-07-07 06:00:00	2	26.654	51.912	9	36.5	4.5	0.6	3.6	15.2	14.6	15.4	9.6	0
129823	TAD	2013-07-09 06:00:00	1	26.622	51.839	9	14.2	9.5	1.6	3.9	18.5	27.9	10.3	14	0
129823	TAD	2013-07-09 18:00:00	2	26.617	51.869	9	0	0.4	7.4	20	43.8	17.8	8.5	2	0
129823	TAD	2013-07-10 06:00:00	2	26.612	51.847	9	24.7	1.4	2.8	5	14.4	28	22.2	1.6	0
129823	TAD	2013-07-11 06:00:00	1	26.614	51.822	9	26.8	0.6	1.9	4.5	10.2	32.4	17.9	5.7	0
129823	TAD	2013-07-11 18:00:00	1	26.614	51.822	9	0.4	0.2	3.3	18.1	51.7	17.1	8.3	0.8	0
129823	TAD	2013-07-12 06:00:00	1	26.614	51.822	9	6.8	3.6	6.5	6.6	24.3	40.6	11	0.6	0
129823	TAD	2013-07-12 18:00:00	1	26.614	51.822	9	0	0.2	0.9	26.3	43.9	14.6	8.1	5.7	0.2
129823	TAD	2013-07-13 06:00:00				9	7.3	1.1	4.7	10.2	37.1	18.9	15	5.7	0
129823	TAD	2013-07-14 06:00:00	3	26.605	51.887	9	21.1	1.8	2.9	20.4	40.4	6.3	3.4	3.6	0.2
129823	TAD	2013-07-15 18:00:00	1	26.562	51.948	9	1.9	4.4	5.3	39	27.8	13.6	7.8	0.2	0
129823	TAD	2013-07-16 06:00:00	2	26.58	51.896	9	26.2	1.5	3.3	5.7	13.3	35.1	14.7	0.1	0
129823	TAD	2013-07-16 18:00:00	2	26.58	51.896	9	2.6	1	4.3	20.4	26.8	32.2	12.6	0.1	0
129823	TAD	2013-07-17 06:00:00	2	26.608	51.908	9	25.8	0.3	1.3	4.2	16.7	37.4	13.9	0.3	0
129823	TAD	2013-07-20 06:00:00	1	26.624	51.839	9	14.5	0.4	1.7	2.6	33.5	34.1	11.4	1.8	0
129823	TAD	2013-07-21 06:00:00	2	26.638	51.844	9	31.8	2.1	2.5	2.5	8.3	27.5	25	0.1	0
129823	TAD	2013-07-22 18:00:00	2	26.627	51.869	9	0.9	1.1	7.2	8	15.4	43.1	16.1	8	0.2
129823	TAD	2013-07-23 06:00:00	2	26.627	51.869	9	3.8	14.1	10.4	8.8	11.4	25	18.2	8.3	0
129823	TAD	2013-07-23 18:00:00	1	26.525	51.859	9	0.7	0.7	5.4	5.2	16.5	45.8	19	6.7	0
129823	TAD	2013-07-24 06:00:00	1	26.525	51.859	9	17.2	19.9	4.5	5.6	5.3	10.2	32.4	5	0
129823	TAD	2013-07-25 06:00:00	1	26.525	51.859	9	9.4	7.7	3.1	2.5	3.7	22.2	50.1	1.2	0
129823	TAD	2013-07-27 06:00:00				9	0	0	0.2	2.1	3.3	39	50.8	4.6	0
129823	TAD	2013-07-27 18:00:00				9	0	0	0.3	2	60.9	20.3	14.2	2.3	0
129823	TAD	2013-07-28 06:00:00				9	0.2	0.2	0.2	3.9	24.5	12.5	58.4	0	0
129823	TAD	2013-07-29 18:00:00				9	0	0	0.2	10.6	58.3	23.6	7.2	0	0
129823	TAD	2013-07-30 06:00:00				9	0	0	0	0.2	16.8	48.6	34.3	0	0
129823	TAD	2013-07-30 18:00:00				9	0	0	0	4.4	54.1	39.9	1.6	0	0
129823	TAD	2013-07-31 06:00:00	A	26.652	51.839	9	0	0	0.2	0.5	4.6	57.9	30.8	6	0
129823	TAD	2013-08-03 06:00:00				9	1.9	0.6	0.3	0.5	0.5	29.6	39	6.5	21
129823	TAD	2013-08-03 18:00:00				9	0	0	0.3	0.3	0.6	69.5	26.3	2.8	0.3
129823	TAD	2013-08-04 06:00:00				9	1.5	0.2	0.2	0.2	12.3	52.6	32.4	0.6	0
129823	TAD	2013-08-04 18:00:00				9	0	0	0	0	0.3	13.3	66.4	19.7	0.3
129823	TAD	2013-08-05 18:00:00				9	0.2	0.5	1.6	5.6	21.1	56	14.6	0.5	0
129823	TAD	2013-08-06 06:00:00				9	0.2	0.2	0.5	1.8	30.8	40.8	24.8	1	0
129823	TAD	2013-08-06 18:00:00				9	0.3	0.3	0.3	0.8	6.8	60.5	27.6	3.5	0
129823	TAD	2013-08-08 18:00:00				9	0.3	0.3	0.5	0.8	2	28.7	59.1	8.4	0
129823	TAD	2013-08-09 06:00:00				9	0.3	0.5	1	2.8	12.5	64.1	18.6	0.3	0
129823	TAD	2013-08-09 18:00:00				9	0.3	0.3	0.8	1.3	3.8	16.2	61.4	16	0
129823	TAD	2013-08-10 06:00:00				9	0	0	0.3	0.3	5.1	64.5	29.2	0.8	0
129823	TAD	2013-08-10 18:00:00				9	0	0.3	0.3	0.3	1.8	28	59.8	9.4	0.3
129823	TAD	2013-08-11 06:00:00				9	0	0.2	0.5	0.9	2.5	27.9	58.2	9.7	0
129823	TAD	2013-08-13 18:00:00	0	26.611	51.818	9	7.9	0.8	1.9	1.9	2.3	16.8	52.4	16	0
129823	TAD	2013-08-14 06:00:00	0	26.611	51.818	9	0.2	1.2	2.3	2.3	1.8	4.4	57.3	28.4	2.1
129823	TAD	2013-08-15 06:00:00	0	26.685	51.863	9	0.3	0.5	0.8	1.3	1.5	5.1	62.6	27.7	0.3
129823	TAD	2013-08-15 18:00:00	0	26.685	51.863	9	30.9	0.3	0.5	0.5	1.5	5	38.3	22.2	0.8
129823	TAD	2013-08-16 06:00:00	2	26.646	51.849	9	0	0.2	0.4	0.8	1.2	2.5	46.4	48.4	0
129823	TAD	2013-08-16 18:00:00	2	26.646	51.849	9	17.9	11.7	1.5	1.5	1.9	8.6	24.6	30.5	1.7
129823	TAD	2013-08-18 18:00:00	1	26.683	51.896	9	4.9	4	2.2	2.8	3.8	9.6	35.5	34.1	3.1
129823	TAD	2013-08-19 06:00:00	3	26.726	51.87	9	9.1	5	1.8	1.6	1.3	2.3	39.3	33	6.7
129823	TAD	2013-08-19 18:00:00	3	26.726	51.87	9	18.3	9.7	1.8	1.1	1.3	4.1	24.6	36	3.1
129823	TAD	2013-08-20 06:00:00	2	26.754	51.857	9	3.1	1.9	0.6	0.6	0.4	1	52.5	28.3	11.5
129823	TAD	2013-08-21 06:00:00	2	26.683	51.815	9	7.4	3.9	0.4	0.4	0.6	0.9	30.4	43	13.1
129823	TAD	2013-08-21 18:00:00	2	26.683	51.815	9	6.9	5.3	0.6	1	1.4	2.4	31.7	31.7	19.2
129823	TAD	2013-08-22 06:00:00	1	26.667	51.815	9	0	0	0.5	0.5	0.5	3	54.3	39.4	1.9
129823	TAD	2013-08-23 06:00:00	0	26.724	51.902	9	9.8	11	2.3	2.5	2.5	3.3	48.8	12.7	7.1
129823	TAD	2013-08-23 18:00:00	0	26.724	51.902	9	24.6	2.8	1.8	1.6	1.6	8.7	37.2	18.6	3.1
129823	TAD	2013-08-26 06:00:00	0	26.681	51.842	9	1.8	1.3	1	1.3	1	5.3	60.6	26.5	1.3
129823	TAD	2013-08-26 18:00:00	0	26.681	51.842	9	0.2	10.2	1.3	2	2.6	8.9	47	27.4	0.4
129823	TAD	2013-08-27 06:00:00				9	0	0	0	0.2	1.2	4.9	58.3	35.4	0
129823	TAD	2013-08-27 18:00:00				9	0	0	0.3	0.6	1.5	10.8	71.8	14.4	0.6
129823	TAD	2013-08-29 06:00:00	3	26.666	51.893	9	7.7	6.1	0.3	0.3	0.5	2.3	64.5	16.6	1.8
129823	TAD	2013-08-29 18:00:00	3	26.666	51.893	9	0.3	0.3	1.4	1.9	2.5	8.1	70.6	15	0
129823	TAD	2013-08-30 06:00:00	3	26.666	51.893	9	0.3	0.3	0.3	0.3	0.6	2.6	80	15.5	0
129823	TAD	2013-08-31 06:00:00				9	0	0.3	0.3	0.6	1.1	26.7	70.2	0.8	0
129823	TAD	2013-08-31 18:00:00				9	0.3	0.3	0.6	1.5	1.2	3	73	19.2	0.9
129823	TAD	2013-09-01 06:00:00				9	0	0	0	0.3	0.3	0.6	74.2	23.4	1.2
129823	TAD	2013-09-01 18:00:00				9	0	0	0	0.3	0.6	1.9	68.6	28.1	0.6
129823	TAD	2013-09-03 06:00:00	1	26.64	51.885	9	21.8	11.7	0.6	0.5	0.6	1.6	40.9	19	3.2
129823	TAD	2013-09-03 18:00:00	2	26.647	51.901	9	2.9	3.1	2.9	3.8	1.5	7.3	52.9	24.3	1.3
129823	TAD	2013-09-04 06:00:00	2	26.647	51.901	9	11.9	8.3	1.9	1.5	1.5	4.8	52.2	18.1	0
129823	TAD	2013-09-04 18:00:00	2	26.647	51.901	9	0.3	0.3	1.1	3.6	1.4	8.6	65.5	19.1	0.3
129823	TAD	2013-09-05 06:00:00	2	26.647	51.901	9	0.3	0.3	0.3	1.1	0.6	2.2	66.2	22.2	6.9
129823	TAD	2013-09-05 18:00:00	B	26.633	52.097	9	0	0	0	0.3	0.3	1.8	76.8	16	4.8
129823	TAD	2013-09-06 06:00:00				9	0.9	0.9	0.9	0.9	0.7	9	58.9	23	4.6
129823	TAD	2013-09-07 06:00:00				9	0.6	1.5	0.6	0.6	0.9	10.8	76.3	5.1	3.6
129823	TAD	2013-09-07 18:00:00				9	0	0	0	0.7	1.6	23.1	55	11.8	7.9
129823	TAD	2013-09-08 06:00:00				9	1.1	0.8	1.3	2.6	21.5	36.9	19.7	8.3	7.8
129823	TAD	2013-09-09 06:00:00	1	26.995	50.755	9	7.5	3.9	2.3	2.6	4.9	25.6	37.9	15.1	0.3
129823	TAD	2013-09-09 18:00:00	3	26.991	50.753	9	24.7	3.8	1.1	1.5	12.1	32.9	23	1	0
129823	TAD	2013-09-10 06:00:00	1	27.042	50.784	9	10.6	11.8	1.3	2.2	13.1	33.8	27	0.3	0
129823	TAD	2013-09-10 18:00:00	1	27.013	50.824	9	5.8	0.5	5.3	2.3	11.3	55	19.6	0.2	0
129823	TAD	2013-09-11 06:00:00	1	27.013	50.824	9	46.2	5	0.9	1.1	1.3	16.1	27.6	1.7	0
129823	TAD	2013-09-11 18:00:00	1	27.013	50.824	9	3	5.2	1.9	2	5.4	37.3	42.5	2.8	0
129823	TAD	2013-09-12 06:00:00	2	27.053	50.751	9	8.6	10	3.6	3.6	3.7	12.5	36.6	16.2	5.2
129823	TAD	2013-09-13 06:00:00	2	27.041	50.77	9	19.2	2.9	0.8	1.7	2.1	8.8	47.5	10.2	6.9
129823	TAD	2013-09-14 06:00:00	2	27.041	50.77	9	0.6	0.6	0.6	0.8	1.1	11.7	68.8	14.5	1.4
129823	TAD	2013-09-14 18:00:00				9	0.3	1.3	0.8	1.3	1.3	12	64.4	17.6	1.3
129823	TAD	2013-09-15 18:00:00	1	26.665	51.817	9	8.2	0.7	1.7	3	3.2	8.9	46.4	25.4	2.6
129823	TAD	2013-09-16 06:00:00	1	26.665	51.817	9	12.8	4.2	1.7	1.7	0.6	1	49.6	28	0.4
129823	TAD	2013-09-16 18:00:00	1	26.665	51.817	9	2.2	9.5	2	1.5	0.4	2.4	45.4	36.1	0.6
129823	TAD	2013-09-17 06:00:00	3	26.627	51.882	9	0.6	0.6	0.3	0.3	0.3	1.2	74.3	21.8	0.6
129823	TAD	2013-09-17 18:00:00	0	26.611	51.918	9	13.5	0.2	0.5	0.5	0.5	2.6	54.3	28.1	0
129823	TAD	2013-09-18 06:00:00	1	26.629	51.859	9	25	4.6	0.7	0.7	0.7	1.1	45.1	21.8	0.2
129823	TAD	2013-09-21 06:00:00	B	26.625	51.848	9	6.9	5.2	1.1	1.5	1.5	4.8	46.2	21.9	10.9
129823	TAD	2013-09-21 18:00:00				9	0.3	0.6	0.3	0.6	0.6	3.9	73.1	16.9	3.6
129823	TAD	2013-09-22 06:00:00				9	0.2	0.5	0.2	0.7	2.1	9	53.6	29.3	4.4
129823	TAD	2013-09-22 18:00:00				9	0	0	0	0.3	5.7	39.4	17.3	27.6	9.7
129823	TAD	2013-09-23 06:00:00				9	4.7	6.2	1.5	1.5	1.3	2.6	39	36.4	7
129823	TAD	2013-09-23 18:00:00				9	11.9	12.6	3.7	4.3	3.1	5.2	46.1	13.1	0
129823	TAD	2013-09-24 18:00:00				9	12.5	2	1.3	1.8	2.8	5.3	61.1	13	0.3
129823	TAD	2013-09-25 06:00:00				9	17.2	36	3.9	2.9	3.1	6.3	12	18.5	0
129823	TAD	2013-09-25 18:00:00				9	11.4	27	6.1	3.3	3.1	3.9	32.1	13.1	0
129823	TAD	2013-09-26 06:00:00				9	7.1	22.9	3.2	3.4	2.9	3.2	21.4	35.7	0
129823	TAD	2013-09-27 06:00:00	B	27.108	51.611	9	16.1	23.9	8.5	3.6	2.1	2	7.8	18.4	17.7
129823	TAD	2013-09-27 18:00:00	B	27.108	51.611	9	1.3	3.3	4.3	6.1	5.4	6.1	46	19.1	8.3
129823	TAD	2013-09-28 18:00:00	B	27.004	51.189	9	1.7	0.8	3	3.3	2.8	3.6	66.2	16.9	1.7
129823	TAD	2013-09-30 18:00:00				9	2.9	5.4	3.1	3.2	3.1	32.4	19.9	27.1	2.9
129823	TAD	2013-10-01 06:00:00				9	4	2.4	0.7	1	3.6	35.1	17.5	35.4	0.3
129823	TAD	2013-10-01 18:00:00				9	5.1	5.5	1	1.2	1.9	23.6	33.4	21.9	6.2
129823	TAD	2013-10-02 06:00:00				9	24	11.4	0.6	0.8	1	2.4	22.4	26.6	10.6
129823	TAD	2013-10-02 18:00:00				9	0.2	1.1	0.7	1.7	2.2	3.5	41.7	22	26.9
129823	TAD	2013-10-03 06:00:00				9	12.1	2.8	0.9	0.9	1.6	12.1	9.3	3.9	56.4
129823	TAD	2013-10-03 18:00:00	2	27.661	50.517	9	0.2	1.1	0.7	1.7	2.4	20.4	41.5	16.5	15.6
129823	TAD	2013-10-04 06:00:00	2	27.716	50.471	9	18.8	5.5	1.2	0.7	0.7	4.3	25.7	17.5	25.7
129823	TAD	2013-10-04 18:00:00	1	27.681	50.49	9	48.3	51.7	0	0	0	0	0	0	0
129823	TAD	2013-10-05 06:00:00	3	27.705	50.451	9	42.8	57.2	0	0	0	0	0	0	0
129823	TAD	2013-10-05 18:00:00	3	27.705	50.451	9	40.6	59.4	0	0	0	0	0	0	0
129823	TAD	2013-10-06 06:00:00	3	27.71	50.41	9	48.8	51.3	0	0	0	0	0	0	0
129823	TAD	2013-10-06 18:00:00	3	27.71	50.41	9	41.9	57.4	0.2	0.2	0.2	0	0	0	0
129823	TAD	2013-10-07 06:00:00	3	27.679	50.357	9	43.3	56.7	0	0	0	0	0	0	0
129823	TAD	2013-10-07 18:00:00	3	27.679	50.357	9	27.1	72.9	0	0	0	0	0	0	0
129823	TAD	2013-10-08 06:00:00	2	27.609	50.282	9	81.8	18.2	0	0	0	0	0	0	0
129823	TAD	2013-10-08 18:00:00	2	27.609	50.282	9	77.9	22.1	0	0	0	0	0	0	0
129823	TAD	2013-10-09 06:00:00	2	27.586	50.268	9	75	25	0	0	0	0	0	0	0
129823	TAD	2013-10-09 18:00:00	2	27.586	50.268	9	71.1	28.9	0	0	0	0	0	0	0
129823	TAD	2013-10-10 06:00:00	0	27.56	50.281	9	70.8	29.2	0	0	0	0	0	0	0
129823	TAD	2013-10-10 18:00:00	0	27.56	50.281	9	0	100	0	0	0	0	0	0	0
129823	TAD	2013-10-11 06:00:00	2	27.551	50.311	9	67.2	32.8	0	0	0	0	0	0	0
129823	TAD	2013-10-11 18:00:00	1	27.528	50.355	9	66.9	33.1	0	0	0	0	0	0	0
129823	TAD	2013-10-12 06:00:00	3	27.506	50.407	9	71	29	0	0	0	0	0	0	0
129823	TAD	2013-10-12 18:00:00	1	27.529	50.393	9	65.3	34.7	0	0	0	0	0	0	0
129823	TAD	2013-10-13 06:00:00	3	27.534	50.413	9	63.6	36.4	0	0	0	0	0	0	0
129823	TAD	2013-10-13 18:00:00	1	27.534	50.41	9	55.3	44.7	0	0	0	0	0	0	0
129823	TAD	2013-10-14 06:00:00	3	27.523	50.443	9	58.1	41.9	0	0	0	0	0	0	0
129823	TAD	2013-10-14 18:00:00	3	27.523	50.443	9	47.5	52.5	0	0	0	0	0	0	0
129823	TAD	2013-10-15 06:00:00	3	27.523	50.443	9	65.1	34.9	0	0	0	0	0	0	0
129823	TAD	2013-10-15 18:00:00	3	27.429	50.48	9	50.2	49.8	0	0	0	0	0	0	0
129823	TAD	2013-10-16 06:00:00	2	27.38	50.537	9	54.9	45.1	0	0	0	0	0	0	0
129823	TAD	2013-10-16 18:00:00	2	27.369	50.571	9	47.5	52.5	0	0	0	0	0	0	0
129823	TAD	2013-10-17 06:00:00	3	27.363	50.593	9	51.5	48.5	0	0	0	0	0	0	0
129824	TAT	2013-06-03 06:00:00				12	0	0	0	0	0	0	1	1	7.8	6.9	26.8	56.5
129824	TAT	2013-06-03 15:00:00				12	0	0	0	0	0	0	0	36.6	45.8	17.6	0	0
129824	TAT	2013-06-04 03:00:00				12	0	0	0	0	0	0	0	43.9	43.7	12.4	0	0
129824	TAT	2013-06-04 15:00:00				12	0	0	0	0	0	0	0	100	0	0	0	0
129824	TAT	2013-06-05 03:00:00				12	0	0	0	0	0	0	0	53.5	46.5	0	0	0
129824	TAT	2013-06-05 15:00:00	3	25.876	51.854	12	0	0	0	0	0	0	0	8.9	91.1	0	0	0
129824	TAT	2013-06-06 03:00:00	3	25.876	51.854	12	0	0	0	0	0	0	0	100	0	0	0	0
129824	TAT	2013-06-06 15:00:00	3	25.876	51.854	12	0	0	0	0	0	0	0	100	0	0	0	0
129824	TAT	2013-06-07 03:00:00	3	25.876	51.854	12	0	0	0	0	0	0	3.5	96.5	0	0	0	0
129824	TAT	2013-06-07 15:00:00	1	25.737	52.313	12	0	0	0	0	0	0	2.8	97.2	0	0	0	0
129824	TAT	2013-06-08 03:00:00	1	25.737	52.313	12	0	0	0	0	0	0	0	100	0	0	0	0
129824	TAT	2013-06-10 03:00:00	0	25.261	52.345	12	0	0	0	0	0	0	0	100	0	0	0	0
129824	TAT	2013-06-10 15:00:00	B	25.054	50.912	12	0	0	0	0	0	0	0	100	0	0	0	0
129824	TAT	2013-06-12 03:00:00	B	25.426	51.644	12	0	0	0	0	0	0	73.2	26.8	0	0	0	0
129824	TAT	2013-06-12 15:00:00	B	25.536	51.665	12	0	0	0	0	0	0	100	0	0	0	0	0
129824	TAT	2013-06-13 03:00:00	B	25.536	51.665	12	0	0	0	0	0	0	100	0	0	0	0	0
129824	TAT	2013-06-15 15:00:00	B	25.586	51.56	12	0	0	0	0	0	0	0	100	0	0	0	0
129824	TAT	2013-06-16 03:00:00	B	25.586	51.56	12	0	0	0	0	0	0	0	100	0	0	0	0
129824	TAT	2013-06-17 15:00:00	B	25.609	51.575	12	0	0	0	0	0	0	66.9	33.1	0	0	0	0
129824	TAT	2013-06-18 03:00:00	B	25.609	51.575	12	0	0	0	0	0	0	7	93	0	0	0	0
129824	TAT	2013-06-18 15:00:00	B	25.563	51.547	12	0	0	0	0	0	0	90.7	9.3	0	0	0	0
129824	TAT	2013-06-19 03:00:00	B	25.563	51.547	12	0	0	0	0	0	0	24.1	75.9	0	0	0	0
129824	TAT	2013-06-20 03:00:00	B	25.577	51.52	12	0	0	0	0	0	0	0	100	0	0	0	0
129824	TAT	2013-06-20 15:00:00	B	25.551	51.58	12	0	0	0	0	0	0	0	100	0	0	0	0
129824	TAT	2013-06-21 03:00:00	B	25.551	51.58	12	0	0	0	0	0	0	0	70.6	29.4	0	0	0
129824	TAT	2013-06-21 15:00:00	B	25.568	51.54	12	0	0	0	0	0	0	0	29.4	70.6	0	0	0
129824	TAT	2013-06-22 03:00:00	B	25.568	51.54	12	0	0	0	0	0	0	0	34.4	65.6	0	0	0
129824	TAT	2013-06-22 15:00:00	A	25.58	51.568	12	0	0	0	0	0	0	0	35.9	64.1	0	0	0
129824	TAT	2013-06-23 03:00:00	A	25.58	51.568	12	0	0	0	0	0	0	0	33.5	66.5	0	0	0
129824	TAT	2013-06-23 15:00:00	B	25.582	51.59	12	0	0	0	0	0	0	0	23.4	76.6	0	0	0
129824	TAT	2013-06-24 03:00:00	B	25.582	51.59	12	0	0	0	0	0	0	0	13.5	86.5	0	0	0
129824	TAT	2013-06-24 15:00:00	B	25.58	51.58	12	0	0	0	0	0	0	0	11.5	88.5	0	0	0
129824	TAT	2013-06-25 15:00:00	A	25.572	51.546	12	0	0	0	0	0	0	0	0	100	0	0	0
129824	TAT	2013-06-26 03:00:00	B	25.56	51.527	12	0	0	0	0	0	0	0	0	100	0	0	0
129824	TAT	2013-06-26 15:00:00	B	25.583	51.534	12	0	0	0	0	0	0	0	100	0	0	0	0
129824	TAT	2013-06-27 03:00:00	B	25.579	51.534	12	0	0	0	0	0	0	0	14.2	85.8	0	0	0
129824	TAT	2013-06-27 15:00:00	B	25.572	51.607	12	0	0	0	0	0	0	0	46.9	53.1	0	0	0
129824	TAT	2013-06-28 03:00:00	B	25.572	51.607	12	0	0	0	0	0	0	0	14.2	85.8	0	0	0
129824	TAT	2013-06-28 15:00:00	B	25.572	51.578	12	0	0	0	0	0	0	0	25.3	74.7	0	0	0
129824	TAT	2013-06-29 03:00:00	B	25.58	51.552	12	0	0	0	0	0	0	0	0	100	0	0	0
129824	TAT	2013-06-29 15:00:00	B	25.571	51.575	12	0	0	0	0	0	0	0	0	100	0	0	0
129824	TAT	2013-06-30 03:00:00	B	25.571	51.577	12	0	0	0	0	0	0	0	0	100	0	0	0
129824	TAT	2013-06-30 15:00:00	A	25.575	51.574	12	0	0	0	0	0	0	0	0	100	0	0	0
129824	TAT	2013-07-01 15:00:00	B	25.568	51.57	12	0	0	0	0	0	0	0	0	100	0	0	0
129824	TAT	2013-07-02 15:00:00	B	25.568	51.57	12	0	0	0	0	0	0	0	0	99.2	0.8	0	0
129824	TAT	2013-07-03 15:00:00	B	25.692	51.644	12	0	0	0	0	0	0	0	0	100	0	0	0
129824	TAT	2013-07-05 03:00:00	B	25.718	51.709	12	0	0	0	0	0	0	0	0	100	0	0	0
129824	TAT	2013-07-05 15:00:00	A	25.706	51.644	12	0	0	0	0	0	0	0	0	100	0	0	0
129824	TAT	2013-07-06 03:00:00	A	25.706	51.644	12	0	0	0	0	0	0	0	0	100	0	0	0
129824	TAT	2013-07-06 15:00:00	B	25.734	51.643	12	0	0	0	0	0	0	0	0	100	0	0	0
129824	TAT	2013-07-07 03:00:00	B	25.719	51.657	12	0	0	0	0	0	0	0	0	99.2	0.8	0	0
129824	TAT	2013-07-07 15:00:00	B	25.725	51.624	12	0	0	0	0	0	0	0	0	100	0	0	0
129824	TAT	2013-07-08 03:00:00	B	25.725	51.624	12	0	0	0	0	0	0	0	0	93.3	6.7	0	0
129824	TAT	2013-07-08 15:00:00	B	25.703	51.652	12	0	0	0	0	0	0	0	0	100	0	0	0
129824	TAT	2013-07-09 03:00:00	B	25.703	51.652	12	0	0	0	0	0	0	0	0	37.2	62.8	0	0
129824	TAT	2013-07-09 15:00:00	B	25.702	51.636	12	0	0	0	0	0	0	0	0	79.5	20.5	0	0
129824	TAT	2013-07-10 15:00:00	B	25.692	51.639	12	0	0	0	0	0	0	0	0	0	100	0	0
129824	TAT	2013-07-11 15:00:00	B	25.691	51.659	12	0	0	0	0	0	0	0	0	0	100	0	0
129824	TAT	2013-07-12 03:00:00	B	25.691	51.659	12	0	0	0	0	0	0	0	0	0	100	0	0
129824	TAT	2013-07-12 15:00:00	B	25.713	51.701	12	0	0	0	0	0	0	0	0	0	100	0	0
129824	TAT	2013-07-13 03:00:00	B	25.713	51.701	12	0	0	0	0	0	0	0	0	0	100	0	0
129824	TAT	2013-07-13 15:00:00	B	25.669	51.65	12	0	0	0	0	0	0	0	0	0	100	0	0
129824	TAT	2013-07-14 03:00:00	B	25.669	51.65	12	0	0	0	0	0	0	0	0	0	100	0	0
129824	TAT	2013-07-14 15:00:00	B	25.657	51.636	12	0	0	0	0	0	0	0	0	0	100	0	0
129824	TAT	2013-07-15 03:00:00	B	25.659	51.626	12	0	0	0	0	0	0	0	0	0	100	0	0
129824	TAT	2013-07-15 15:00:00	B	25.635	51.703	12	0	0	0	0	0	0	0	0	0	100	0	0
129824	TAT	2013-07-16 03:00:00	B	25.626	51.696	12	0	0	0	0	0	0	0	0	0	100	0	0
129824	TAT	2013-07-17 15:00:00	B	25.588	51.653	12	0	0	0	0	0	0	0	0	0	100	0	0
129824	TAT	2013-07-18 03:00:00	B	25.588	51.653	12	0	0	0	0	0	0	0	0	0	100	0	0
129824	TAT	2013-07-18 15:00:00	B	25.56	51.674	12	0	0	0	0	0	0	0	0	0	100	0	0
129824	TAT	2013-07-19 03:00:00	B	25.56	51.674	12	0	0	0	0	0	0	0	0	0	100	0	0
129824	TAT	2013-07-19 15:00:00	B	25.528	51.66	12	0	0	0	0	0	0	0	0	0	100	0	0
129824	TAT	2013-07-20 15:00:00	B	25.547	51.649	12	0	0	0	0	0	0	0	0	0	100	0	0
129824	TAT	2013-07-21 15:00:00	B	25.559	51.669	12	0	0	0	0	0	0	0	0	0	100	0	0
129824	TAT	2013-07-22 03:00:00	B	25.56	51.692	12	0	0	0	0	0	0	0	0	0	100	0	0
129824	TAT	2013-07-23 15:00:00	B	25.613	51.63	12	0	0	0	0	0	0	0	0	0	100	0	0
129824	TAT	2013-07-27 03:00:00	B	25.658	51.627	12	0	0	0	0	0	0	0	0	99.6	0.4	0	0
129824	TAT	2013-07-29 03:00:00				12	0	0	0	0	0	0	0	0	100	0	0	0
129824	TAT	2013-07-29 15:00:00				12	0	0	0	0	0	0	0	0	100	0	0	0
129824	TAT	2013-07-30 03:00:00				12	0	0	0	0	0	0	0	0	100	0	0	0
129824	TAT	2013-07-30 15:00:00				12	0	0	0	0	0	0	0	0	100	0	0	0
129824	TAT	2013-07-31 03:00:00				12	0	0	0	0	0	0	0	0	100	0	0	0
129824	TAT	2013-07-31 15:00:00	B	25.595	51.624	12	0	0	0	0	0	0	0	0	100	0	0	0
129824	TAT	2013-08-01 15:00:00	B	25.567	51.54	12	0	0	0	0	0	0	0	100	0	0	0	0
129824	TAT	2013-08-02 15:00:00	A	25.578	51.563	12	0	0	0	0	0	0	0	100	0	0	0	0
129824	TAT	2013-08-03 03:00:00	A	25.578	51.563	12	0	0	0	0	0	0	0	26.7	73.3	0	0	0
129824	TAT	2013-08-03 15:00:00	B	25.607	51.596	12	0	0	0	0	0	0	0	100	0	0	0	0
129824	TAT	2013-08-04 03:00:00	B	25.583	51.571	12	0	0	0	0	0	0	0	25.8	74.2	0	0	0
129824	TAT	2013-08-04 15:00:00	B	25.568	51.576	12	0	0	0	0	0	0	0	0	100	0	0	0
129824	TAT	2013-08-05 03:00:00	B	25.568	51.576	12	0	0	0	0	0	0	0	0	100	0	0	0
129824	TAT	2013-08-05 15:00:00	B	25.571	51.572	12	0	0	0	0	0	0	0	0	100	0	0	0
129824	TAT	2013-08-07 03:00:00	B	25.563	51.583	12	0	0	0	0	0	0	0	0	41	59	0	0
129824	TAT	2013-08-07 15:00:00	B	25.568	51.574	12	0	0	0	0	0	0	0	0	100	0	0	0
129824	TAT	2013-08-08 03:00:00	B	25.57	51.573	12	0	0	0	0	0	0	0	0	21	79	0	0
129824	TAT	2013-08-09 15:00:00	B	25.557	51.58	12	0	0	0	0	0	0	0	0	0	100	0	0
129824	TAT	2013-08-10 03:00:00	B	25.557	51.58	12	0	0	0	0	0	0	0	0	0	100	0	0
129824	TAT	2013-08-10 15:00:00	B	25.604	51.591	12	0	0	0	0	0	0	0	0	0	100	0	0
129824	TAT	2013-08-11 03:00:00	B	25.604	51.591	12	0	0	0	0	0	0	0	0	0	100	0	0
129824	TAT	2013-08-11 15:00:00	B	25.617	51.624	12	0	0	0	0	0	0	0	0	0	100	0	0
129824	TAT	2013-08-12 03:00:00	B	25.617	51.624	12	0	0	0	0	0	0	0	0	0	100	0	0
129824	TAT	2013-08-12 15:00:00	B	25.66	51.624	12	0	0	0	0	0	0	0	0	0	100	0	0
129824	TAT	2013-08-13 03:00:00	B	25.66	51.624	12	0	0	0	0	0	0	0	0	0	100	0	0
129824	TAT	2013-08-13 15:00:00	B	25.674	51.606	12	0	0	0	0	0	0	0	0	0	100	0	0
129824	TAT	2013-08-14 03:00:00	B	25.69	51.612	12	0	0	0	0	0	0	0	0	0	100	0	0
129824	TAT	2013-08-14 15:00:00	B	25.647	51.65	12	0	0	0	0	0	0	0	0	0	100	0	0
129824	TAT	2013-08-15 03:00:00	B	25.647	51.65	12	0	0	0	0	0	0	0	0	0	100	0	0
129824	TAT	2013-08-15 15:00:00	B	25.595	51.63	12	0	0	0	0	0	0	0	0	0	100	0	0
129824	TAT	2013-08-16 03:00:00	B	25.595	51.63	12	0	0	0	0	0	0	0	0	0	100	0	0
129824	TAT	2013-08-16 15:00:00	B	25.575	51.618	12	0	0	0	0	0	0	0	0	0	100	0	0
129824	TAT	2013-08-17 03:00:00	B	25.575	51.618	12	0	0	0	0	0	0	0	0	0	100	0	0
129824	TAT	2013-08-17 15:00:00	B	25.575	51.618	12	0	0	0	0	0	0	0	0	0	100	0	0
129824	TAT	2013-08-18 03:00:00	B	25.575	51.618	12	0	0	0	0	0	0	0	0	0	100	0	0
129824	TAT	2013-08-18 15:00:00	B	25.6	51.675	12	0	0	0	0	0	0	0	0	0	100	0	0
129824	TAT	2013-08-19 03:00:00	B	25.6	51.675	12	0	0	0	0	0	0	0	0	0	100	0	0
129824	TAT	2013-08-19 15:00:00	B	25.607	51.652	12	0	0	0	0	0	0	0	0	0	100	0	0
129824	TAT	2013-08-20 03:00:00	B	25.605	51.634	12	0	0	0	0	0	0	0	0	0	99.2	0.8	0
129824	TAT	2013-08-20 15:00:00	B	25.605	51.623	12	0	0	0	0	0	0	0	0	0	100	0	0
129824	TAT	2013-08-21 03:00:00	B	25.605	51.623	12	0	0	0	0	0	0	0	0	0	98.8	1.2	0
129824	TAT	2013-08-21 15:00:00	B	25.623	51.648	12	0	0	0	0	0	0	0	0	0	100	0	0
129824	TAT	2013-08-22 03:00:00	B	25.623	51.648	12	0	0	0	0	0	0	0	0	0	96.5	3.5	0
129824	TAT	2013-08-22 15:00:00	B	25.589	51.654	12	0	0	0	0	0	0	0	0	0	100	0	0
129824	TAT	2013-08-23 03:00:00	B	25.589	51.654	12	0	0	0	0	0	0	0	0	0	80.5	19.5	0
129824	TAT	2013-08-23 15:00:00	3	25.589	51.647	12	0	0	0	0	0	0	0	0	0	100	0	0
129824	TAT	2013-08-24 03:00:00	3	25.589	51.647	12	0	0	0	0	0	0	0	0	0	99.6	0.4	0
129824	TAT	2013-08-24 15:00:00	3	25.589	51.647	12	0	0	0	0	0	0	0	0	0	100	0	0
129824	TAT	2013-08-25 03:00:00	3	25.589	51.647	12	0	0	0	0	0	0	0	0	0	100	0	0
129824	TAT	2013-08-25 15:00:00	B	25.562	51.585	12	0	0	0	0	0	0	0	0	0	100	0	0
129824	TAT	2013-08-26 03:00:00	B	25.562	51.585	12	0	0	0	0	0	0	0	0	0	100	0	0
129824	TAT	2013-08-26 15:00:00	B	25.58	51.527	12	0	0	0	0	0	0	0	0	0	100	0	0
129824	TAT	2013-08-27 15:00:00	B	25.586	51.549	12	0	0	0	0	0	0	0	0	33.5	66.5	0	0
129824	TAT	2013-08-28 03:00:00	B	25.586	51.549	12	0	0	0	0	0	0	0	0	11.5	88.5	0	0
129824	TAT	2013-08-29 15:00:00	B	25.569	51.571	12	0	0	0	0	0	0	0	0	25.6	74.4	0	0
129824	TAT	2013-08-30 15:00:00	B	25.551	51.564	12	0	0	0	0	0	0	0	0	0	100	0	0
129824	TAT	2013-09-01 03:00:00	B	25.551	51.564	12	0	0	0	0	0	0	0	0	0	100	0	0
129824	TAT	2013-09-01 15:00:00	B	25.57	51.579	12	0	0	0	0	0	0	0	0	0	100	0	0
129824	TAT	2013-09-02 15:00:00	B	25.573	51.574	12	0	0	0	0	0	0	0	0	0	100	0	0
129824	TAT	2013-09-04 03:00:00	B	25.573	51.574	12	0	0	0	0	0	0	0	0	0	100	0	0
129824	TAT	2013-09-04 15:00:00	B	25.566	51.573	12	0	0	0	0	0	0	0	0	0	100	0	0
129824	TAT	2013-09-06 03:00:00	B	25.573	51.583	12	0	0	0	0	0	0	0	0	0	100	0	0
129824	TAT	2013-09-07 15:00:00	B	25.556	51.567	12	0	0	0	0	0	0	0	0	0	100	0	0
129824	TAT	2013-09-09 03:00:00	B	25.557	51.567	12	0	0	0	0	0	0	0	0	0	100	0	0
129824	TAT	2013-09-09 15:00:00	B	25.557	51.567	12	0	0	0	0	0	0	0	0	4.7	95.3	0	0
129824	TAT	2013-09-10 03:00:00	B	25.557	51.567	12	0	0	0	0	0	0	0	0	0.8	99.2	0	0
129824	TAT	2013-09-10 15:00:00				12	0	0	0	0	0	0	0	0	0	100	0	0
129824	TAT	2013-09-11 03:00:00	B	25.566	51.548	12	0	0	0	0	0	0	0	0	0	100	0	0
129824	TAT	2013-09-12 03:00:00	B	25.585	51.586	12	0	0	0	0	0	0	0	0	0	100	0	0
129824	TAT	2013-09-12 15:00:00	B	25.57	51.573	12	0	0	0	0	0	0	0	0	0	100	0	0
129824	TAT	2013-09-13 03:00:00	B	25.571	51.576	12	0	0	0	0	0	0	0	0	0	100	0	0
129824	TAT	2013-09-14 03:00:00	B	25.575	51.575	12	0	0	0	0	0	0	0	0	0	100	0	0
129824	TAT	2013-09-15 03:00:00	B	25.58	51.582	12	0	0	0	0	0	0	0	0	9.3	90.7	0	0
129824	TAT	2013-09-16 15:00:00	B	25.577	51.566	12	0	0	0	0	0	0	0	0	77.7	22.3	0	0
129824	TAT	2013-09-17 03:00:00	B	25.57	51.571	12	0	0	0	0	0	0	0	0	31.9	68.1	0	0
129824	TAT	2013-09-17 15:00:00	B	25.566	51.574	12	0	0	0	0	0	0	0	0	100	0	0	0
129824	TAT	2013-09-18 03:00:00	B	25.568	51.574	12	0	0	0	0	0	0	0	0	50.2	49.8	0	0
129824	TAT	2013-09-18 15:00:00	B	25.564	51.573	12	0	0	0	0	0	0	0	0	100	0	0	0
129824	TAT	2013-09-19 03:00:00	B	25.562	51.568	12	0	0	0	0	0	0	0	0	26.7	73.3	0	0
129824	TAT	2013-09-19 15:00:00	B	25.566	51.566	12	0	0	0	0	0	0	0	0	68.9	31.1	0	0
129824	TAT	2013-09-22 03:00:00	B	25.549	51.57	12	0	0	0	0	0	0	0	0	98	2	0	0
129824	TAT	2013-09-24 03:00:00				12	0	0	0	0	0	0	0	0	99.6	0.4	0	0
129824	TAT	2013-09-25 15:00:00				12	0	0	0	0	0	0	0	72	28	0	0	0
129824	TAT	2013-09-29 03:00:00				12	0	0	0	0	0	0	0	41.2	58.8	0	0	0
129824	TAT	2013-09-29 15:00:00				12	0	0	0	0	0	0	0	95.3	4.7	0	0	0
129824	TAT	2013-09-30 03:00:00				12	0	0	0	0	0	0	0	18.8	81.2	0	0	0
129824	TAT	2013-09-30 15:00:00				12	0	0	0	0	0	0	0	95.3	4.7	0	0	0
129824	TAT	2013-10-01 03:00:00				12	0	0	0	0	0	0	0	7.8	92.2	0	0	0
129824	TAT	2013-10-01 15:00:00				12	0	0	0	0	0	0	0	33.6	66.4	0	0	0
129824	TAT	2013-10-03 03:00:00				12	25.1	0	0	0	0	0	0	0	49.8	0	25.1	0
132221	TAT	2014-05-19 09:00:00	3	26.692	51.772	12	0	0	0	0	2	4.9	5.5	79.2	7.8	0.7	0	0
132221	TAT	2014-05-19 15:00:00	3	26.692	51.772	12	0	0	0	0	0	1.7	10.8	87.5	0	0	0	0
132221	TAT	2014-05-20 03:00:00	3	26.692	51.772	12	0	0	0	0	0	3.1	9.7	87.2	0	0	0	0
132221	TAT	2014-05-20 15:00:00	2	26.674	51.785	12	0	0	0	0	0.8	6.1	27.8	65.3	0	0	0	0
132221	TAT	2014-05-21 03:00:00	2	26.674	51.785	12	0	0	0	0	1.4	4.2	9	85.4	0	0	0	0
132221	TAT	2014-05-21 15:00:00	2	26.674	51.785	12	0	0	0	0	8.9	8.9	13.3	68.9	0	0	0	0
132221	TAT	2014-05-22 03:00:00	2	26.674	51.785	12	0	0	0	0	15.6	19.8	38.2	26.4	0	0	0	0
132221	TAT	2014-05-22 15:00:00				12	0	0	0	0	6	5.7	14.5	73.8	0	0	0	0
132221	TAT	2014-05-23 03:00:00				12	0	0	0	0	1.2	11.3	28.9	58.6	0	0	0	0
132221	TAT	2014-05-23 15:00:00				12	0	0	0	0	0	3.2	16.9	79.9	0	0	0	0
132221	TAT	2014-05-24 03:00:00				12	0	0	0	0	2.3	10.8	51.5	35.4	0	0	0	0
132221	TAT	2014-05-24 15:00:00	2	26.6	51.867	12	0	0	0	0	0	3.6	15.5	80.9	0	0	0	0
132221	TAT	2014-05-25 03:00:00	2	26.6	51.867	12	0	0	0	0	0	6.6	26	67.3	0	0	0	0
132221	TAT	2014-05-25 15:00:00	1	26.608	51.882	12	0	0	0	0	0	3.9	13.9	82.2	0	0	0	0
132221	TAT	2014-05-26 03:00:00	2	26.635	51.822	12	0	0	0	0	0	3	6.3	90.7	0	0	0	0
132221	TAT	2014-05-26 15:00:00	3	26.612	51.834	12	0	0	0	0	0	1.7	10.1	88.2	0	0	0	0
132221	TAT	2014-05-27 03:00:00	3	26.612	51.834	12	0	0	0	0	0	1.4	5.3	70.6	22.8	0	0	0
132221	TAT	2014-05-27 15:00:00	1	26.619	51.821	12	0	0	0	0	0	1.4	12.5	84.7	1.4	0	0	0
132221	TAT	2014-05-28 03:00:00	1	26.619	51.821	12	0	0	0	0	0	2.8	7.6	53.3	36.3	0	0	0
132221	TAT	2014-05-28 15:00:00	2	26.602	51.872	12	0	0	0	0	0	2.8	13.1	84.1	0	0	0	0
132221	TAT	2014-05-29 03:00:00	2	26.602	51.872	12	0	0	0	0	0	4.7	5	70.4	19.9	0	0	0
132221	TAT	2014-05-29 15:00:00	2	26.602	51.872	12	0	0	0	0	0	4.5	14.9	80.6	0	0	0	0
132221	TAT	2014-05-30 03:00:00	2	26.602	51.872	12	0	0	0	0	0	1.9	19.7	78.3	0	0	0	0
132221	TAT	2014-05-30 15:00:00	0	26.686	51.724	12	0	0	0	0	0	21.2	78.8	0	0	0	0	0
132221	TAT	2014-05-31 03:00:00	0	26.686	51.724	12	0	0	0	0	1.5	4.1	7.9	59.7	26.8	0	0	0
132221	TAT	2014-05-31 15:00:00	2	26.647	51.798	12	0	0	0	0	0	1.7	10.1	88.2	0	0	0	0
132221	TAT	2014-06-01 03:00:00	3	26.618	51.768	12	0	0	0	0	0.6	8.4	11.4	72.7	6.9	0	0	0
132221	TAT	2014-06-01 15:00:00	3	26.651	51.747	12	0	0	0	0	0	0	1.2	98.8	0	0	0	0
132221	TAT	2014-06-02 03:00:00	3	26.654	51.859	12	0	0	0	0	0	0	0	10.8	88.2	1	0	0
132221	TAT	2014-06-02 15:00:00	1	26.685	51.814	12	0	0	0	0	0	0	0	70	30	0	0	0
132221	TAT	2014-06-03 03:00:00	3	26.576	51.981	12	0	0	0	0	0	0	0	0.8	47.8	50.3	1	0
132221	TAT	2014-06-03 15:00:00	0	26.567	51.959	12	0	0	0	0	0	0	0	35.1	64.9	0	0	0
132221	TAT	2014-06-04 03:00:00	2	26.294	51.974	12	0	0	0	0	0	0	0	100	0	0	0	0
132221	TAT	2014-06-04 15:00:00	2	26.294	51.977	12	0	0	0	0	0	0	0	100	0	0	0	0
132221	TAT	2014-06-05 03:00:00	3	26.15	52.002	12	0	0	0	0	0	0	0	100	0	0	0	0
132221	TAT	2014-06-05 15:00:00	2	26.159	51.995	12	0	0	0	0	0	0	0	100	0	0	0	0
132221	TAT	2014-06-06 03:00:00	2	26.077	51.976	12	0	0	0	0	0	0	0	100	0	0	0	0
132221	TAT	2014-06-06 15:00:00	3	26.102	51.963	12	0	0	0	0	0	0	0	100	0	0	0	0
132221	TAT	2014-06-07 03:00:00	2	26.11	51.946	12	0	0	0	0	0	0	0	24.7	75.3	0	0	0
132221	TAT	2014-06-07 15:00:00	3	26.13	51.945	12	0	0	0	0	0	0	0	100	0	0	0	0
132221	TAT	2014-06-08 03:00:00	3	26.07	51.931	12	0	0	0	0	0	0	0	11.8	88.2	0	0	0
132221	TAT	2014-06-08 15:00:00	1	26.074	51.938	12	0	0	0	0	0	0	0	100	0	0	0	0
132221	TAT	2014-06-09 03:00:00	3	25.997	51.925	12	0	0	0	0	0	0	0	44.9	55.1	0	0	0
132221	TAT	2014-06-09 15:00:00	3	25.997	51.925	12	0	0	0	0	0	0	0	100	0	0	0	0
132221	TAT	2014-06-10 03:00:00	3	25.919	51.936	12	0	0	0	0	0	0	0	70	30	0	0	0
132221	TAT	2014-06-10 15:00:00	3	25.916	51.949	12	0	0	0	0	0	0	0	100	0	0	0	0
132221	TAT	2014-06-11 03:00:00	3	25.808	51.95	12	0	0	0	0	0	0	0	27.1	72.9	0	0	0
132221	TAT	2014-06-11 15:00:00	3	25.795	51.964	12	0	0	0	0	0	0	0	89.6	10.4	0	0	0
132221	TAT	2014-06-12 03:00:00	1	25.587	52.054	12	0	0	0	0	0	0	0	13.5	86.5	0	0	0
132221	TAT	2014-06-12 15:00:00	1	25.587	52.054	12	0	0	0	0	0	0	0	0.4	99.6	0	0	0
132221	TAT	2014-06-13 03:00:00	2	25.375	52.127	12	0	0	0	0	0	0	0	0	100	0	0	0
132221	TAT	2014-06-13 15:00:00	2	25.376	52.14	12	0	0	0	0	0	0	0	0	100	0	0	0
132221	TAT	2014-06-14 03:00:00	3	25.339	52.184	12	0	0	0	0	0	0	0	0	100	0	0	0
132221	TAT	2014-06-14 15:00:00	3	25.331	52.19	12	0	0	0	0	0	0	0	74.1	25.9	0	0	0
132221	TAT	2014-06-15 03:00:00	1	25.279	52.239	12	0	0	0	0	0	0	0	17.5	82.5	0	0	0
132221	TAT	2014-06-15 15:00:00	3	25.268	52.254	12	0	0	0	0	0	0	0	100	0	0	0	0
132221	TAT	2014-06-16 03:00:00	3	25.216	52.308	12	0	0	0	0	0	0	0	33.8	66.2	0	0	0
132221	TAT	2014-06-16 15:00:00	3	25.213	52.322	12	0	0	0	0	0	0	0	100	0	0	0	0
132221	TAT	2014-06-17 03:00:00	1	24.973	52.208	12	0	0	0	0	0	0	0	4.7	95.3	0	0	0
132221	TAT	2014-06-17 15:00:00	2	24.974	52.203	12	0	0	0	0	0	0	0	19.4	80.6	0	0	0
132221	TAT	2014-06-18 03:00:00	2	24.843	52.241	12	0	0	0	0	0	0	0	0	100	0	0	0
132221	TAT	2014-06-18 15:00:00	2	24.849	52.235	12	0	0	0	0	0	0	0	0	100	0	0	0
132221	TAT	2014-06-19 03:00:00	2	24.755	52.197	12	0	0	0	0	0	0	0	0	100	0	0	0
132221	TAT	2014-06-19 15:00:00	3	24.782	52.167	12	0	0	0	0	0	0	0	0	100	0	0	0
132221	TAT	2014-06-20 03:00:00	3	24.767	52.131	12	0	0	0	0	0	0	0	0	100	0	0	0
132221	TAT	2014-06-20 15:00:00	3	24.795	52.134	12	0	0	0	0	0	0	0	0	100	0	0	0
132221	TAT	2014-06-21 03:00:00	2	24.752	52.116	12	0	0	0	0	0	0	0	0	100	0	0	0
132221	TAT	2014-06-21 15:00:00	3	24.76	52.121	12	0	0	0	0	0	0	0	0	100	0	0	0
132221	TAT	2014-06-22 03:00:00	3	24.736	52.136	12	0	0	0	0	0	0	0	0	100	0	0	0
132221	TAT	2014-06-22 15:00:00	3	24.746	52.144	12	0	0	0	0	0	0	0	0	100	0	0	0
132221	TAT	2014-06-23 03:00:00	1	24.654	52.137	12	0	0	0	0	0	0	0	0	90.4	9.6	0	0
132221	TAT	2014-06-23 15:00:00	2	24.652	52.151	12	0	0	0	0	0	0	0	0	100	0	0	0
132221	TAT	2014-06-24 03:00:00	3	24.599	52.156	12	0	0	0	0	0	0	0	0	100	0	0	0
132221	TAT	2014-06-24 15:00:00	3	24.595	52.178	12	0	0	0	0	0	0	0	0	100	0	0	0
132221	TAT	2014-06-25 03:00:00	2	24.515	52.112	12	0	0	0	0	0	0	0	0	100	0	0	0
132221	TAT	2014-06-25 15:00:00	3	24.522	52.118	12	0	0	0	0	0	0	0	0	100	0	0	0
132221	TAT	2014-06-26 03:00:00	3	24.488	52.078	12	0	0	0	0	0	0	0	0	63.5	36.5	0	0
132221	TAT	2014-06-26 15:00:00	3	24.492	52.076	12	0	0	0	0	0	0	0	0	100	0	0	0
132221	TAT	2014-06-27 03:00:00	3	24.441	52.058	12	0	0	0	0	0	0	0	0	100	0	0	0
132221	TAT	2014-06-27 15:00:00	3	24.44	52.054	12	0	0	0	0	0	0	0	0	100	0	0	0
132221	TAT	2014-06-28 03:00:00	3	24.459	52.018	12	0	0	0	0	0	0	0	0	36.9	63.1	0	0
132221	TAT	2014-06-28 15:00:00	3	24.459	52.018	12	0	0	0	0	0	0	0	0	100	0	0	0
132221	TAT	2014-06-29 03:00:00	3	24.438	51.963	12	0	0	0	0	0	0	0	0	79	21	0	0
132221	TAT	2014-06-29 15:00:00	3	24.444	51.962	12	0	0	0	0	0	0	0	0	100	0	0	0
132221	TAT	2014-06-30 03:00:00	3	24.424	51.917	12	0	0	0	0	0	0	0	0	100	0	0	0
132221	TAT	2014-06-30 15:00:00	3	24.425	51.914	12	0	0	0	0	0	0	0	0	96.1	3.9	0	0
132221	TAT	2014-07-01 03:00:00	1	24.359	51.899	12	0	0	0	0	0	0	0	0	36.1	63.9	0	0
132221	TAT	2014-07-01 15:00:00	3	24.356	51.897	12	0	0	0	0	0	0	0	0	45.6	54.4	0	0
132221	TAT	2014-07-02 03:00:00	3	24.259	51.917	12	0	0	0	0	0	0	0	0	31.5	49.8	18.8	0
132221	TAT	2014-07-02 15:00:00	3	24.259	51.91	12	0	0	0	0	0	0	0	0	52.1	47.9	0	0
132221	TAT	2014-07-03 03:00:00	3	24.204	51.864	12	0	0	0	0	0	0	0	0	2.8	97.2	0	0
132221	TAT	2014-07-03 15:00:00	3	24.204	51.864	12	0	0	0	0	0	0	0	0	14.9	85.1	0	0
132221	TAT	2014-07-04 03:00:00	3	24.197	51.793	12	0	0	0	0	0	0	0	0	0	100	0	0
132221	TAT	2014-07-04 15:00:00	3	24.202	51.787	12	0	0	0	0	0	0	0	0	0	100	0	0
132221	TAT	2014-07-06 03:00:00	3	24.202	51.787	12	0	0	0	0	0	0	0	4.2	11.2	16.6	26.8	41.2
132221	TAT	2014-07-06 15:00:00				12	0	0	0	0	0	0	0	3.1	84.4	12.5	0	0
132221	TAT	2014-07-07 03:00:00	A	24.182	51.768	12	0	0	0	0	0	0	0	0	17.6	20.3	18.3	43.8
132221	TAT	2014-07-07 15:00:00	B	24.202	51.748	12	0	0	0	0	0	0	0	32.1	62.2	5.6	0	0
132221	TAT	2014-07-08 03:00:00	B	24.202	51.748	12	0	0	0	0	0	0	0	0	1.7	7.2	24.7	66.4
132221	TAT	2014-07-08 15:00:00	B	24.202	51.748	12	0	0	0	0	0	0	30.6	49.6	11.5	8.3	0	0
132221	TAT	2014-07-09 03:00:00	3	24.18	51.774	12	0	0	0	0	0	0	0	3.6	3.9	3.6	23.6	65.3
132221	TAT	2014-07-09 15:00:00	3	24.182	51.765	12	0	0	0	0	0	0	51	24.6	9.2	10.8	4.4	0
132221	TAT	2014-07-11 03:00:00	3	24.183	51.766	12	0	0	0	0	0	0	0	0	4.2	11.7	6.8	77.3
132221	TAT	2014-07-11 15:00:00	3	24.183	51.766	12	0	0	0	0	0	0	61.7	21.2	14.5	2.6	0	0
132221	TAT	2014-07-12 03:00:00	3	24.183	51.766	12	0	0	0	0	0	0	0	0.7	3.5	3.8	8.7	83.3
132221	TAT	2014-07-13 03:00:00	A	24.178	51.765	12	0	0	0	0	0	0	0	0	4.5	5.5	10.7	79.2
132221	TAT	2014-07-13 15:00:00	3	24.181	51.769	12	0	0	0	0	0	0	49.1	24.7	12.3	8.5	5.4	0
132221	TAT	2014-07-14 15:00:00	3	24.181	51.769	12	0	0	0	0	0	0	0	59.7	20.4	18.6	1.3	0
132221	TAT	2014-07-15 15:00:00	B	24.201	51.797	12	0	0	0	0	0	0	43.3	25.6	19.3	11.7	0.2	0
132221	TAT	2014-07-16 03:00:00	B	24.201	51.797	12	0	0	0	0	0	0	0	5.1	5.4	5.1	9.6	74.8
132221	TAT	2014-07-16 15:00:00				12	0	0	0	0	0	0	25.9	41.1	23	8.1	1.9	0
132221	TAT	2014-07-17 03:00:00				12	0	0	0	0	0	0	0	3.2	5.2	4.5	9.7	77.3
132221	TAT	2014-07-17 15:00:00				12	0	0	0	0	0	0	0	58.6	36.1	5.3	0	0
132221	TAT	2014-07-18 03:00:00				12	0	0	0	0	0	0	0	1.3	4.2	3.2	8.7	82.5
132221	TAT	2014-07-18 15:00:00				12	0	0	0	0	0	0	0	0	42.5	54.3	3.2	0
132221	TAT	2014-07-19 03:00:00				12	0	0	0	0	0	0	0	0	0.7	4.2	10.1	85.1
132221	TAT	2014-07-19 15:00:00				12	0	0	0	0	0	0	0	25.9	53	18.2	2.9	0
132221	TAT	2014-07-20 03:00:00	B	24.182	51.767	12	0	0	0	0	0	0	0	0	2.9	5.5	13.6	78
132221	TAT	2014-07-20 15:00:00	B	24.182	51.767	12	0	0	0	0	0	0	0	56.9	29.2	13.9	0	0
132221	TAT	2014-07-21 03:00:00	1	24.182	51.773	12	0	0	0	0	0	0	0	0	1.6	4.5	11.4	82.5
132221	TAT	2014-07-21 15:00:00	1	24.182	51.773	12	0	0	0	0	0	0	0	74.4	16.6	9	0	0
132221	TAT	2014-07-22 03:00:00	1	24.182	51.773	12	0	0	0	0	0	0	0	0.6	5.2	4.2	10.7	79.2
132221	TAT	2014-07-22 15:00:00	1	24.182	51.773	12	0	0	0	0	0	0	0	51.8	30.1	15.8	2.3	0
132221	TAT	2014-07-23 03:00:00	3	24.181	51.768	12	0	0	0	0	0	0	0	0	4.8	4.2	9.7	81.3
132221	TAT	2014-07-23 15:00:00	3	24.181	51.768	12	0	0	0	0	0	0	0	50.3	34.7	13.5	1.5	0
132221	TAT	2014-07-24 03:00:00	3	24.181	51.768	12	0	0	0	0	0	0	0	0.3	5.8	4.2	12	77.7
132221	TAT	2014-07-24 15:00:00	3	24.181	51.768	12	0	0	0	0	0	0	0	52.9	27.5	18.5	1	0
132221	TAT	2014-07-25 03:00:00	3	24.181	51.768	12	0	0	0	0	0	0	0	2.6	5.5	4.2	10	77.7
132221	TAT	2014-07-25 15:00:00	B	24.181	51.772	12	0	0	0	0	0	0	0	0	61.8	35.4	2.8	0
132221	TAT	2014-07-26 03:00:00	A	24.18	51.77	12	0	0	0	0	0	0	0	0	4.2	4.8	16	75
132221	TAT	2014-07-26 15:00:00	A	24.18	51.77	12	0	0	0	0	0	0	0	13	66.2	18.8	1.9	0
132221	TAT	2014-07-27 03:00:00	A	24.181	51.767	12	0	0	0	0	0	0	0	0	4.5	4.9	12.3	78.3
132221	TAT	2014-07-27 15:00:00	A	24.181	51.767	12	0	0	0	0	0	0	0	0	56.5	37.5	6	0
132221	TAT	2014-07-28 03:00:00	A	24.179	51.769	12	0	0	0	0	0	0	0	0	11.7	2.9	7.8	77.7
132221	TAT	2014-07-28 15:00:00	3	24.181	51.766	12	0	0	0	0	0	0	0	35	29.8	30.2	5	0
132221	TAT	2014-07-29 03:00:00	3	24.181	51.769	12	0	0	0	0	0	0	0	0	2.9	3.6	10.7	82.8
132221	TAT	2014-07-29 07:00:00	3	24.181	51.769	12	0	0	0	0	0	0	1.5	43.5	33.5	20.2	1.3	0
132221	TAT	2014-07-29 15:00:00	3	24.181	51.769	12	0	0	0	0	0	0	0	44.2	34	20.5	1.3	0
132221	TAT	2014-07-30 03:00:00	2	24.18	51.765	12	0	0	0	0	0	0	0	0	4.8	4.8	6.2	84.1
132221	TAT	2014-07-30 15:00:00	2	24.18	51.765	12	0	0	0	0	0	0	0	50.2	27.9	17.9	4	0
132221	TAT	2014-07-31 03:00:00	3	24.181	51.766	12	0	0	0	0	0	0	0	0	3.9	3.2	12.3	80.6
132221	TAT	2014-07-31 15:00:00	3	24.181	51.766	12	0	0	0	0	0	0	0	37.3	35.2	26.9	0.6	0
132221	TAT	2014-08-01 03:00:00	3	24.181	51.764	12	0	0	0	0	0	0	0	0	3.9	4.5	13.9	77.7
132221	TAT	2014-08-01 15:00:00	3	24.181	51.764	12	0	0	0	0	0	0	0	42.3	29.6	28.1	0	0
132221	TAT	2014-08-02 03:00:00	2	24.18	51.764	12	0	0	0	0	0	0	0	1	4.5	3.5	11	80
132221	TAT	2014-08-02 15:00:00	2	24.18	51.764	12	0	0	0	0	0	0	0	50.3	28.3	20.4	1	0
132221	TAT	2014-08-03 03:00:00	3	24.181	51.766	12	0	0	0	0	0	0	0	0	26.4	24.5	49.1	0
132221	TAT	2014-08-03 15:00:00	0	23.437	51.302	12	0	0	0	0	0	0	0	64.4	22.1	10.2	3.3	0
132221	TAT	2014-08-04 03:00:00	0	23.437	51.302	12	0	0	0	0	0	0	0	0	6.6	2.8	5.9	84.8
132221	TAT	2014-08-11 03:00:00				12	0	0	0	0	0	0	0	0	3.6	9.9	13.2	73.3
132221	TAT	2014-08-12 15:00:00				12	0	0	0	0	0	0	0	58.6	35.2	6.3	0	0
132221	TAT	2014-08-13 03:00:00				12	0	0	0	0	0	0	0	0	4.2	5.2	9.4	81.2
132221	TAT	2014-08-13 15:00:00				12	0	0	0	0	0	0	0	0	62.8	37.2	0	0
132221	TAT	2014-08-14 03:00:00	B	24.185	51.508	12	0	0	0	0	0	0	0	0	1.9	8.4	11.3	78.3
132221	TAT	2014-08-14 15:00:00	B	24.185	51.508	12	0	0	0	0	0	0	0	44.6	28.9	26.5	0	0
132221	TAT	2014-08-15 03:00:00	B	24.185	51.508	12	0	0	0	0	0	0	0	0	4.5	8.4	10.5	76.5
132221	TAT	2014-08-15 15:00:00	B	24.185	51.508	12	0	0	0	0	0	0	0	42.4	38.3	19.3	0	0
132221	TAT	2014-08-16 15:00:00	2	24.181	51.767	12	0	0	0	0	0	0	0	24.6	37.9	37.5	0	0
132221	TAT	2014-08-17 03:00:00	2	24.181	51.767	12	0	0	0	0	0	0	0	0	2.6	4.9	11.3	81.2
132221	TAT	2014-08-18 03:00:00	2	24.181	51.767	12	0	0	0	0	0	0	0	0	1.2	9.9	17.5	71.4
132221	TAT	2014-08-18 15:00:00	B	24.181	51.765	12	0	0	0	0	0	0	0	0	21.7	76.2	2.1	0
132221	TAT	2014-08-19 03:00:00	2	24.182	51.759	12	0	0	0	0	0	0	0	0	2.1	8.1	14.8	75
132221	TAT	2014-08-19 15:00:00	2	24.182	51.759	12	0	0	0	0	0	0	0	0	39.8	55.8	4.4	0
132221	TAT	2014-08-20 03:00:00	2	24.182	51.759	12	0	0	0	0	0	0	0	0	3.9	5.5	11.3	79.3
132221	TAT	2014-08-20 15:00:00	2	24.182	51.759	12	0	0	0	0	0	0	0	0	54.9	39.1	6	0
132221	TAT	2014-08-21 03:00:00	B	24.191	51.781	12	0	0	0	0	0	0	0	0	5.2	5.5	11.3	78
132221	TAT	2014-08-21 15:00:00	3	24.181	51.767	12	0	0	0	0	0	0	0	0.8	40.1	53.2	5.8	0
132221	TAT	2014-08-22 03:00:00	3	24.181	51.767	12	0	0	0	0	0	0	0	0	6.3	6.3	12.3	75.1
132221	TAT	2014-08-22 15:00:00	3	24.181	51.767	12	0	0	0	0	0	0	0	16.1	48.9	33	2.1	0
132221	TAT	2014-08-23 03:00:00	3	24.181	51.767	12	0	0	0	0	0	0	0	0.9	6.6	4.8	13	74.6
132221	TAT	2014-08-23 15:00:00	B	24.221	51.573	12	0	0	0	0	0	0	0	0	55.9	42.7	1.4	0
132221	TAT	2014-08-24 03:00:00	A	24.18	51.762	12	0	0	0	0	0	0	0	0	0.6	9.7	17.5	72.2
132221	TAT	2014-08-24 15:00:00	A	24.18	51.762	12	0	0	0	0	0	0	0	0	30.5	64.6	4.8	0
132221	TAT	2014-08-25 03:00:00	2	24.183	51.766	12	0	0	0	0	0	0	0	0	2.4	9	13.9	74.7
132221	TAT	2014-08-25 15:00:00	2	24.183	51.766	12	0	0	0	0	0	0	0	0	46.7	49.6	3.8	0
132221	TAT	2014-08-26 03:00:00	1	24.179	51.775	12	0	0	0	0	0	0	0	0	3.6	8.4	14.5	73.5
132221	TAT	2014-08-26 15:00:00	1	24.179	51.775	12	0	0	0	0	0	0	0	0	47.2	50.5	2.3	0
132221	TAT	2014-08-27 03:00:00	2	24.182	51.763	12	0	0	0	0	0	0	0	0	4.8	5.4	14.5	75.2
132221	TAT	2014-08-27 15:00:00	2	24.182	51.763	12	0	0	0	0	0	0	0	0	56.7	43.3	0	0
132221	TAT	2014-08-28 03:00:00	3	24.181	51.766	12	0	0	0	0	0	0	0	0	5.1	6	15	73.9
132221	TAT	2014-08-28 15:00:00	3	24.181	51.766	12	0	0	0	0	0	0	0	9.3	43.9	46.9	0	0
132221	TAT	2014-08-29 03:00:00	3	24.181	51.766	12	0	0	0	0	0	0	0	0	7.2	6	13.6	73.2
132221	TAT	2014-08-29 15:00:00	3	24.181	51.766	12	0	0	0	0	0	0	0	13	30.6	55.6	0.9	0
132221	TAT	2014-08-30 03:00:00	3	24.182	51.769	12	0	0	0	0	0	0	0	0.3	5.7	8.4	11.4	74.1
132221	TAT	2014-08-30 15:00:00	3	24.182	51.769	12	0	0	0	0	0	0	0	29	48.5	22.5	0	0
132221	TAT	2014-08-31 03:00:00	3	24.18	51.765	12	0	0	0	0	0	0	0	3.6	4.8	8.1	9.3	74.2
132221	TAT	2014-08-31 15:00:00	3	24.18	51.765	12	0	0	0	0	0	0	0	28.2	59.5	12.2	0	0
132221	TAT	2014-09-01 03:00:00	3	24.182	51.765	12	0	0	0	0	0	0	0	5	3.9	10.3	10.6	70.3
132221	TAT	2014-09-01 15:00:00	3	24.182	51.765	12	0	0	0	0	0	0	0	5.9	90.4	3.7	0	0
132221	TAT	2014-09-02 03:00:00	3	24.182	51.765	12	0	0	0	0	0	0	0	0	5.7	10.8	11.4	72
132221	TAT	2014-09-02 15:00:00	3	24.182	51.765	12	0	0	0	0	0	0	0.9	37.4	54.7	6.9	0	0
132221	TAT	2014-09-03 03:00:00	B	24.181	51.767	12	0	0	0	0	0	0	0	5.3	4.4	8.3	11.7	70.3
132221	TAT	2014-09-03 15:00:00	B	24.181	51.767	12	0	0	0	0	0	0	0	69	21.9	9.1	0	0
132221	TAT	2014-09-04 03:00:00	B	24.186	51.748	12	0	0	0	0	0	0	0	4.2	3.9	7.2	10.2	74.4
132221	TAT	2014-09-04 15:00:00	A	24.182	51.766	12	0	0	0	0	0	0	17.3	60.4	15.2	7.1	0	0
132221	TAT	2014-09-05 03:00:00	3	24.181	51.769	12	0	0	0	0	0	0	0	5.7	3.9	6.3	8.7	75.4
132221	TAT	2014-09-05 15:00:00	3	24.182	51.768	12	0	0	0	0	0	0	0	64.9	29.5	5.6	0	0
132221	TAT	2014-09-06 03:00:00	3	24.182	51.766	12	0	0	0	0	0	0	0	3.3	5.1	6.9	10.8	73.8
132221	TAT	2014-09-06 15:00:00	3	24.182	51.766	12	0	0	0	0	0	0	0	67.2	20.6	12.2	0	0
132221	TAT	2014-09-07 03:00:00	3	24.182	51.766	12	0	0	0	0	0	0	0	3.3	5.1	8.1	9.6	74
132221	TAT	2014-09-07 15:00:00	3	24.182	51.766	12	0	0	0	0	0	0	0	71.7	12.7	15.7	0	0
132221	TAT	2014-09-08 15:00:00	1	24.177	51.789	12	0	0	0	0	0	0	0	66.4	19.4	14.2	0	0
132221	TAT	2014-09-09 03:00:00	1	24.177	51.789	12	0	0	0	0	0	0	0	4.4	4.7	8.9	11.9	70.1
132221	TAT	2014-09-09 15:00:00	3	24.18	51.767	12	0	0	0	0	0	0	0	62.8	26.2	10.9	0	0
132221	TAT	2014-09-10 03:00:00	3	24.18	51.767	12	0	0	0	0	0	0	0	3.3	6	6.3	11.4	72.9
132221	TAT	2014-09-10 15:00:00	3	24.182	51.767	12	0	0	0	0	0	0	8.1	52.1	25	14.8	0	0
132221	TAT	2014-09-11 03:00:00	3	24.182	51.767	12	0	0	0	0	0	0	0	5.8	5.3	10	10	68.9
132221	TAT	2014-09-11 15:00:00	3	24.182	51.767	12	0	0	0	0	0	0	0	69.4	22.8	7.8	0	0
132221	TAT	2014-09-12 03:00:00	0	24.181	51.776	12	0	0	0	0	0	0	0	6.1	5.3	9.4	9.7	69.4
132221	TAT	2014-09-12 15:00:00	0	24.181	51.776	12	0	0	0	0	0	0	4.9	79.9	13.6	1.6	0	0
[truncated: 4,550 more rows]

## Sheet: 2013-14 Tags-LightLoc
; Created by WC-DAP 3.0.224
Index	DeployID	Ptt	DepthSensor	Source	Instr	Day	Time	Time Offset	Count	InitLocQ	InitTime	InitLat	InitLon	Deepest	SSTTime	SSTDepth	SSTTemp	Type	Delta	MinDepth	MaxDepth	AttenShallow	AttenDeep	TravelMetric	FoundPrevious	K	LL0	Depth0	LL1	Depth1	LL2	Depth2	LL3	Depth3	LL4	Depth4	LL5	Depth5	LL6	Depth6	LL7	Depth7	LL8	Depth8	LL9	Depth9	LL10	Depth10	LL11
	129822	129822		Argos	Mk10	2013-09-17	00:12:39			User	2013-09-17 00:12:39	26.311	54.651					Known
	129822	129822		Argos	Mk10	2013-06-30	16:00:00											Begin
	129822	129822		Argos	Mk10	2013-09-22	23:00:00			Argos-2	2013-09-23 22:55:58	26.138	54.435					End
0	129822	129822		Argos	Mk10	2013-07-03	16:19:00		2									Dusk	360	16	48			0		56455	86		84		86		101		82		69		45		49		45
1	129822	129822		Argos	Mk10	2013-07-04	02:25:00		1									Dawn	360	16	48			0		19162	67		81		93		96		102		108		116		116		117
2	129822	129822		Argos	Mk10	2013-07-04	02:27:00		2									Dawn	360	16	48			0		25107	71		85		96		98		105		110		117		116		117
3	129822	129822		Argos	Mk10	2013-07-04	16:25:00		1	Argos-1	2013-07-05 04:53:50	19.983	82.004					Dusk	360	16	48			0		27476	101		99		89		84		64		61		47		44		40
4	129822	129822		Argos	Mk10	2013-07-05	02:18:00		1	Argos-1	2013-07-05 04:53:50	19.983	82.004	55				Dawn	360	16	48			0		58658	55		66		80		83		97		96		106		117		119
5	129822	129822		Argos	Mk10	2013-07-05	16:17:00		1	Argos-0	2013-07-06 10:00:05	26.266	52.263					Dusk	360	16	16			0		14481	109		116		109		101		91		78		62		48		45
6	129822	129822		Argos	Mk10	2013-07-07	02:30:00		1	Argos-1	2013-07-07 04:25:31	26.294	52.261	55				Dawn	360	16	16			0		52789	85		96		100		108		116		120		122		124		131
7	129822	129822		Argos	Mk10	2013-07-07	16:22:00		1	Argos-0	2013-07-08 04:16:24	26.294	52.27					Dusk	360	16	48			0		20503	116		101		97		89		77		57		48		42		37
8	129822	129822		Argos	Mk10	2013-07-08	02:00:00		2	Argos-0	2013-07-08 04:16:24	26.294	52.27	56				Dawn	480	16	48			0		17601	48		49		50		71		89		101		110		120		130
9	129822	129822		Argos	Mk10	2013-07-08	16:09:00		2	Argos-0	2013-07-08 04:16:24	26.294	52.27					Dusk	480	16	48			0		45780	120		114		111		98		84		67		55		42		39
10	129822	129822		Argos	Mk10	2013-07-09	16:19:00		1	Argos-3	2013-07-10 05:26:35	26.276	52.267					Dusk	360	16	48			0		30393	99		96		93		76		69		51		44		46		41
11	129822	129822		Argos	Mk10	2013-07-10	02:27:00		1	Argos-3	2013-07-10 05:26:35	26.276	52.267					Dawn	360	16	48			0		63639	64		78		87		100		98		108		108		118		114
12	129822	129822		Argos	Mk10	2013-07-13	01:04:00		1	Argos-B	2013-07-12 05:13:28	26.437	51.786	58				Dawn	360	16	48			0		23992	42		28		33		41		29		35		29		41		37
13	129822	129822		Argos	Mk10	2013-07-13	02:58:00		1	Argos-B	2013-07-12 05:13:28	26.437	51.786	58				Dusk	360	16	48			0		21217	99		95		120		106		116		121		0		122		119
14	129822	129822		Argos	Mk10	2013-07-17	02:29:00		1	Argos-1	2013-07-16 06:10:38	26.572	51.904					Dawn	480	16	48			0		47194	63		76		89		101		107		114		115		119		121
15	129822	129822		Argos	Mk10	2013-07-17	15:55:00		1	Argos-3	2013-07-18 05:30:46	26.607	51.912					Dusk	480	16	48			0		8313	118		113		109		105		93		88		73		60		51
16	129822	129822		Argos	Mk10	2013-07-24	00:25:00		1	Argos-2	2013-07-23 05:26:59	26.642	51.819					Dawn	360	16	48			0		23158	57		54		47		50		47		47		51		49		47
17	129822	129822		Argos	Mk10	2013-07-24	03:20:00		1	Argos-2	2013-07-23 05:26:59	26.642	51.819					Dusk	360	16	48			0		2295	112		114		120		118		118		126		133		123		120
18	129822	129822		Argos	Mk10	2013-08-01	02:35:00		1									Dawn	360	16	48			0		33780	41		43		53		74		75		69		80		88		79
19	129822	129822		Argos	Mk10	2013-08-01	15:22:00		1									Dusk	360	16	48			0		2156	87		86		105		99		86		87		99		98		73
20	129822	129822		Argos	Mk10	2013-08-04	01:12:00		2									Dawn	360	16	48			0		38481	54		44		51		49		0		51		48		50		41
21	129822	129822		Argos	Mk10	2013-08-04	15:57:00		2									Dusk	360	48	48			0		6824	107		103		98		92		85		76		65		57		53
22	129822	129822		Argos	Mk10	2013-08-08	16:49:00		1	Argos-0	2013-08-09 04:38:14	26.659	51.809	48				Dawn	360	48	48			0		57937	68		60		59		62		61		62		61		61		63
23	129822	129822		Argos	Mk10	2013-08-09	03:44:00		1	Argos-2	2013-08-10 01:26:52	26.641	51.833	48				Dusk	360	16	48			0		37290	127		130		131		138		136		144		159		158		166
24	129822	129822		Argos	Mk10	2013-08-10	00:50:00		1	Argos-2	2013-08-10 01:26:52	26.641	51.833					Dawn	360	16	48			0		21742	69		60		58		68		59		63		53		41		40
25	129822	129822		Argos	Mk10	2013-08-10	04:03:00		1	Argos-2	2013-08-10 01:26:52	26.641	51.833					Dusk	360	16	48			0		1830	126		132		131		156		143		135		133		141		143
26	129822	129822		Argos	Mk10	2013-08-13	02:33:00		1	Argos-B	2013-08-14 00:23:19	26.605	51.941					Dawn	360	16	48			0		23249	62		70		88		104		114		126		96		98		0
27	129822	129822		Argos	Mk10	2013-08-13	03:33:00		1	Argos-B	2013-08-14 00:23:19	26.605	51.941					Dusk	360	48	48			0		3672	106		0		112		114		114		116		117		117		117
28	129822	129822		Argos	Mk10	2013-08-17	02:52:00		2	Argos-3	2013-08-17 23:50:57	26.639	51.837					Dawn	360	48	48			0		62794	60		0		0		86		94		97		97		100		104
29	129822	129822		Argos	Mk10	2013-08-17	14:43:00		2	Argos-3	2013-08-17 23:50:57	26.639	51.837	48				Dusk	360	48	48			0		37322	112		116		116		113		111		111		108		107		107
30	129822	129822		Argos	Mk10	2013-08-24	02:30:00		1					48				Dawn	360	16	16			0		6994	51		57		66		80		93		106		116		122		128
31	129822	129822		Argos	Mk10	2013-08-24	04:53:00		1					48				Dusk	360	48	48			0		19919	107		112		115		118		122		118		121		122		121
32	129822	129822		Argos	Mk10	2013-08-25	02:32:00		1									Dawn	360	16	48			0		12679	50		59		67		80		98		105		111		124		88
33	129822	129822		Argos	Mk10	2013-08-25	04:25:00		1									Dusk	360	16	48			0		8895	116		125		153		0		123		132		135		143		156
34	129822	129822		Argos	Mk10	2013-08-29	04:04:00		1	Argos-1	2013-08-30 02:36:23	26.639	51.859	48				Dusk	360	48	48			0		46558	122		123		128		128		130		123		130		0		132
35	129822	129822		Argos	Mk10	2013-08-29	17:24:00		1	Argos-1	2013-08-30 02:36:23	26.639	51.859	48				Dawn	360	48	48			0		59894	57		51		55		56		55		0		55		56		56
36	129822	129822		Argos	Mk10	2013-09-07	02:53:00		1	Argos-1	2013-09-07 04:39:15	26.637	51.862	56				Dawn	360	48	48			0		33218	59		66		79		92		91		0		111		110		111
37	129822	129822		Argos	Mk10	2013-09-08	04:36:00		1	Argos-1	2013-09-07 04:39:15	26.637	51.862	48				Dusk	360	48	48			0		51892	126		0		0		131		0		133		132		134		133
38	129822	129822		Argos	Mk10	2013-09-11	02:50:00		1									Dawn	360	48	48			0		10766	44		55		68		80		90		97		0		108		109
39	129822	129822		Argos	Mk10	2013-09-11	15:24:00		1									Dusk	360	48	48			0		62560	98		95		91		86		76		66		53		46		43
40	129822	129822		Argos	Mk10	2013-09-12	02:29:00		6					60				Dawn	360	48	48			0		56400	44		42		40		44		53		60		0		87		92
41	129822	129822		Argos	Mk10	2013-09-13	02:33:00		12									Dawn	360	48	48			0		11131	45		41		40		44		0		60		76		80		0
42	129822	129822		Argos	Mk10	2013-09-13	04:21:00		6									Dusk	360	48	80			0		17918	103		106		109		110		113		118		119		122		113
43	129822	129822		Argos	Mk10	2013-09-13	14:52:00		12					80				Dusk	360	48	80			0		24931	101		98		94		91		88		0		82		73		64
44	129822	129822		Argos	Mk10	2013-09-14	02:55:00		5	Argos-3	2013-09-15 02:34:28	26.124	54.991					Dawn	360	48	80			0		39546	65		71		81		84		88		96		96		96		99
45	129822	129822		Argos	Mk10	2013-09-14	14:53:00		5	Argos-3	2013-09-15 13:34:22	26.21	54.895					Dusk	360	48	80			0		23324	98		88		82		82		80		73		70		67		63
46	129822	129822		Argos	Mk10	2013-09-15	02:31:00		5	Argos-2	2013-09-16 02:02:39	26.313	54.846					Dawn	480	16	16			0		26177	54		71		92		111		122		131		139		143		148
47	129822	129822		Argos	Mk10	2013-09-15	14:55:00		5	Argos-2	2013-09-16 14:24:10	26.355	54.712	68				Dusk	600	16	16			0		25010	146		143		136		126		113		89		65		52		48
48	129822	129822		Argos	Mk10	2013-09-17	02:39:00		3	Argos-3	2013-09-18 00:01:06	26.124	54.59					Dawn	360	16	16			0		27633	67		81		96		108		119		126		132		137		141
49	129822	129822		Argos	Mk10	2013-09-17	15:16:00		3	Argos-3	2013-09-18 00:01:06	26.124	54.59					Dusk	360	16	16			0		41554	134		128		121		113		99		82		68		58		52
50	129822	129822		Argos	Mk10	2013-09-18	02:38:00		1	Argos-3	2013-09-18 23:51:14	26.078	54.582					Dawn	360	16	16			0		29877	60		75		92		106		116		124		130		136		140
51	129822	129822		Argos	Mk10	2013-09-18	14:56:00		1	Argos-3	2013-09-18 23:51:14	26.078	54.582	16				Dusk	480	16	16			0		10712	142		139		134		126		117		103		82		64		54
52	129822	129822		Argos	Mk10	2013-09-21	02:43:00		4	Argos-3	2013-09-21 23:17:57	26.171	54.71					Dawn	360	16	16			0		59692	73		89		104		115		123		130		136		141		144
53	129822	129822		Argos	Mk10	2013-09-21	15:10:00		4	Argos-3	2013-09-21 23:17:57	26.171	54.71	16				Dusk	360	16	16			0		50920	136		130		124		116		103		88		71		59		49
54	129822	129822		Argos	Mk10	2013-09-22	02:45:00		3	Argos-3	2013-09-23 02:21:48	26.154	54.442					Dawn	600	16	16			0		56909	75		101		120		132		140		145		152		149		151
55	129822	129822		Argos	Mk10	2013-09-22	14:24:00		3	Argos-3	2013-09-23 14:03:33	26.121	54.364	16				Dusk	720	16	16			0		40020	149		147		144		141		134		121		98		67		46
	129823	129823		Argos	Mk10	2013-10-04	16:07:39			User	2013-10-04 16:07:39	27.647	50.519					Known
	129823	129823		Argos	Mk10	2013-06-30	09:00:00											Begin
	129823	129823		Argos	Mk10	2013-10-13	01:00:00			Argos-2	2013-10-14 00:45:24	27.546	50.392					End
0	129823	129823		Argos	Mk10	2013-06-30	16:02:00		1									Dusk	360	16	48			0		38739	111		127		123		120		113		109		86		75		65
1	129823	129823		Argos	Mk10	2013-07-01	02:12:00		2									Dawn	480	16	16			0		18780	54		70		86		100		112		116		120		126		126
2	129823	129823		Argos	Mk10	2013-07-01	15:43:00		1	Argos-0	2013-07-02 02:49:36	26.609	51.89					Dusk	360	16	48			0		32468	114		117		125		109		0		121		112		106		105
3	129823	129823		Argos	Mk10	2013-07-02	02:08:00		1	Argos-0	2013-07-02 02:49:36	26.609	51.89					Dawn	360	16	16			0		18465	48		59		73		86		96		106		112		117		120
4	129823	129823		Argos	Mk10	2013-07-02	16:13:00		1	Argos-0	2013-07-02 02:49:36	26.609	51.89					Dusk	480	16	48			0		38417	120		117		111		102		89		69		56		47		43
5	129823	129823		Argos	Mk10	2013-07-03	01:46:00		2	Argos-0	2013-07-02 02:49:36	26.609	51.89					Dawn	360	16	48			0		7412	54		36		43		46		51		62		71		86		97
6	129823	129823		Argos	Mk10	2013-07-03	16:21:00		2	Argos-B	2013-07-03 09:25:11	26.536	51.915					Dusk	360	16	48			0		34866	121		117		110		100		83		74		65		52		45
7	129823	129823		Argos	Mk10	2013-07-04	02:12:00		2	Argos-B	2013-07-03 09:25:11	26.536	51.915					Dawn	360	16	48			0		59024	55		64		77		90		102		112		111		117		128
8	129823	129823		Argos	Mk10	2013-07-04	16:16:00		2	Argos-2	2013-07-05 10:44:46	26.495	51.916					Dusk	360	16	48			0		2806	120		111		107		106		101		83		68		59		51
9	129823	129823		Argos	Mk10	2013-07-06	02:19:00		1	Argos-1	2013-07-06 06:20:04	26.595	51.838					Dawn	360	16	48			0		37058	65		74		87		97		106		114		119		124		125
10	129823	129823		Argos	Mk10	2013-07-06	16:20:00		1	Argos-1	2013-07-07 06:03:27	26.608	51.878					Dusk	360	16	48			0		51029	118		112		104		98		87		74		64		56		54
11	129823	129823		Argos	Mk10	2013-07-07	02:18:00		1	Argos-1	2013-07-07 06:03:27	26.608	51.878					Dawn	360	16	48			0		501	61		73		85		98		102		114		118		122		126
12	129823	129823		Argos	Mk10	2013-07-07	16:17:00		1	Argos-2	2013-07-08 05:37:57	26.654	51.912					Dusk	360	16	48			0		6544	120		111		111		101		89		79		68		58		51
13	129823	129823		Argos	Mk10	2013-07-09	02:16:00		3	Argos-1	2013-07-09 05:16:52	26.634	51.838					Dawn	360	16	48			0		17993	43		50		62		78		89		99		107		112		110
14	129823	129823		Argos	Mk10	2013-07-09	16:08:00		3	Argos-2	2013-07-10 06:34:25	26.617	51.869					Dusk	480	16	48			0		58948	114		98		97		95		85		65		51		40		35
15	129823	129823		Argos	Mk10	2013-07-10	02:12:00		3	Argos-2	2013-07-10 06:34:25	26.617	51.869					Dawn	360	16	48			0		56343	40		51		66		69		87		98		103		110		115
16	129823	129823		Argos	Mk10	2013-07-10	16:18:00		3	Argos-0	2013-07-11 06:17:12	26.61	51.855					Dusk	360	16	48			0		1939	107		94		99		81		86		70		56		44		38
17	129823	129823		Argos	Mk10	2013-07-11	02:51:00		1	Argos-0	2013-07-11 06:17:12	26.61	51.855	55				Dusk	360	16	48			0		25323	85		117		90		99		116		104		118		127		96
18	129823	129823		Argos	Mk10	2013-07-12	02:17:00		1	Argos-1	2013-07-12 05:59:52	26.614	51.822					Dawn	360	16	48			0		32499	42		55		67		88		89		101		105		111		110
19	129823	129823		Argos	Mk10	2013-07-12	02:36:00		1	Argos-1	2013-07-12 05:59:52	26.614	51.822					Dawn	360	16	48			0		51960	89		90		103		105		112		108		118		122		118
20	129823	129823		Argos	Mk10	2013-07-12	16:16:00		1	Argos-1	2013-07-12 05:59:52	26.614	51.822					Dusk	360	16	48			0		4960	105		96		86		77		70		56		47		41		39
21	129823	129823		Argos	Mk10	2013-07-13	00:24:00		2	Argos-1	2013-07-12 05:59:52	26.614	51.822					Dawn	360	16	48			0		53401	37		32		34		32		33		33		32		35		32
22	129823	129823		Argos	Mk10	2013-07-13	03:12:00		2	Argos-1	2013-07-12 05:59:52	26.614	51.822					Dusk	360	16	48			0		62393	95		121		125		103		127		129		129		131		134
23	129823	129823		Argos	Mk10	2013-07-14	16:23:00		2	Argos-2	2013-07-15 06:31:24	26.605	51.891					Dusk	360	16	16			0		40884	101		95		87		78		64		53		43		36		34
24	129823	129823		Argos	Mk10	2013-07-14	21:08:00		2	Argos-2	2013-07-15 06:31:24	26.605	51.891					Dawn	360	16	48			0		10923	37		29		32		31		32		34		30		32		32
25	129823	129823		Argos	Mk10	2013-07-18	02:27:00		4	Argos-2	2013-07-18 05:30:40	26.608	51.908					Dawn	360	16	48			0		32350	50		66		71		85		91		91		90		111		121
26	129823	129823		Argos	Mk10	2013-07-18	16:19:00		4	Argos-2	2013-07-19 05:22:13	26.599	51.898					Dusk	360	16	48			0		30606	105		97		77		77		70		61		48		35		33
27	129823	129823		Argos	Mk10	2013-07-20	02:23:00		1	Argos-2	2013-07-19 05:22:13	26.599	51.898					Dawn	480	16	48			0		24156	48		63		81		90		84		103		109		108		112
28	129823	129823		Argos	Mk10	2013-07-20	15:56:00		1	Argos-1	2013-07-21 03:33:00	26.624	51.839					Dusk	480	16	48			0		11527	111		107		103		98		89		77		63		48		40
29	129823	129823		Argos	Mk10	2013-07-21	02:31:00		1	Argos-1	2013-07-21 03:33:00	26.624	51.839					Dawn	360	16	48			0		53085	65		79		88		97		103		109		108		114		118
30	129823	129823		Argos	Mk10	2013-07-21	16:16:00		1	Argos-2	2013-07-22 06:22:28	26.627	51.869					Dusk	360	16	48			0		21314	107		100		96		104		86		66		58		54		47
31	129823	129823		Argos	Mk10	2013-07-22	02:12:00		1	Argos-2	2013-07-22 06:22:28	26.627	51.869					Dawn	360	16	48			0		11638	52		45		57		68		81		93		90		101		114
32	129823	129823		Argos	Mk10	2013-07-22	16:00:00		1	Argos-2	2013-07-22 06:22:28	26.627	51.869					Dusk	360	16	16			0		22097	108		125		118		125		116		117		111		96		80
33	129823	129823		Argos	Mk10	2013-07-25	02:22:00		2	Argos-1	2013-07-24 15:57:21	26.525	51.859					Dawn	360	48	48			0		19743	64		58		72		81		90		99		0		108		115
34	129823	129823		Argos	Mk10	2013-07-25	15:41:00		2	Argos-1	2013-07-24 15:57:21	26.525	51.859					Dusk	600	16	48			0		25089	127		124		121		114		111		95		78		66		62
35	129823	129823		Argos	Mk10	2013-07-26	01:37:00		2	Argos-B	2013-07-25 05:46:23	26.512	51.913					Dawn	360	16	48			0		54994	68		60		51		60		59		58		58		57		62
36	129823	129823		Argos	Mk10	2013-07-26	16:06:00		2									Dusk	360	16	48			0		39859	117		113		107		101		94		84		76		68		64
37	129823	129823		Argos	Mk10	2013-07-27	00:30:00		2									Dawn	360	48	48			0		35697	62		57		60		60		60		61		65		62		58
38	129823	129823		Argos	Mk10	2013-07-27	03:31:00		2									Dusk	360	48	48			0		5144	124		127		128		129		129		132		131		134		135
39	129823	129823		Argos	Mk10	2013-07-28	00:52:00		2									Dawn	360	16	48			0		52217	65		51		65		49		49		49		62		48		50
40	129823	129823		Argos	Mk10	2013-07-28	15:51:00		2									Dusk	480	16	16			0		26839	124		119		115		108		102		90		76		61		50
41	129823	129823		Argos	Mk10	2013-07-29	02:32:00		1									Dawn	360	16	48			0		35225	63		74		87		101		107		114		118		121		124
42	129823	129823		Argos	Mk10	2013-07-29	15:55:00		1									Dusk	480	48	48			0		42669	120		117		112		102		88		79		66		58		54
43	129823	129823		Argos	Mk10	2013-07-30	02:31:00		3									Dawn	360	16	48			0		54921	69		75		86		98		107		113		119		122		126
44	129823	129823		Argos	Mk10	2013-07-30	16:02:00		3									Dusk	360	16	48			0		53575	125		122		117		111		102		91		79		70		62
45	129823	129823		Argos	Mk10	2013-07-31	02:44:00		3									Dawn	360	16	48			0		48050	89		100		109		116		121		124		126		128		130
46	129823	129823		Argos	Mk10	2013-07-31	15:56:00		3	Argos-1	2013-08-01 06:03:41	26.634	51.869					Dusk	360	16	48			0		30800	124		120		117		113		110		99		89		79		76
47	129823	129823		Argos	Mk10	2013-08-01	01:29:00		1	Argos-1	2013-08-01 06:03:41	26.634	51.869					Dawn	360	48	48			0		7186	75		69		68		69		69		64		69		78		67
48	129823	129823		Argos	Mk10	2013-08-01	04:27:00		1	Argos-1	2013-08-01 06:03:41	26.634	51.869					Dusk	360	16	48			0		669	136		150		149		156		144		153		142		156		150
49	129823	129823		Argos	Mk10	2013-08-06	15:50:00		1									Dusk	480	16	48			0		31393	128		118		108		113		106		98		84		73		74
50	129823	129823		Argos	Mk10	2013-08-06	17:38:00		1									Dawn	360	48	48			0		58823	74		0		64		61		73		75		73		75		0
51	129823	129823		Argos	Mk10	2013-08-07	02:37:00		2									Dawn	360	16	48			0		63227	37		43		53		67		74		83		85		90		95
52	129823	129823		Argos	Mk10	2013-08-07	16:06:00		2									Dusk	360	16	48			0		39944	92		91		83		76		67		55		42		36		33
53	129823	129823		Argos	Mk10	2013-08-08	02:50:00		1					58				Dawn	360	48	48			0		10605	47		54		66		71		78		90		81		97		0
54	129823	129823		Argos	Mk10	2013-08-08	03:58:00		1					58				Dusk	360	48	48			0		24096	89		96		104		96		102		106		109		108		107
55	129823	129823		Argos	Mk10	2013-08-10	02:41:00		1									Dawn	360	48	48			0		40902	38		45		53		62		71		77		80		84		88
56	129823	129823		Argos	Mk10	2013-08-10	16:01:00		1									Dusk	360	48	48			0		15227	87		84		78		71		66		56		45		38		34
57	129823	129823		Argos	Mk10	2013-08-11	02:42:00		2					55				Dawn	360	48	48			0		14195	37		45		61		63		68		0		83		0		96
58	129823	129823		Argos	Mk10	2013-08-11	03:38:00		2					55				Dusk	360	16	48			0		23235	89		106		94		103		108		108		111		105		0
59	129823	129823		Argos	Mk10	2013-08-13	02:51:00		1	Argos-0	2013-08-14 00:58:43	26.611	51.818	60				Dawn	360	16	48			0		61100	57		0		124		128		85		110		0		0		98
60	129823	129823		Argos	Mk10	2013-08-13	03:04:00		1	Argos-0	2013-08-14 00:58:43	26.611	51.818	60				Dusk	360	16	48			0		12644	95		130		85		109		102		93		102		101		103
61	129823	129823		Argos	Mk10	2013-08-14	03:36:00		1	Argos-0	2013-08-14 00:58:43	26.611	51.818					Dusk	360	16	48			0		39347	90		0		87		90		101		105		118		0		104
62	129823	129823		Argos	Mk10	2013-08-15	03:08:00		1	Argos-0	2013-08-16 02:52:00	26.685	51.863					Dawn	360	16	48			0		30966	123		132		135		142		149		103		0		95		95
63	129823	129823		Argos	Mk10	2013-08-15	03:35:00		2	Argos-0	2013-08-16 02:52:00	26.685	51.863					Dusk	360	48	48			0		62584	102		92		0		97		0		0		100		102		103
64	129823	129823		Argos	Mk10	2013-08-16	02:23:00		2	Argos-2	2013-08-17 01:07:46	26.646	51.849					Dawn	360	16	16			0		16077	45		53		64		79		92		104		115		123		129
65	129823	129823		Argos	Mk10	2013-08-16	02:30:00		5	Argos-2	2013-08-17 01:07:46	26.646	51.849					Dawn	360	16	16			0		50787	55		66		81		94		105		117		124		130		134
66	129823	129823		Argos	Mk10	2013-08-16	04:49:00		5	Argos-2	2013-08-17 01:07:46	26.646	51.849					Dusk	360	16	48			0		16958	108		156		110		110		114		133		0		114		0
67	129823	129823		Argos	Mk10	2013-08-17	00:27:00		3	Argos-2	2013-08-17 01:07:46	26.646	51.849	62				Dawn	360	16	48			0		31867	63		57		58		60		56		62		53		47		48
68	129823	129823		Argos	Mk10	2013-08-17	03:26:00		3	Argos-2	2013-08-18 02:14:21	26.648	51.85	62				Dusk	360	16	48			0		16037	119		116		119		119		121		152		154		152		155
69	129823	129823		Argos	Mk10	2013-08-18	00:31:00		2	Argos-0	2013-08-18 04:17:24	26.66	51.88					Dawn	360	16	48			0		18770	63		62		51		35		61		62		60		39		41
70	129823	129823		Argos	Mk10	2013-08-18	03:23:00		2	Argos-2	2013-08-19 00:32:52	26.66	51.803					Dusk	360	16	48			0		12740	122		116		118		134		124		130		148		150		149
71	129823	129823		Argos	Mk10	2013-08-19	00:27:00		3	Argos-1	2013-08-19 06:08:22	26.683	51.896	66				Dawn	360	48	48			0		15169	63		62		51		55		64		55		54		54		50
72	129823	129823		Argos	Mk10	2013-08-19	15:48:00		3	Argos-3	2013-08-20 05:47:48	26.726	51.87					Dusk	360	48	48			0		60211	120		116		114		108		99		90		78		69		63
73	129823	129823		Argos	Mk10	2013-08-20	00:22:00		2	Argos-3	2013-08-20 05:47:48	26.726	51.87	72				Dawn	360	16	48			0		5479	63		41		60		0		0		0		61		47		57
74	129823	129823		Argos	Mk10	2013-08-20	03:33:00		2	Argos-1	2013-08-21 02:24:14	26.713	51.808	72				Dusk	360	16	48			0		3810	121		150		145		0		140		123		125		127		129
75	129823	129823		Argos	Mk10	2013-08-21	00:54:00		1	Argos-0	2013-08-21 07:10:05	26.754	51.846					Dawn	360	16	48			0		7340	55		49		53		0		50		48		42		43		44
76	129823	129823		Argos	Mk10	2013-08-21	14:33:00		1	Argos-2	2013-08-22 01:59:20	26.683	51.815					Dusk	360	48	48			0		18061	124		123		123		122		0		0		119		118		118
77	129823	129823		Argos	Mk10	2013-08-24	03:12:00		3	Argos-0	2013-08-23 10:11:25	26.724	51.902					Dusk	360	16	48			0		59943	100		125		134		133		138		140		139		143		0
78	129823	129823		Argos	Mk10	2013-08-24	16:28:00		3									Dawn	360	48	48			0		6518	45		44		41		44		40		45		43		43		42
79	129823	129823		Argos	Mk10	2013-08-25	00:39:00		1									Dawn	360	48	48			0		12814	53		51		51		52		54		50		51		47		51
80	129823	129823		Argos	Mk10	2013-08-25	05:51:00		1	Argos-0	2013-08-26 04:18:28	26.681	51.842					Dusk	360	48	48			0		35541	118		124		123		127		127		129		131		133		133
81	129823	129823		Argos	Mk10	2013-08-28	01:15:00		1					48				Dawn	360	48	48			0		38881	53		47		51		50		50		52		53		49		51
82	129823	129823		Argos	Mk10	2013-08-28	03:52:00		1	Argos-2	2013-08-29 03:08:26	26.649	51.87	48				Dusk	360	48	48			0		6503	111		115		117		121		117		119		118		121		129
83	129823	129823		Argos	Mk10	2013-08-29	01:07:00		2	Argos-3	2013-08-29 06:02:08	26.666	51.893	64				Dawn	360	16	48			0		34619	53		53		48		47		48		48		45		44		45
84	129823	129823		Argos	Mk10	2013-08-29	04:46:00		2	Argos-3	2013-08-29 06:02:08	26.666	51.893	64				Dusk	360	16	48			0		2819	118		125		0		129		126		131		133		129		132
85	129823	129823		Argos	Mk10	2013-08-30	00:22:00		1	Argos-3	2013-08-29 06:02:08	26.666	51.893					Dawn	360	16	48			0		4715	55		48		0		50		0		53		46		0		51
86	129823	129823		Argos	Mk10	2013-08-30	04:02:00		1	Argos-3	2013-08-29 06:02:08	26.666	51.893					Dusk	360	16	48			0		38406	109		112		112		110		129		0		0		138		121
87	129823	129823		Argos	Mk10	2013-09-01	00:59:00		3									Dawn	360	48	48			0		59727	54		51		50		50		50		47		52		0		51
88	129823	129823		Argos	Mk10	2013-09-01	15:36:00		3					80				Dusk	360	48	80			0		37582	104		0		97		90		83		72		61		54		53
89	129823	129823		Argos	Mk10	2013-09-02	03:03:00		2									Dawn	360	48	48			0		15996	80		90		96		101		105		108		111		112		115
90	129823	129823		Argos	Mk10	2013-09-02	15:35:00		2	Argos-0	2013-09-03 09:56:25	26.652	51.93					Dusk	360	48	48			0		17148	103		101		98		89		80		70		60		57		53
91	129823	129823		Argos	Mk10	2013-09-03	00:39:00		1	Argos-0	2013-09-03 09:56:25	26.652	51.93	66				Dawn	360	48	48			0		34340	54		0		0		52		54		48		49		0		50
92	129823	129823		Argos	Mk10	2013-09-03	04:07:00		1	Argos-0	2013-09-03 09:56:25	26.652	51.93	66				Dusk	360	16	48			0		57968	115		0		115		126		115		138		151		158		161
93	129823	129823		Argos	Mk10	2013-09-04	01:44:00		2	Argos-2	2013-09-04 07:16:44	26.647	51.901					Dawn	360	16	48			0		27987	54		48		0		43		46		51		46		52		47
94	129823	129823		Argos	Mk10	2013-09-04	03:23:00		2	Argos-2	2013-09-04 07:16:44	26.647	51.901					Dusk	360	48	48			0		18405	101		113		111		110		116		120		121		120		122
95	129823	129823		Argos	Mk10	2013-09-05	01:34:00		2	Argos-2	2013-09-04 07:16:44	26.647	51.901					Dawn	360	48	48			0		47376	54		48		52		52		49		50		54		52		52
96	129823	129823		Argos	Mk10	2013-09-05	15:29:00		2	Argos-B	2013-09-05 05:17:07	26.633	52.097					Dusk	360	48	80			0		1931	102		102		96		0		86		75		63		58		53
97	129823	129823		Argos	Mk10	2013-09-06	00:27:00		1	Argos-B	2013-09-05 05:17:07	26.633	52.097					Dawn	360	48	48			0		45573	53		51		52		51		51		0		0		50		50
98	129823	129823		Argos	Mk10	2013-09-06	14:46:00		1					80				Dusk	360	48	80			0		49632	112		109		109		108		106		105		102		97		93
99	129823	129823		Argos	Mk10	2013-09-08	00:27:00		2									Dawn	360	48	48			0		15218	60		54		57		56		56		54		59		55		56
100	129823	129823		Argos	Mk10	2013-09-08	03:55:00		2									Dusk	360	48	48			0		55428	117		122		0		125		0		127		131		127		130
101	129823	129823		Argos	Mk10	2013-09-09	15:49:00		1	Argos-3	2013-09-10 06:52:30	26.991	50.753	58				Dusk	360	16	48			0		39715	100		91		84		71		64		48		53		57		0
102	129823	129823		Argos	Mk10	2013-09-09	17:43:00		1	Argos-3	2013-09-10 06:52:30	26.991	50.753					Dawn	360	16	48			0		44075	60		52		52		59		54		47		52		56		55
103	129823	129823		Argos	Mk10	2013-09-10	03:02:00		2	Argos-3	2013-09-10 06:52:30	26.991	50.753					Dawn	360	16	16			0		36948	88		102		113		122		128		133		138		141		145
104	129823	129823		Argos	Mk10	2013-09-10	15:31:00		2	Argos-1	2013-09-11 11:46:23	27.013	50.824	48				Dusk	360	16	16			0		45186	124		122		118		113		102		89		75		64		58
105	129823	129823		Argos	Mk10	2013-09-13	17:25:00		1	Argos-2	2013-09-13 07:30:26	27.041	50.77					Dawn	360	48	48			0		61647	73		67		68		0		59		0		59		0		62
106	129823	129823		Argos	Mk10	2013-09-14	03:41:00		1	Argos-2	2013-09-13 07:30:26	27.041	50.77					Dusk	360	48	48			0		13188	117		130		132		133		135		134		137		138		137
107	129823	129823		Argos	Mk10	2013-09-15	00:26:00		1					66				Dawn	360	48	48			0		39356	47		42		0		42		41		40		42		41		0
108	129823	129823		Argos	Mk10	2013-09-15	14:57:00		1	Argos-1	2013-09-16 06:43:42	26.665	51.817					Dusk	360	48	48			0		30670	97		98		95		93		86		78		78		0		67
109	129823	129823		Argos	Mk10	2013-09-16	03:37:00		1	Argos-1	2013-09-16 06:43:42	26.665	51.817					Dusk	360	16	48			0		15294	90		104		102		104		105		104		106		108		113
110	129823	129823		Argos	Mk10	2013-09-16	17:01:00		1	Argos-1	2013-09-16 06:43:42	26.665	51.817					Dawn	360	48	48			0		22602	44		43		41		42		42		42		41		42		42
111	129823	129823		Argos	Mk10	2013-09-18	03:01:00		2	Argos-0	2013-09-18 08:56:01	26.611	51.918					Dawn	360	48	48			0		20907	50		61		72		78		86		90		94		95		98
112	129823	129823		Argos	Mk10	2013-09-18	15:08:00		2	Argos-2	2013-09-19 11:09:39	26.641	51.903	48				Dusk	360	48	48			0		50558	99		95		91		86		82		74		64		53		46
113	129823	129823		Argos	Mk10	2013-09-19	02:31:00		2	Argos-2	2013-09-19 11:09:39	26.641	51.903					Dawn	360	48	48			0		33348	44		43		41		44		43		51		0		69		81
114	129823	129823		Argos	Mk10	2013-09-19	09:44:00		2	Argos-1	2013-09-20 05:59:51	26.649	51.839					Dusk	360	16	48			0		42601	128		168		170		127		131		127		134		174		172
115	129823	129823		Argos	Mk10	2013-09-20	03:00:00		2	Argos-1	2013-09-20 05:59:51	26.649	51.839					Dawn	360	48	48			0		62900	52		61		68		75		82		87		90		95		97
116	129823	129823		Argos	Mk10	2013-09-20	15:15:00		2	Argos-1	2013-09-20 05:59:51	26.649	51.839	48				Dusk	360	16	48			0		47361	102		92		85		78		67		58		51		49		44
117	129823	129823		Argos	Mk10	2013-09-21	03:01:00		2	Argos-1	2013-09-20 05:59:51	26.649	51.839					Dawn	360	48	48			0		3086	67		78		90		0		106		109		116		120		0
118	129823	129823		Argos	Mk10	2013-09-21	14:09:00		2					66				Dusk	360	16	48			0		47227	125		126		126		153		123		123		123		0		118
119	129823	129823		Argos	Mk10	2013-09-22	00:24:00		3									Dawn	360	48	48			0		19954	63		59		56		58		58		60		55		59		0
120	129823	129823		Argos	Mk10	2013-09-22	03:51:00		3									Dusk	360	48	48			0		61527	113		117		117		121		121		121		122		125		124
121	129823	129823		Argos	Mk10	2013-09-23	00:36:00		1									Dawn	360	16	48			0		46711	66		62		46		60		58		56		0		58		58
122	129823	129823		Argos	Mk10	2013-09-23	04:35:00		1									Dusk	360	48	48			0		25379	133		133		0		134		0		137		137		138		139
123	129823	129823		Argos	Mk10	2013-09-24	03:18:00		1					62				Dawn	360	16	48			0		51568	109		110		118		122		128		138		130		132		136
124	129823	129823		Argos	Mk10	2013-09-24	04:07:00		1					62				Dusk	360	16	48			0		1544	132		131		137		144		149		145		145		151		150
125	129823	129823		Argos	Mk10	2013-09-26	03:44:00		1									Dusk	360	16	48			0		20962	102		99		98		98		102		103		144		149		102
126	129823	129823		Argos	Mk10	2013-09-26	21:40:00		1	Argos-B	2013-09-27 13:39:14	27.108	51.611					Dawn	360	16	48			0		51115	49		41		35		37		37		37		33		40		37
127	129823	129823		Argos	Mk10	2013-09-27	01:08:00		1	Argos-B	2013-09-27 13:39:14	27.108	51.611					Dawn	360	16	48			0		48940	40		36		33		37		39		36		39		36		0
128	129823	129823		Argos	Mk10	2013-09-27	05:42:00		1	Argos-B	2013-09-27 13:39:14	27.108	51.611					Dusk	360	16	80			0		5975	115		112		113		0		137		114		115		118		136
129	129823	129823		Argos	Mk10	2013-09-28	03:47:00		1	Argos-B	2013-09-27 13:39:14	27.108	51.611	78				Dusk	360	48	48			0		7588	93		100		0		100		107		102		107		108		110
130	129823	129823		Argos	Mk10	2013-09-28	16:11:00		1	Argos-B	2013-09-28 14:49:26	27.004	51.189					Dawn	360	16	48			0		40752	40		37		34		39		36		35		34		36		35
131	129823	129823		Argos	Mk10	2013-09-30	00:35:00		1					68				Dawn	360	48	48			0		60742	54		50		51		48		51		47		52		53		53
132	129823	129823		Argos	Mk10	2013-09-30	15:13:00		1					68				Dusk	360	16	48			0		32477	131		124		117		109		71		84		72		60		49
133	129823	129823		Argos	Mk10	2013-10-01	00:56:00		11									Dawn	360	16	48			0		36436	50		48		45		42		44		45		32		30		32
134	129823	129823		Argos	Mk10	2013-10-01	14:53:00		11					64				Dusk	360	48	48			0		7710	102		103		104		101		96		91		78		71		60
135	129823	129823		Argos	Mk10	2013-10-02	04:07:00		24									Dusk	360	16	48			0		32501	112		116		115		118		142		156		156		160		135
136	129823	129823		Argos	Mk10	2013-10-02	18:07:00		24									Dawn	360	48	48			0		35925	51		51		50		49		49		48		47		48		49
137	129823	129823		Argos	Mk10	2013-10-03	00:27:00		24					74				Dawn	360	48	48			0		25835	51		49		48		48		48		0		0		48		46
138	129823	129823		Argos	Mk10	2013-10-03	03:41:00		24					80				Dusk	360	48	80			0		38117	98		100		103		106		0		111		113		114		115
139	129823	129823		Argos	Mk10	2013-10-04	03:12:00		5	Argos-3	2013-10-05 02:23:36	27.68	50.477	80				Dawn	480	48	80			0		65044	45		53		64		77		76		84		94		88		89
140	129823	129823		Argos	Mk10	2013-10-04	14:54:00		5	Argos-1	2013-10-05 11:57:55	27.681	50.49					Dusk	360	16	48			0		48678	125		109		81		82		84		78		80		89		74
141	129823	129823		Argos	Mk10	2013-10-05	02:47:00		4	Argos-3	2013-10-06 00:01:52	27.705	50.451					Dawn	600	16	16			0		40158	39		53		74		101		118		129		137		143		147
142	129823	129823		Argos	Mk10	2013-10-05	14:54:00		4	Argos-3	2013-10-06 00:01:52	27.705	50.451	16				Dusk	600	16	16			0		20836	149		141		132		120		104		79		56		42		35
143	129823	129823		Argos	Mk10	2013-10-06	02:48:00		2	Argos-3	2013-10-06 23:49:17	27.71	50.41					Dawn	480	16	16			0		37011	38		49		65		85		105		116		126		132		138
144	129823	129823		Argos	Mk10	2013-10-06	15:07:00		2	Argos-3	2013-10-06 23:49:17	27.71	50.41	16				Dusk	480	16	16			0		27613	140		130		120		108		90		70		54		42		36
145	129823	129823		Argos	Mk10	2013-10-07	02:53:00		2	Argos-3	2013-10-07 23:43:56	27.679	50.357					Dawn	720	16	16			0		41526	43		65		96		118		129		138		142		145		146
146	129823	129823		Argos	Mk10	2013-10-07	14:54:00		2	Argos-3	2013-10-07 23:43:56	27.679	50.357	16				Dusk	600	16	16			0		14003	146		138		129		118		101		75		53		40		34
147	129823	129823		Argos	Mk10	2013-10-08	02:53:00		3	Argos-2	2013-10-08 23:31:31	27.609	50.282					Dawn	600	16	16			0		20216	44		61		87		110		124		133		140		147		147
148	129823	129823		Argos	Mk10	2013-10-08	14:55:00		3	Argos-2	2013-10-08 23:31:31	27.609	50.282	16				Dusk	600	16	16			0		25929	144		138		129		116		97		72		52		39		34
149	129823	129823		Argos	Mk10	2013-10-09	02:55:00		2	Argos-2	2013-10-09 23:20:29	27.586	50.268					Dawn	600	16	16			0		14372	45		65		89		111		126		134		138		142		144
150	129823	129823		Argos	Mk10	2013-10-09	15:03:00		2	Argos-2	2013-10-09 23:20:29	27.586	50.268	16				Dusk	480	16	16			0		54057	138		132		123		113		96		75		58		45		38
151	129823	129823		Argos	Mk10	2013-10-10	02:52:00		2	Argos-0	2013-10-11 00:11:55	27.56	50.281					Dawn	480	16	16			0		4991	40		51		68		88		110		121		129		135		139
152	129823	129823		Argos	Mk10	2013-10-10	15:04:00		2	Argos-0	2013-10-11 00:11:55	27.56	50.281	16				Dusk	480	16	16			0		19417	140		131		123		109		91		71		56		44		40
153	129823	129823		Argos	Mk10	2013-10-11	03:03:00		8	Argos-2	2013-10-11 23:58:47	27.551	50.311					Dawn	600	16	16			0		55514	57		79		105		121		130		138		140		147		146
154	129823	129823		Argos	Mk10	2013-10-11	15:03:00		8	Argos-2	2013-10-11 23:58:47	27.551	50.311	16				Dusk	480	16	16			0		25074	139		130		122		110		92		72		56		46		41
155	129823	129823		Argos	Mk10	2013-10-12	02:58:00		1	Argos-2	2013-10-13 02:54:03	27.529	50.38					Dawn	480	16	16			0		45868	47		63		81		102		117		126		134		140		143
156	129823	129823		Argos	Mk10	2013-10-12	14:57:00		1	Argos-2	2013-10-13 13:51:11	27.518	50.425	16				Dusk	480	16	16			0		7458	143		134		126		117		104		83		65		52		46
157	129823	129823		Argos	Mk10	2013-10-13	03:05:00		5	Argos-1	2013-10-14 02:23:55	27.545	50.396					Dawn	600	16	16			0		55419	61		84		108		123		134		140		145		148		148
158	129823	129823		Argos	Mk10	2013-10-13	14:43:00		5	Argos-1	2013-10-14 13:20:26	27.534	50.453	16				Dusk	600	16	16			0		11819	151		144		135		124		112		89		67		51		46
159	129823	129823		Argos	Mk10	2013-10-14	03:05:00		3	Argos-3	2013-10-15 01:52:40	27.536	50.426					Dawn	360	16	16			0		41439	58		76		91		104		116		124		131		136		147
160	129823	129823		Argos	Mk10	2013-10-14	14:47:00		3	Argos-3	2013-10-15 05:54:34	27.523	50.443	16				Dusk	480	16	16			0		7710	147		141		134		125		115		101		82		63		53
161	129823	129823		Argos	Mk10	2013-10-15	03:08:00		1	Argos-3	2013-10-15 05:54:34	27.523	50.443					Dawn	360	16	16			0		23919	64		79		95		107		116		123		129		134		137
162	129823	129823		Argos	Mk10	2013-10-15	15:01:00		1	Argos-1	2013-10-16 14:12:41	27.423	50.486	16				Dusk	360	16	16			0		659	134		128		121		114		103		89		74		61		53
	132228	132228		Argos	MiniPAT	2013-09-19	08:00:00											Begin
	132228	132228		Argos	MiniPAT	2014-03-18	20:00:00			Argos-1	2014-03-19 17:31:39	26.209	54.737					End
0	132228	132228		Argos	MiniPAT	2013-09-21	01:42:30		2						2013-09-21 01:00:00	0	33.2	Dawn	300	16	48			0		35861	72		73		77		82		94		104		115		121		130
1	132228	132228		Argos	MiniPAT	2013-09-21	14:32:30		2						2013-09-21 01:00:00	0	33.2	Dusk	300	16	48			0		60980	121		129		114		93		85		90		82		66		57
2	132228	132228		Argos	MiniPAT	2013-09-22	02:00:00		2						2013-09-22 02:00:00	0	32.6	Dawn	450	16	48			0		10775	87		106		123		130		136		142		146		147		162
3	132228	132228		Argos	MiniPAT	2013-09-22	14:31:15		2					55	2013-09-22 02:00:00	0	32.6	Dusk	300	16	16			0		39261	146		138		130		124		111		100		90		78		68
4	132228	132228		Argos	MiniPAT	2013-09-23	01:58:45		2						2013-09-23 04:00:00	0	32.6	Dawn	450	16	48			0		32147	76		86		103		123		128		136		130		141		155
5	132228	132228		Argos	MiniPAT	2013-09-23	14:23:45		2						2013-09-23 04:00:00	0	32.6	Dusk	300	16	48			0		53940	158		153		144		136		124		88		64		67		54
6	132228	132228		Argos	MiniPAT	2013-09-24	14:12:30		3					48	2013-09-24 19:00:00	0	32	Dusk	300	48	48			0		16753	115		111		104		99		94		86		75		64		56
7	132228	132228		Argos	MiniPAT	2013-09-25	01:56:15		3					64	2013-09-24 19:00:00	0	32	Dawn	300	16	48			0		56928	104		115		109		97		118		147		153		154		137
8	132228	132228		Argos	MiniPAT	2013-09-26	14:21:15		2					64	2013-09-27 03:00:00	0	31.1	Dusk	300	16	48			0		55644	127		143		133		100		78		67		64		80		76
9	132228	132228		Argos	MiniPAT	2013-09-27	02:11:15		2						2013-09-27 03:00:00	0	31.1	Dawn	300	16	48			0		60569	100		101		104		110		115		119		121		123		126
10	132228	132228		Argos	MiniPAT	2013-09-28	01:57:30		1						2013-09-28 02:00:00	0	31.4	Dawn	450	16	48			0		8961	66		86		103		118		120		139		135		150		143
11	132228	132228		Argos	MiniPAT	2013-09-28	14:25:00		1						2013-09-28 02:00:00	0	31.4	Dusk	300	16	48			0		42660	151		148		138		124		112		98		72		56		50
12	132228	132228		Argos	MiniPAT	2013-09-29	14:08:45		3					66	2013-09-30 01:00:00	0	30.8	Dusk	300	16	48			0		12438	119		117		113		106		98		91		75		64		54
13	132228	132228		Argos	MiniPAT	2013-09-30	02:10:00		3					66	2013-09-30 01:00:00	0	30.8	Dawn	300	16	48			0		43719	97		107		117		120		124		136		140		133		135
14	132228	132228		Argos	MiniPAT	2013-10-01	01:48:45		4					70	2013-10-01 04:00:00	0	31.6	Dawn	600	48	48			0		40533	48		65		87		106		117		126		125		133		136
15	132228	132228		Argos	MiniPAT	2013-10-01	13:41:15		4					64	2013-10-01 04:00:00	0	31.6	Dusk	600	16	48			0		44530	137		122		117		109		97		80		60		48		41
16	132228	132228		Argos	MiniPAT	2013-10-02	01:46:15		4					70	2013-10-02 03:00:00	0	31.6	Dawn	450	48	48			0		53771	63		75		90		109		122		131		138		144		147
17	132228	132228		Argos	MiniPAT	2013-10-02	13:57:30		4					64	2013-10-02 03:00:00	0	31.6	Dusk	450	16	48			0		65170	145		140		128		117		103		85		69		60		51
18	132228	132228		Argos	MiniPAT	2013-10-03	01:40:00		3					78	2013-10-03 06:00:00	0	32.3	Dawn	300	16	48			0		12820	59		64		73		86		99		108		114		126		133
19	132228	132228		Argos	MiniPAT	2013-10-03	13:56:15		3					78	2013-10-03 06:00:00	0	32.3	Dusk	450	16	48			0		54608	138		136		129		116		98		80		66		58		54
20	132228	132228		Argos	MiniPAT	2013-10-04	01:45:00		6					88	2013-10-04 07:00:00	0	31.7	Dawn	300	48	48			0		22172	65		72		84		95		108		117		124		129		134
21	132228	132228		Argos	MiniPAT	2013-10-04	13:51:15		6						2013-10-04 07:00:00	0	31.7	Dusk	450	48	80			0		30438	133		127		110		106		91		75		65		56		52
22	132228	132228		Argos	MiniPAT	2013-10-05	01:41:15		5					80	2013-10-05 07:00:00	0	31.5	Dawn	300	48	48			0		44770	64		68		76		88		100		109		118		124		130
23	132228	132228		Argos	MiniPAT	2013-10-05	13:47:30		5					48	2013-10-05 07:00:00	0	31.5	Dusk	450	48	48			0		23176	136		127		119		109		95		77		66		66		61
24	132228	132228		Argos	MiniPAT	2013-10-06	01:31:15		5					90	2013-10-06 02:00:00	0	30.9	Dawn	300	16	16			0		50284	56		73		87		99		111		122		134		144		128
25	132228	132228		Argos	MiniPAT	2013-10-06	13:32:30		5					90	2013-10-06 02:00:00	0	30.9	Dusk	600	48	80			0		14353	128		121		114		100		80		69		52		44		41
26	132228	132228		Argos	MiniPAT	2013-10-07	01:32:30		2					106	2013-10-07 07:00:00	0	31.2	Dawn	300	48	80			0		39067	44		48		56		68		79		90		100		109		118
27	132228	132228		Argos	MiniPAT	2013-10-07	13:45:00		2					200	2013-10-07 07:00:00	0	31.2	Dusk	450	16	48			0		52490	129		119		105		112		88		60		58		45		39
28	132228	132228		Argos	MiniPAT	2013-10-08	13:57:30		6					140	2013-10-09 01:00:00	1	30.8	Dusk	300	16	80			0		17167	128		118		98		82		71		67		63		51		49
29	132228	132228		Argos	MiniPAT	2013-10-09	01:31:15		6					88	2013-10-09 01:00:00	1	30.8	Dawn	300	16	48			0		43392	50		58		66		76		89		101		111		120		125
30	132228	132228		Argos	MiniPAT	2013-10-10	01:40:00		5						2013-10-10 03:00:00	0	30.4	Dawn	300	16	48			0		34137	53		64		75		85		98		110		117		118		126
31	132228	132228		Argos	MiniPAT	2013-10-10	13:42:30		5						2013-10-10 03:00:00	0	30.4	Dusk	300	16	48			0		1975	114		113		112		102		93		100		111		99		73
32	132228	132228		Argos	MiniPAT	2013-10-11	01:47:30		4					112	2013-10-11	0	30.8	Dawn	300	16	80			0		27530	71		90		80		80		88		97		102		106		109
33	132228	132228		Argos	MiniPAT	2013-10-11	13:58:45		4					98	2013-10-11	0	30.8	Dusk	300	16	80			0		33095	93		110		89		75		78		71		50		40		47
34	132228	132228		Argos	MiniPAT	2013-10-12	02:00:00		2					124	2013-10-12 02:00:00	0	29.9	Dawn	1800	16	48			0		44672	92		132		154		171		185		160		171		167		186
35	132228	132228		Argos	MiniPAT	2013-10-12	10:06:15		2					112	2013-10-12 02:00:00	0	29.9	Dusk	1800	16	80			0		56472	191		170		138		153		142		129		145		136		112
36	132228	132228		Argos	MiniPAT	2013-10-13	06:27:30		2						2013-10-13	0	30.7	Dawn	600	48	112			0		27473	127		123		121		121		114		114		130		112		100
37	132228	132228		Argos	MiniPAT	2013-10-14	10:10:00		2					80	2013-10-13	0	30.7	Dusk	300	16	80			0		60947	196		195		194		181		157		181		195		189		155
38	132228	132228		Argos	MiniPAT	2013-10-15	01:52:30		3					100	2013-10-15 06:00:00	0	31.2	Dawn	300	48	48			0		39843	73		85		97		107		106		106		108		116		120
39	132228	132228		Argos	MiniPAT	2013-10-15	13:47:30		3					80	2013-10-15 06:00:00	0	31.2	Dusk	300	16	48			0		44204	106		96		87		75		72		68		58		55		48
40	132228	132228		Argos	MiniPAT	2013-10-16	02:01:15		3					90	2013-10-16 07:00:00	0	31.1	Dawn	300	48	80			0		32266	79		88		101		107		112		115		115		117		118
41	132228	132228		Argos	MiniPAT	2013-10-16	13:52:30		3					66	2013-10-16 07:00:00	0	31.1	Dusk	300	16	48			0		42274	144		128		118		102		90		78		59		54		49
42	132228	132228		Argos	MiniPAT	2013-10-17	13:53:45		4					90	2013-10-18 02:00:00	2	30.4	Dusk	300	16	48			0		13589	109		103		97		76		56		52		46		43		42
43	132228	132228		Argos	MiniPAT	2013-10-18	01:53:45		4					64	2013-10-18 02:00:00	2	30.4	Dawn	300	16	48			0		14471	64		75		85		94		100		113		128		118		114
44	132228	132228		Argos	MiniPAT	2013-10-19	13:36:15		2						2013-10-20	4	30.1	Dusk	300	16	48			0		36614	118		114		108		94		79		70		71		78		69
45	132228	132228		Argos	MiniPAT	2013-10-20	01:56:15		2						2013-10-20	4	30.1	Dawn	300	16	80			0		44250	73		73		81		90		98		116		130		115		115
46	132228	132228		Argos	MiniPAT	2013-10-21	01:57:30		2					72	2013-10-21 02:00:00	0	29.3	Dawn	300	16	48			0		56327	112		123		118		122		129		132		139		143		145
47	132228	132228		Argos	MiniPAT	2013-10-21	13:43:45		2					82	2013-10-21 02:00:00	0	29.3	Dusk	300	16	48			0		362	141		142		133		116		89		74		64		60		52
48	132228	132228		Argos	MiniPAT	2013-10-22	01:56:15		4					112	2013-10-22 03:00:00	0	30.4	Dawn	600	16	80			0		31749	90		113		135		143		149		154		158		162		164
49	132228	132228		Argos	MiniPAT	2013-10-22	13:18:45		4					90	2013-10-22 03:00:00	0	30.4	Dusk	450	16	48			0		56207	155		149		145		137		123		108		89		82		66
50	132228	132228		Argos	MiniPAT	2013-10-23	01:45:00		6					100	2013-10-23 03:00:00	0	30.3	Dawn	450	16	80			0		54095	54		53		81		86		91		109		120		116		134
51	132228	132228		Argos	MiniPAT	2013-10-23	13:37:30		6					90	2013-10-23 03:00:00	0	30.3	Dusk	300	16	48			0		10284	128		107		106		105		79		77		74		53		44
52	132228	132228		Argos	MiniPAT	2013-10-24	01:46:15		4					82	2013-10-24 06:00:00	0	30.8	Dawn	300	48	48			0		64468	43		49		59		68		78		89		96		104		109
53	132228	132228		Argos	MiniPAT	2013-10-24	13:47:30		4					82	2013-10-24 06:00:00	0	30.8	Dusk	300	16	48			0		39250	100		117		90		63		48		52		49		43		41
54	132228	132228		Argos	MiniPAT	2013-10-25	02:01:15		5					94	2013-10-25 06:00:00	0	30.7	Dawn	300	48	48			0		15378	102		113		123		133		139		143		148		154		157
55	132228	132228		Argos	MiniPAT	2013-10-25	13:25:00		5					90	2013-10-25 06:00:00	0	30.7	Dusk	300	16	80			0		33608	156		150		150		146		141		130		117		100		92
56	132228	132228		Argos	MiniPAT	2013-10-26	01:57:30		2					90	2013-10-26 08:00:00	2	30.6	Dawn	600	48	80			0		34658	96		118		136		143		149		156		159		162		165
57	132228	132228		Argos	MiniPAT	2013-10-26	13:00:00		2					90	2013-10-26 08:00:00	2	30.6	Dusk	600	16	80			0		61940	163		149		155		149		139		123		100		85		64
58	132228	132228		Argos	MiniPAT	2013-10-27	01:52:30		3						2013-10-27 07:00:00	0	28.9	Dawn	300	16	80			0		23995	82		94		106		115		125		127		137		148		152
59	132228	132228		Argos	MiniPAT	2013-10-27	13:22:30		3					90	2013-10-27 07:00:00	0	28.9	Dusk	450	16	48			0		3858	155		145		138		130		112		98		84		75		63
60	132228	132228		Argos	MiniPAT	2013-10-28	01:45:00		4						2013-10-28 07:00:00	0	30.3	Dawn	300	48	80			0		24256	74		80		86		94		104		117		130		133		140
61	132228	132228		Argos	MiniPAT	2013-10-28	13:38:45		4						2013-10-28 07:00:00	0	30.3	Dusk	300	16	80			0		31070	141		134		127		122		104		96		89		75		66
62	132228	132228		Argos	MiniPAT	2013-10-29	01:50:00		2						2013-10-29 04:00:00	0	28.6	Dawn	300	16	80			0		60156	76		85		93		108		128		142		144		141		139
63	132228	132228		Argos	MiniPAT	2013-10-29	13:31:15		2					76	2013-10-29 04:00:00	0	28.6	Dusk	300	16	48			0		61553	138		133		126		118		108		96		89		80		70
64	132228	132228		Argos	MiniPAT	2013-10-30	01:50:00		1					104	2013-10-30 06:00:00	0	28.5	Dawn	300	16	48			0		17686	70		80		87		96		111		121		126		129		133
65	132228	132228		Argos	MiniPAT	2013-10-30	13:20:00		1					96	2013-10-30 06:00:00	0	28.5	Dusk	450	16	80			0		25207	146		124		110		111		95		84		73		65		57
66	132228	132228		Argos	MiniPAT	2013-10-31	01:55:00		3					90	2013-10-31 05:00:00	0	28.8	Dawn	300	16	80			0		26724	75		85		94		104		118		126		128		135		141
67	132228	132228		Argos	MiniPAT	2013-10-31	13:42:30		3					80	2013-10-31 05:00:00	0	28.8	Dusk	300	16	16			0		63672	120		127		119		107		96		87		69		52		48
68	132228	132228		Argos	MiniPAT	2013-11-01	01:48:45		9					96	2013-11-01	0	28.5	Dawn	300	16	80			0		48179	69		73		83		84		102		119		124		122		124
69	132228	132228		Argos	MiniPAT	2013-11-01	13:42:30		9					82	2013-11-01	0	28.5	Dusk	300	16	48			0		5025	142		135		126		103		80		78		61		54		53
70	132228	132228		Argos	MiniPAT	2013-11-02	01:56:15		5					90	2013-11-02 04:00:00	0	28.6	Dawn	600	48	80			0		42909	74		90		117		130		139		144		149		151		150
71	132228	132228		Argos	MiniPAT	2013-11-02	12:58:45		5					80	2013-11-02 04:00:00	0	28.6	Dusk	600	16	48			0		9618	152		147		136		145		123		86		81		71		60
72	132228	132228		Argos	MiniPAT	2013-11-03	02:10:00		3					168	2013-11-03	0	29.7	Dawn	300	16	48			0		61217	112		129		123		120		130		139		142		145		147
73	132228	132228		Argos	MiniPAT	2013-11-03	13:42:30		3					144	2013-11-03	0	29.7	Dusk	300	16	80			0		38668	106		102		88		84		79		72		63		57		62
74	132228	132228		Argos	MiniPAT	2013-11-04	13:40:00		2					90	2013-11-04 22:00:00	0	29.6	Dusk	300	16	80			0		22883	143		113		99		90		80		78		69		62		52
75	132228	132228		Argos	MiniPAT	2013-11-05	02:27:30		2						2013-11-04 22:00:00	0	29.6	Dawn	300	48	80			0		54019	114		113		120		125		127		128		129		129		130
76	132228	132228		Argos	MiniPAT	2013-11-06	02:13:45		3					72	2013-11-06 03:00:00	0	25.9	Dawn	300	16	48			0		19340	92		92		91		99		116		124		117		118		118
77	132228	132228		Argos	MiniPAT	2013-11-06	13:41:15		3					56	2013-11-06 03:00:00	0	25.9	Dusk	300	16	16			0		62032	138		125		111		94		83		73		58		50		49
78	132228	132228		Argos	MiniPAT	2013-11-07	02:00:00		5						2013-11-07 05:00:00	0	26.1	Dawn	300	16	48			0		36106	75		78		98		128		141		136		136		144		159
79	132228	132228		Argos	MiniPAT	2013-11-07	13:28:45		5						2013-11-07 05:00:00	0	26.1	Dusk	300	16	80			0		3001	131		98		90		81		72		73		84		65		60
80	132228	132228		Argos	MiniPAT	2013-11-08	13:30:00		5					90	2013-11-08 19:00:00	0	25.9	Dusk	300	16	16			0		48930	122		127		103		89		82		73		60		54		51
81	132228	132228		Argos	MiniPAT	2013-11-09	02:10:00		5					250	2013-11-08 19:00:00	0	25.9	Dawn	300	16	112			0		59860	101		110		115		108		101		125		133		134		137
82	132228	132228		Argos	MiniPAT	2013-11-10	02:13:45		2					68	2013-11-10 04:00:00	0	25.9	Dawn	300	16	48			0		22898	77		86		95		106		128		125		113		114		121
83	132228	132228		Argos	MiniPAT	2013-11-10	13:16:15		2					64	2013-11-10 04:00:00	0	25.9	Dusk	300	16	48			0		36373	120		102		109		109		96		81		80		73		67
84	132228	132228		Argos	MiniPAT	2013-11-11	01:50:00		3					62	2013-11-11	0	27.1	Dawn	300	16	16			0		23503	68		79		92		102		114		130		139		145		138
85	132228	132228		Argos	MiniPAT	2013-11-11	13:32:30		3					64	2013-11-11	0	27.1	Dusk	300	16	48			0		21338	152		131		124		122		109		94		79		68		64
86	132228	132228		Argos	MiniPAT	2013-11-12	01:55:00		1					16	2013-11-12	0	27.1	Dawn	300	16	16			0		38683	80		92		102		112		124		135		140		146		154
87	132228	132228		Argos	MiniPAT	2013-11-12	13:30:00		1						2013-11-12	0	27.1	Dusk	300	16	48			0		18564	151		143		133		117		102		100		85		68		62
88	132228	132228		Argos	MiniPAT	2013-11-13	01:56:15		4					74	2013-11-13	0	26.9	Dawn	300	16	48			0		23681	83		90		90		84		96		125		145		151		157
89	132228	132228		Argos	MiniPAT	2013-11-13	13:23:45		4					72	2013-11-13	0	26.9	Dusk	300	16	48			0		4428	142		137		127		128		112		97		93		80		69
90	132228	132228		Argos	MiniPAT	2013-11-14	02:10:00		4						2013-11-14	0	27	Dawn	300	16	48			0		6726	100		111		122		129		124		130		135		142		132
91	132228	132228		Argos	MiniPAT	2013-11-14	13:25:00		4					48	2013-11-14	0	27	Dusk	300	16	16			0		48350	153		137		123		119		102		102		87		72		65
92	132228	132228		Argos	MiniPAT	2013-11-15	13:28:45		4					16	2013-11-15 20:00:00	0	26.9	Dusk	300	16	16			0		9766	143		140		132		120		112		88		74		73		58
93	132228	132228		Argos	MiniPAT	2013-11-16	02:17:30		4					55	2013-11-15 20:00:00	0	26.9	Dawn	300	16	16			0		58196	77		89		101		119		115		110		118		114		130
94	132228	132228		Argos	MiniPAT	2013-11-17	02:22:30		4						2013-11-18 03:00:00	0	26.6	Dusk	300	16	48			0		21618	122		122		124		116		113		117		134		159		169
95	132228	132228		Argos	MiniPAT	2013-11-18	02:30:00		4					72	2013-11-18 03:00:00	0	26.6	Dawn	300	16	48			0		41651	110		132		154		163		165		167		154		128		141
96	132228	132228		Argos	MiniPAT	2013-11-19	13:36:15		4					74	2013-11-20 01:00:00	0	26.2	Dusk	300	16	16			0		8615	140		134		121		107		98		88		77		65		57
97	132228	132228		Argos	MiniPAT	2013-11-20	02:37:30		4					116	2013-11-20 01:00:00	0	26.2	Dawn	300	48	80			0		34074	101		105		111		115		113		114		117		123		124
98	132228	132228		Argos	MiniPAT	2013-11-21	02:12:30		4					72	2013-11-21 04:00:00	0	26.2	Dawn	300	16	16			0		44548	73		82		91		100		108		113		118		123		129
99	132228	132228		Argos	MiniPAT	2013-11-21	13:20:00		4					72	2013-11-21 04:00:00	0	26.2	Dusk	300	16	48			0		60537	114		105		95		88		80		80		96		90		68
100	132228	132228		Argos	MiniPAT	2013-11-22	02:32:30		2					90	2013-11-22 04:00:00	0	25.8	Dawn	300	48	48			0		47751	97		104		108		109		114		118		117		123		128
101	132228	132228		Argos	MiniPAT	2013-11-22	13:06:15		2						2013-11-22 04:00:00	0	25.8	Dusk	300	16	80			0		26235	127		112		111		111		96		90		79		73		68
102	132228	132228		Argos	MiniPAT	2013-11-23	02:02:30		2						2013-11-23 03:00:00	0	25.9	Dawn	450	16	80			0		16418	57		65		79		96		111		120		127		133		139
103	132228	132228		Argos	MiniPAT	2013-11-23	13:16:15		2					84	2013-11-23 03:00:00	0	25.9	Dusk	450	16	48			0		21560	147		133		122		117		92		81		71		57		51
104	132228	132228		Argos	MiniPAT	2013-11-24	02:17:30		4					90	2013-11-24	0	26.1	Dawn	450	48	80			0		7383	81		95		111		122		129		134		136		143		142
105	132228	132228		Argos	MiniPAT	2013-11-24	13:11:15		4					88	2013-11-24	0	26.1	Dusk	450	16	48			0		13905	134		125		121		121		95		84		72		65		58
106	132228	132228		Argos	MiniPAT	2013-11-25	02:15:00		4					90	2013-11-25 01:00:00	0	26.1	Dawn	450	16	80			0		9486	71		93		101		114		121		129		135		138		139
107	132228	132228		Argos	MiniPAT	2013-11-25	13:32:30		4						2013-11-25 01:00:00	0	26.1	Dusk	300	16	80			0		60806	111		100		92		77		75		72		64		58		52
108	132228	132228		Argos	MiniPAT	2013-11-26	02:16:15		2					96	2013-11-26 03:00:00	0	26	Dawn	300	16	80			0		51498	73		77		81		93		103		115		118		119		135
109	132228	132228		Argos	MiniPAT	2013-11-26	13:27:30		2					90	2013-11-26 03:00:00	0	26	Dusk	300	16	80			0		5033	124		100		94		101		90		78		67		63		56
110	132228	132228		Argos	MiniPAT	2013-11-29	02:08:45		3					82	2013-11-29 02:00:00	0	25.8	Dawn	300	16	48			0		34156	70		81		84		92		107		117		125		137		142
111	132228	132228		Argos	MiniPAT	2013-11-29	13:25:00		3					90	2013-11-29 02:00:00	0	25.8	Dusk	300	16	48			0		51640	146		131		108		97		88		79		73		65		59
112	132228	132228		Argos	MiniPAT	2013-11-30	02:07:30		5					66	2013-11-30 03:00:00	0	25.9	Dawn	450	16	16			0		44567	67		85		101		115		136		139		146		152		160
113	132228	132228		Argos	MiniPAT	2013-11-30	13:12:30		5					16	2013-11-30 03:00:00	0	25.9	Dusk	450	16	16			0		35516	162		139		127		117		108		96		69		58		56
114	132228	132228		Argos	MiniPAT	2013-12-01	02:11:15		2					74	2013-12-01 08:00:00	0	26.1	Dawn	300	16	48			0		7101	71		79		90		102		109		120		131		133		138
115	132228	132228		Argos	MiniPAT	2013-12-01	13:31:15		2					82	2013-12-01 08:00:00	0	26.1	Dusk	300	16	48			0		48069	128		133		120		96		83		74		66		60		58
116	132228	132228		Argos	MiniPAT	2013-12-02	02:18:45		5					80	2013-12-02 02:00:00	0	25.9	Dawn	450	16	48			0		40438	82		89		80		91		100		114		159		152		124
117	132228	132228		Argos	MiniPAT	2013-12-02	13:10:00		5					76	2013-12-02 02:00:00	0	25.9	Dusk	450	16	48			0		37925	159		119		91		83		68		53		48		41		39
118	132228	132228		Argos	MiniPAT	2013-12-03	02:21:15		4					80	2013-12-03 03:00:00	0	26.1	Dawn	300	16	48			0		22704	76		74		81		93		101		103		105		123		157
119	132228	132228		Argos	MiniPAT	2013-12-03	13:33:45		4					70	2013-12-03 03:00:00	0	26.1	Dusk	300	16	48			0		36987	99		112		115		92		61		42		40		52		58
120	132228	132228		Argos	MiniPAT	2013-12-04	13:40:00		5					55	2013-12-05	0	25.9	Dusk	300	16	16			0		15810	111		100		102		89		62		51		44		44		52
121	132228	132228		Argos	MiniPAT	2013-12-05	02:31:15		5					74	2013-12-05	0	25.9	Dawn	300	48	48			0		2936	64		73		80		79		85		98		105		105		107
122	132228	132228		Argos	MiniPAT	2013-12-06	13:33:45		5					55	2013-12-06 21:00:00	0	25.8	Dusk	450	16	16			0		55461	128		110		71		90		74		63		54		47		47
123	132228	132228		Argos	MiniPAT	2013-12-07	02:20:00		5					60	2013-12-06 21:00:00	0	25.8	Dawn	300	16	16			0		61211	91		92		87		104		129		130		121		125		146
124	132228	132228		Argos	MiniPAT	2013-12-08	02:26:15		8						2013-12-08 01:00:00	0	25.7	Dawn	450	16	48			0		24862	62		73		89		100		106		116		126		123		162
125	132228	132228		Argos	MiniPAT	2013-12-08	13:30:00		8					68	2013-12-08 01:00:00	0	25.7	Dusk	300	16	48			0		45448	149		142		132		111		69		50		45		50		64
126	132228	132228		Argos	MiniPAT	2013-12-09	02:27:30		7					88	2013-12-09 04:00:00	0	25.4	Dawn	300	16	48			0		57219	108		99		94		102		114		143		156		142		127
127	132228	132228		Argos	MiniPAT	2013-12-10	02:37:30		7					96	2013-12-09 04:00:00	0	25.4	Dusk	450	16	80			0		1201	130		93		69		76		79		86		88		104		91
128	132228	132228		Argos	MiniPAT	2013-12-11	13:41:15		5						2013-12-12 01:00:00	0	25.6	Dusk	300	16	48			0		56385	117		79		63		54		71		78		73		61		46
129	132228	132228		Argos	MiniPAT	2013-12-12	02:36:15		5					76	2013-12-12 01:00:00	0	25.6	Dawn	750	16	48			0		39847	62		69		76		90		97		107		108		117		121
130	132228	132228		Argos	MiniPAT	2013-12-13	02:41:15		5						2013-12-13	0	25.5	Dawn	300	48	80			0		42815	82		90		97		103		107		109		111		113		113
131	132228	132228		Argos	MiniPAT	2013-12-13	13:27:30		5						2013-12-13	0	25.5	Dusk	300	16	48			0		8244	117		109		104		94		83		71		60		52		50
132	132228	132228		Argos	MiniPAT	2013-12-14	02:47:30		3					90	2013-12-14	0	25.3	Dawn	300	16	80			0		64481	86		92		98		103		108		111		114		131		139
133	132228	132228		Argos	MiniPAT	2013-12-14	13:18:45		3					80	2013-12-14	0	25.3	Dusk	300	16	48			0		64915	127		147		123		92		81		98		111		96		58
134	132228	132228		Argos	MiniPAT	2013-12-15	02:55:00		2					72	2013-12-15 04:00:00	0	25.4	Dawn	300	48	48			0		39924	107		111		121		126		128		129		131		131		137
135	132228	132228		Argos	MiniPAT	2013-12-15	13:26:15		2					74	2013-12-15 04:00:00	0	25.4	Dusk	300	16	48			0		34611	154		146		136		114		84		71		60		61		75
136	132228	132228		Argos	MiniPAT	2013-12-16	02:26:15		3					72	2013-12-16 05:00:00	0	25.2	Dawn	450	16	48			0		12214	60		69		87		103		108		116		121		125		155
137	132228	132228		Argos	MiniPAT	2013-12-16	13:33:45		3					90	2013-12-16 05:00:00	0	25.2	Dusk	300	16	48			0		21670	139		120		84		66		62		66		52		47		44
138	132228	132228		Argos	MiniPAT	2013-12-17	02:42:30		4					70	2013-12-17 01:00:00	0	25.2	Dawn	450	16	48			0		32498	100		94		106		112		118		132		126		132		135
139	132228	132228		Argos	MiniPAT	2013-12-17	13:13:45		4					96	2013-12-17 01:00:00	0	25.2	Dusk	450	16	48			0		59312	150		112		110		99		96		87		63		52		42
140	132228	132228		Argos	MiniPAT	2013-12-18	02:46:15		6					90	2013-12-18	0	25.3	Dawn	450	16	80			0		53617	95		86		85		88		97		108		123		153		134
141	132228	132228		Argos	MiniPAT	2013-12-18	13:43:45		6					72	2013-12-18	0	25.3	Dusk	300	16	48			0		24556	135		114		82		69		70		64		46		45		39
142	132228	132228		Argos	MiniPAT	2013-12-19	02:53:45		7					86	2013-12-19 04:00:00	0	25.1	Dawn	300	16	48			0		54291	98		107		107		115		117		115		139		168		171
143	132228	132228		Argos	MiniPAT	2013-12-19	13:12:30		7					72	2013-12-19 04:00:00	0	25.1	Dusk	300	16	48			0		54916	164		152		119		103		99		104		125		124		112
144	132228	132228		Argos	MiniPAT	2013-12-20	02:30:00		5					66	2013-12-20 03:00:00	0	25.3	Dawn	600	16	48			0		43501	67		91		123		137		128		134		173		174		158
145	132228	132228		Argos	MiniPAT	2013-12-20	12:55:00		5					88	2013-12-20 03:00:00	0	25.3	Dusk	750	16	48			0		2815	174		162		161		150		132		97		64		56		42
146	132228	132228		Argos	MiniPAT	2013-12-21	02:21:15		1					250	2013-12-21 04:00:00	0	25.2	Dawn	900	16	112			0		47091	48		57		69		91		89		88		103		93		170
147	132228	132228		Argos	MiniPAT	2013-12-21	12:33:45		1					90	2013-12-21 04:00:00	0	25.2	Dusk	900	16	80			0		33834	178		112		165		159		87		60		71		43		36
148	132228	132228		Argos	MiniPAT	2013-12-22	02:12:30		1					68	2013-12-22	0	25.1	Dawn	300	16	16			0		58282	63		75		69		68		93		111		114		113		121
149	132228	132228		Argos	MiniPAT	2013-12-22	13:36:15		1					72	2013-12-22	0	25.1	Dusk	300	16	16			0		7406	126		104		89		92		66		58		55		43		46
150	132228	132228		Argos	MiniPAT	2013-12-23	02:42:30		2					70	2013-12-23 08:00:00	0	24.9	Dawn	450	48	48			0		8288	63		70		80		88		93		95		100		104		108
151	132228	132228		Argos	MiniPAT	2013-12-23	13:18:45		2					70	2013-12-23 08:00:00	0	24.9	Dusk	300	16	48			0		29507	113		103		94		98		95		77		72		64		58
152	132228	132228		Argos	MiniPAT	2013-12-25	01:55:00		3					124	2013-12-25 04:00:00	0	24.4	Dawn	750	16	48			0		18704	49		67		81		103		108		111		126		121		141
153	132228	132228		Argos	MiniPAT	2013-12-25	13:47:30		3					90	2013-12-25 04:00:00	0	24.4	Dusk	300	16	48			0		38269	134		99		70		52		60		52		48		49		41
154	132228	132228		Argos	MiniPAT	2013-12-26	02:26:15		6					76	2013-12-26 04:00:00	0	24.4	Dawn	450	16	48			0		53451	53		66		84		98		95		117		133		148		122
155	132228	132228		Argos	MiniPAT	2013-12-26	13:47:30		6					66	2013-12-26 04:00:00	0	24.4	Dusk	300	16	48			0		57937	116		107		88		66		56		53		47		37		38
156	132228	132228		Argos	MiniPAT	2013-12-27	02:41:15		3						2013-12-27 05:00:00	0	23.9	Dawn	450	48	80			0		13110	58		73		88		101		101		107		113		131		129
157	132228	132228		Argos	MiniPAT	2013-12-27	13:32:30		3					45	2013-12-27 05:00:00	0	23.9	Dusk	300	16	16			0		9273	119		93		91		85		74		66		62		50		41
158	132228	132228		Argos	MiniPAT	2013-12-28	02:20:00		1					40	2013-12-28 04:00:00	0	23.9	Dawn	300	16	16			0		37164	53		62		71		80		89		99		113		124		128
159	132228	132228		Argos	MiniPAT	2013-12-28	13:40:00		1					32	2013-12-28 04:00:00	0	23.9	Dusk	300	16	16			0		13546	148		132		102		90		97		94		64		46		41
160	132228	132228		Argos	MiniPAT	2013-12-29	02:37:30		4					32	2013-12-29 05:00:00	0	23.9	Dawn	450	16	16			0		17619	72		92		103		113		120		129		137		137		141
161	132228	132228		Argos	MiniPAT	2013-12-29	13:27:30		4					40	2013-12-29 05:00:00	0	23.9	Dusk	450	16	16			0		39557	133		121		107		125		84		55		52		66		42
162	132228	132228		Argos	MiniPAT	2013-12-30	02:05:00		6					48	2013-12-30 01:00:00	0	23.9	Dawn	300	16	16			0		8348	45		51		60		70		79		88		98		106		116
163	132228	132228		Argos	MiniPAT	2013-12-30	13:51:15		6					64	2013-12-30 01:00:00	0	23.9	Dusk	300	16	48			0		43607	131		110		80		87		87		77		61		40		44
164	132228	132228		Argos	MiniPAT	2013-12-31	13:47:30		6						2013-12-31 21:00:00	0	23.8	Dusk	300	16	48			0		64497	142		135		124		95		66		51		42		52		56
165	132228	132228		Argos	MiniPAT	2014-01-01	02:45:00		6						2013-12-31 21:00:00	0	23.8	Dawn	300	16	48			0		39488	73		89		93		99		105		108		111		135		164
166	132228	132228		Argos	MiniPAT	2014-01-02	02:21:15		5						2014-01-02 02:00:00	0	23.3	Dawn	450	16	48			0		49448	59		63		81		76		90		107		141		151		156
167	132228	132228		Argos	MiniPAT	2014-01-02	13:37:30		5					82	2014-01-02 02:00:00	0	23.3	Dusk	300	16	48			0		51006	142		125		89		59		48		43		38		34		35
168	132228	132228		Argos	MiniPAT	2014-01-03	02:26:15		3					80	2014-01-03 02:00:00	0	23.2	Dawn	450	16	48			0		4677	48		64		100		95		100		112		133		146		131
169	132228	132228		Argos	MiniPAT	2014-01-03	13:55:00		3					64	2014-01-03 02:00:00	0	23.2	Dusk	300	16	16			0		60203	118		112		93		63		56		63		50		35		36
170	132228	132228		Argos	MiniPAT	2014-01-04	02:27:30		4						2014-01-04 06:00:00	0	23.1	Dawn	1800	16	48			0		554	35		80		89		78		77		98		97		111		161
171	132228	132228		Argos	MiniPAT	2014-01-04	12:03:45		4						2014-01-04 06:00:00	0	23.1	Dusk	1050	16	48			0		40596	177		152		167		140		106		144		123		86		32
172	132228	132228		Argos	MiniPAT	2014-01-05	02:48:45		4						2014-01-05 03:00:00	0	23.6	Dawn	300	16	48			0		1996	76		87		100		131		149		132		114		124		137
173	132228	132228		Argos	MiniPAT	2014-01-05	14:01:15		4						2014-01-05 03:00:00	0	23.6	Dusk	300	16	48			0		65351	93		61		66		73		64		43		32		42		38
174	132228	132228		Argos	MiniPAT	2014-01-06	02:40:00		6						2014-01-06 08:00:00	0	23.1	Dawn	450	16	80			0		53255	44		64		92		79		82		86		99		120		105
175	132228	132228		Argos	MiniPAT	2014-01-06	13:11:15		6						2014-01-06 08:00:00	0	23.1	Dusk	600	16	80			0		57916	94		90		75		86		59		50		44		36		33
176	132228	132228		Argos	MiniPAT	2014-01-07	02:40:00		5						2014-01-07 04:00:00	0	22.9	Dawn	300	16	48			0		46396	78		87		93		101		112		123		133		143		142
177	132228	132228		Argos	MiniPAT	2014-01-07	13:38:45		5						2014-01-07 04:00:00	0	22.9	Dusk	300	16	48			0		40036	151		144		137		125		113		97		75		70		71
178	132228	132228		Argos	MiniPAT	2014-01-08	02:21:15		4					74	2014-01-08	0	22.9	Dawn	300	16	48			0		36698	73		75		83		94		106		116		128		144		185
179	132228	132228		Argos	MiniPAT	2014-01-08	13:50:00		1					72				Dusk
180	132228	132228		Argos	MiniPAT	2014-01-08	13:52:30		3					72	2014-01-08	0	22.9	Dusk	300	16	48			0		5350	114		106		98		88		84		77		69		64		60
181	132228	132228		Argos	MiniPAT	2014-01-09	02:36:15		3					102	2014-01-09 02:00:00	0	22.7	Dawn	450	16	48			0		64912	55		68		88		92		98		109		112		119		133
182	132228	132228		Argos	MiniPAT	2014-01-09	13:08:45		3					90	2014-01-09 02:00:00	0	22.7	Dusk	600	16	80			0		28991	163		120		115		112		97		83		67		52		50
183	132228	132228		Argos	MiniPAT	2014-01-10	02:46:15		3					68	2014-01-10 06:00:00	0	23.5	Dawn	300	48	48			0		31968	88		96		106		111		115		119		121		122		126
184	132228	132228		Argos	MiniPAT	2014-01-10	13:43:45		3					72	2014-01-10 06:00:00	0	23.5	Dusk	300	16	48			0		44651	141		134		124		113		90		58		47		53		65
185	132228	132228		Argos	MiniPAT	2014-01-11	13:12:30		4					168	2014-01-11 18:00:00	0	22.7	Dusk	450	48	112			0		32312	124		92		91		88		83		78		66		56		46
186	132228	132228		Argos	MiniPAT	2014-01-11	18:46:15		4					90	2014-01-11 18:00:00	0	22.7	Dawn	450	16	48			0		42355	70		63		69		61		60		46		51		53		60
187	132228	132228		Argos	MiniPAT	2014-01-12	05:12:30		6					90	2014-01-12 07:00:00	0	22.6	Dawn	300	16	80			0		20384	167		165		139		124		160		176		178		182		185
188	132228	132228		Argos	MiniPAT	2014-01-12	12:41:15		6					66	2014-01-12 07:00:00	0	22.6	Dusk	300	16	48			0		57253	178		174		173		162		139		158		168		140		111
189	132228	132228		Argos	MiniPAT	2014-01-13	13:37:30		4					88	2014-01-13 22:00:00	0	22.3	Dusk	300	16	48			0		7678	156		135		106		93		84		77		71		68		60
190	132228	132228		Argos	MiniPAT	2014-01-14	02:37:30		4					70	2014-01-13 22:00:00	0	22.3	Dawn	300	16	16			0		28968	91		93		101		123		135		136		150		153		138
191	132228	132228		Argos	MiniPAT	2014-01-15	02:37:30		4						2014-01-15 05:00:00	0	22.7	Dawn	300	16	80			0		14164	70		93		92		94		105		114		121		118		111
192	132228	132228		Argos	MiniPAT	2014-01-15	13:18:45		4						2014-01-15 05:00:00	0	22.7	Dusk	450	48	80			0		26395	123		114		108		102		97		85		73		83		56
193	132228	132228		Argos	MiniPAT	2014-01-16	13:43:45		3					90	2014-01-17 04:00:00	4	22.4	Dusk	300	16	80			0		64726	92		93		92		82		75		72		69		76		61
194	132228	132228		Argos	MiniPAT	2014-01-17	03:05:00		3					88	2014-01-17 04:00:00	4	22.4	Dawn	300	48	48			0		62677	101		106		110		112		115		118		119		119		121
195	132228	132228		Argos	MiniPAT	2014-01-18	02:46:15		2						2014-01-18 03:00:00	0	22.2	Dawn	300	48	80			0		54494	71		78		91		104		107		106		108		112		115
196	132228	132228		Argos	MiniPAT	2014-01-18	13:51:15		2					40	2014-01-18 03:00:00	0	22.2	Dusk	300	16	16			0		10225	101		102		117		92		64		53		44		38		35
197	132228	132228		Argos	MiniPAT	2014-01-19	13:18:45		1						2014-01-19 22:00:00	0	22.1	Dusk	300	16	80			0		29922	130		113		99		93		88		84		78		66		60
198	132228	132228		Argos	MiniPAT	2014-01-20	02:57:30		1					250	2014-01-19 22:00:00	0	22.1	Dawn	450	80	112			0		751	90		95		102		104		107		113		116		118		127
199	132228	132228		Argos	MiniPAT	2014-01-23	13:43:45		3						2014-01-23 20:00:00	0	22.2	Dusk	300	48	80			0		51322	94		96		91		78		72		66		56		57		49
200	132228	132228		Argos	MiniPAT	2014-01-24	02:55:00		3					74	2014-01-23 20:00:00	0	22.2	Dawn	300	48	48			0		27885	84		92		98		102		104		107		110		113		116
201	132228	132228		Argos	MiniPAT	2014-01-25	01:11:15		3						2014-01-25	0	22.3	Dawn	900	16	48			0		32216	48		54		60		66		72		78		84		131		87
202	132228	132228		Argos	MiniPAT	2014-01-25	13:58:45		3						2014-01-25	0	22.3	Dusk	300	16	48			0		19626	131		119		102		97		68		55		45		42		42
203	132228	132228		Argos	MiniPAT	2014-01-26	02:27:30		4						2014-01-26	0	21.9	Dawn	450	16	48			0		2423	51		64		89		82		96		102		125		120		111
204	132228	132228		Argos	MiniPAT	2014-01-26	14:07:30		4					74	2014-01-26	0	21.9	Dusk	300	16	48			0		9587	109		82		88		67		65		55		62		45		40
205	132228	132228		Argos	MiniPAT	2014-01-27	02:40:00		3					80	2014-01-27 01:00:00	0	21.9	Dawn	1050	16	48			0		21151	73		95		106		113		107		110		114		113		138
206	132228	132228		Argos	MiniPAT	2014-01-27	13:46:15		3					64	2014-01-27 01:00:00	0	21.9	Dusk	300	16	16			0		59387	119		116		105		99		93		85		76		63		55
207	132228	132228		Argos	MiniPAT	2014-01-28	08:50:00		2					80	2014-01-29 01:00:00	0	22.4	Dusk	300	16	80			0		60410	201		200		181		134		94		93		98		96		94
208	132228	132228		Argos	MiniPAT	2014-01-29	07:56:15		2					80	2014-01-29 01:00:00	0	22.4	Dawn	300	16	48			0		9266	153		124		121		121		119		121		124		121		115
209	132228	132228		Argos	MiniPAT	2014-01-31	05:31:15		3					68	2014-01-31	0	22.2	Dawn	300	16	16			0		8190	160		185		190		190		193		192		190		191		190
210	132228	132228		Argos	MiniPAT	2014-01-31	08:55:00		3					76	2014-01-31	0	22.2	Dusk	300	16	48			0		39224	196		181		136		109		119		121		132		169		158
211	132228	132228		Argos	MiniPAT	2014-02-01	11:03:45		4					70	2014-02-02 01:00:00	0	21.9	Dusk	450	16	48			0		27079	182		168		120		120		121		115		114		111		112
212	132228	132228		Argos	MiniPAT	2014-02-02	03:18:45		4					72	2014-02-02 01:00:00	0	21.9	Dawn	450	16	48			0		21173	161		166		168		172		142		94		96		99		110
213	132228	132228		Argos	MiniPAT	2014-02-03	04:32:30		4					250	2014-02-03 04:00:00	0	22.1	Dawn	300	16	112			0		54375	172		135		104		99		104		102		103		106		108
214	132228	132228		Argos	MiniPAT	2014-02-03	08:06:15		4					82	2014-02-03 04:00:00	0	22.1	Dusk	300	16	80			0		22163	187		186		157		111		93		88		88		89		89
215	132228	132228		Argos	MiniPAT	2014-02-04	08:58:45		2					80	2014-02-04 22:00:00	0	22.1	Dusk	300	16	80			0		59260	192		187		143		89		76		81		87		86		89
216	132228	132228		Argos	MiniPAT	2014-02-05	03:42:30		2					70	2014-02-04 22:00:00	0	22.1	Dawn	300	16	48			0		54799	168		170		166		141		121		117		118		119		120
217	132228	132228		Argos	MiniPAT	2014-02-06	13:17:30		2					64	2014-02-07 03:00:00	0	21.8	Dusk	600	48	48			0		10716	106		101		101		94		87		75		63		65		52
218	132228	132228		Argos	MiniPAT	2014-02-07	02:56:15		2					64	2014-02-07 03:00:00	0	21.8	Dawn	450	16	48			0		20111	58		67		80		86		74		74		81		117		175
219	132228	132228		Argos	MiniPAT	2014-02-08	02:31:15		6					48	2014-02-08 04:00:00	0	21.6	Dawn	300	48	48			0		37519	56		68		77		85		91		97		101		103		108
220	132228	132228		Argos	MiniPAT	2014-02-08	14:03:45		6						2014-02-08 04:00:00	0	21.6	Dusk	750	16	48			0		56078	131		67		79		81		50		63		59		58		50
221	132228	132228		Argos	MiniPAT	2014-02-09	02:33:45		7					84	2014-02-09 04:00:00	0	21.6	Dawn	300	16	48			0		53168	68		84		102		88		93		123		139		144		146
222	132228	132228		Argos	MiniPAT	2014-02-09	12:50:00		7					90	2014-02-09 04:00:00	0	21.6	Dusk	900	16	80			0		135	113		81		82		87		86		74		71		60		53
223	132228	132228		Argos	MiniPAT	2014-02-10	02:50:00		1					90	2014-02-10 04:00:00	0	21.3	Dawn	300	48	80			0		24361	79		82		89		95		95		98		101		104		107
224	132228	132228		Argos	MiniPAT	2014-02-10	14:17:30		1					96	2014-02-10 04:00:00	0	21.3	Dusk	300	16	80			0		34126	118		112		103		81		60		54		56		53		50
225	132228	132228		Argos	MiniPAT	2014-02-11	02:42:30		3						2014-02-11 04:00:00	0	22.2	Dawn	600	16	80			0		28215	78		87		96		100		103		109		111		131		176
226	132228	132228		Argos	MiniPAT	2014-02-11	14:13:45		3					64	2014-02-11 04:00:00	0	22.2	Dusk	300	16	48			0		12800	129		119		98		59		50		49		48		51		48
227	132228	132228		Argos	MiniPAT	2014-02-12	02:13:45		4						2014-02-12 01:00:00	0	21.9	Dawn	600	16	80			0		43328	84		101		76		94		94		101		104		110		111
228	132228	132228		Argos	MiniPAT	2014-02-12	13:21:15		4					90	2014-02-12 01:00:00	0	21.9	Dusk	450	48	80			0		587	112		110		104		99		96		92		82		67		55
229	132228	132228		Argos	MiniPAT	2014-02-13	02:32:30		4					90	2014-02-13 03:00:00	0	21.9	Dawn	450	16	80			0		51059	94		111		133		145		134		139		159		163		166
230	132228	132228		Argos	MiniPAT	2014-02-13	13:51:15		4						2014-02-13 03:00:00	0	21.9	Dusk	300	16	80			0		27434	158		147		140		137		129		122		113		96		89
231	132228	132228		Argos	MiniPAT	2014-02-14	02:37:30		6					66	2014-02-14	0	21.6	Dawn	300	16	48			0		27822	115		124		135		141		145		147		153		161		157
232	132228	132228		Argos	MiniPAT	2014-02-14	14:06:15		6					66	2014-02-14	0	21.6	Dusk	300	16	48			0		35443	150		141		134		119		103		85		74		72		69
233	132228	132228		Argos	MiniPAT	2014-02-15	13:52:30		5						2014-02-15 15:00:00	0	22.3	Dusk	300	48	80			0		4616	110		112		82		88		93		92		87		84		79
234	132228	132228		Argos	MiniPAT	2014-02-15	14:25:00		5						2014-02-15 15:00:00	0	22.3	Dawn	300	16	80			0		33954	85		82		76		73		67		56		51		49		44
235	132228	132228		Argos	MiniPAT	2014-02-16	12:53:45		2					90	2014-02-17	0	21.9	Dusk	750	48	80			0		42599	132		91		103		108		98		114		103		98		80
236	132228	132228		Argos	MiniPAT	2014-02-17	02:31:15		2					72	2014-02-17	0	21.9	Dawn	300	16	48			0		46562	125		136		145		152		152		146		148		161		169
237	132228	132228		Argos	MiniPAT	2014-02-18	14:06:15		3					98	2014-02-19 03:00:00	0	22.1	Dusk	300	16	80			0		51104	128		115		105		111		96		87		81		73		65
238	132228	132228		Argos	MiniPAT	2014-02-19	02:23:45		3					96	2014-02-19 03:00:00	0	22.1	Dawn	300	16	80			0		59724	105		114		119		122		130		133		130		136		123
239	132228	132228		Argos	MiniPAT	2014-02-21	02:11:15		2					160	2014-02-21 01:00:00	0	22.4	Dawn	300	16	80			0		49823	74		78		88		93		93		100		110		133		147
240	132228	132228		Argos	MiniPAT	2014-02-21	13:50:00		2					250	2014-02-21 01:00:00	0	22.4	Dusk	450	16	112			0		61333	133		98		93		89		84		112		84		75		65
241	132228	132228		Argos	MiniPAT	2014-02-22	02:07:30		2					250	2014-02-22	0	22.4	Dawn	600	48	80			0		50931	74		86		92		130		133		128		154		146		139
242	132228	132228		Argos	MiniPAT	2014-02-22	03:16:15		2					250	2014-02-22	0	22.4	Dusk	450	80	112			0		9239	150		136		143		142		144		146		146		148		163
243	132228	132228		Argos	MiniPAT	2014-02-23	14:07:30		1						2014-02-24 01:00:00	0	22.4	Dusk	300	16	112			0		13716	138		121		109		119		115		104		92		80		69
244	132228	132228		Argos	MiniPAT	2014-02-24	02:26:15		1					100	2014-02-24 01:00:00	0	22.4	Dawn	300	48	80			0		36119	102		106		112		116		131		142		134		135		150
245	132228	132228		Argos	MiniPAT	2014-02-25	02:15:00		2						2014-02-25 01:00:00	0	22.4	Dawn	450	48	112			0		32412	91		102		91		99		109		121		115		136		125
246	132228	132228		Argos	MiniPAT	2014-02-25	14:16:15		2					104	2014-02-25 01:00:00	0	22.4	Dusk	300	16	80			0		4987	133		131		107		96		91		81		72		64		60
247	132228	132228		Argos	MiniPAT	2014-02-26	02:02:30		7					96	2014-02-26 01:00:00	0	22.4	Dawn	300	16	80			0		53108	66		72		84		97		110		120		118		124		135
248	132228	132228		Argos	MiniPAT	2014-02-26	14:01:15		7					104	2014-02-26 01:00:00	0	22.4	Dusk	450	16	80			0		8146	138		132		112		112		101		94		82		66		56
249	132228	132228		Argos	MiniPAT	2014-02-27	02:06:15		4					100	2014-02-27 04:00:00	0	22.6	Dawn	300	16	80			0		51302	75		84		91		101		117		126		127		126		131
250	132228	132228		Argos	MiniPAT	2014-02-27	14:20:00		4					96	2014-02-27 04:00:00	0	22.6	Dusk	300	16	80			0		19201	113		114		103		92		86		78		74		67		62
251	132228	132228		Argos	MiniPAT	2014-02-28	01:55:00		3					90	2014-02-28	0	22.6	Dawn	300	16	80			0		39814	66		70		76		87		98		108		114		116		132
252	132228	132228		Argos	MiniPAT	2014-02-28	14:18:45		3					102	2014-02-28	0	22.6	Dusk	300	16	80			0		64866	136		106		96		97		95		83		78		72		56
253	132228	132228		Argos	MiniPAT	2014-03-01	02:18:45		5					128	2014-03-01 05:00:00	0	22.9	Dawn	450	48	112			0		40083	81		94		107		115		122		127		131		133		135
254	132228	132228		Argos	MiniPAT	2014-03-01	14:13:45		5					118	2014-03-01 05:00:00	0	22.9	Dusk	300	16	80			0		44618	147		131		101		86		76		68		61		55		61
255	132228	132228		Argos	MiniPAT	2014-03-02	02:26:15		4					88	2014-03-02	0	22	Dawn	300	16	48			0		20766	100		134		148		157		162		165		168		168		167
256	132228	132228		Argos	MiniPAT	2014-03-02	14:28:45		4						2014-03-02	0	22	Dusk	300	16	48			0		55860	132		122		110		92		62		50		49		42		37
257	132228	132228		Argos	MiniPAT	2014-03-03	02:17:30		3					90	2014-03-03 02:00:00	0	22.1	Dawn	300	16	80			0		59921	85		93		91		97		124		151		158		158		138
258	132228	132228		Argos	MiniPAT	2014-03-03	14:36:15		3					90	2014-03-03 02:00:00	0	22.1	Dusk	300	16	80			0		57225	109		89		76		66		55		48		43		40		37
259	132228	132228		Argos	MiniPAT	2014-03-04	02:03:45		3					74	2014-03-04 03:00:00	0	22.2	Dawn	450	16	48			0		34996	61		92		94		103		112		124		139		119		125
260	132228	132228		Argos	MiniPAT	2014-03-04	14:25:00		3					76	2014-03-04 03:00:00	0	22.2	Dusk	300	16	48			0		22276	127		126		117		104		86		59		46		43		42
261	132228	132228		Argos	MiniPAT	2014-03-05	02:03:45		1					80	2014-03-05 04:00:00	0	22.2	Dawn	450	16	48			0		54813	55		62		75		98		107		111		137		144		131
262	132228	132228		Argos	MiniPAT	2014-03-05	14:21:15		1					64	2014-03-05 04:00:00	0	22.2	Dusk	300	16	48			0		8270	128		120		110		101		85		58		47		43		40
263	132228	132228		Argos	MiniPAT	2014-03-06	02:00:00		1					16	2014-03-06 06:00:00	0	22.8	Dawn	300	16	16			0		60443	42		48		56		70		81		86		94		106		114
264	132228	132228		Argos	MiniPAT	2014-03-06	14:18:45		1						2014-03-06 06:00:00	0	22.8	Dusk	300	16	48			0		62452	117		106		93		73		59		57		50		41		37
265	132228	132228		Argos	MiniPAT	2014-03-07	02:26:15		3					96	2014-03-07 07:00:00	0	22.7	Dawn	450	48	48			0		14827	79		87		90		96		103		108		112		112		114
266	132228	132228		Argos	MiniPAT	2014-03-07	14:15:00		3					96	2014-03-07 07:00:00	0	22.7	Dusk	300	16	80			0		33317	104		104		112		90		78		70		59		54		51
267	132228	132228		Argos	MiniPAT	2014-03-08	14:16:15		3					46	2014-03-09 03:00:00	0	23.1	Dusk	450	16	16			0		886	130		125		85		66		51		54		59		40		41
268	132228	132228		Argos	MiniPAT	2014-03-09	01:52:30		3					64	2014-03-09 03:00:00	0	23.1	Dawn	300	16	16			0		18590	55		64		84		93		96		120		137		145		152
269	132228	132228		Argos	MiniPAT	2014-03-10	14:21:15		5					72	2014-03-10 21:00:00	0	23.1	Dusk	300	16	48			0		9201	123		133		105		88		98		87		61		48		44
270	132228	132228		Argos	MiniPAT	2014-03-11	01:57:30		5					86	2014-03-10 21:00:00	0	23.1	Dawn	300	16	16			0		21305	70		77		86		96		102		109		128		138		133
271	132228	132228		Argos	MiniPAT	2014-03-12	02:23:45		4					80	2014-03-12	0	23.1	Dawn	300	16	48			0		33442	95		101		107		109		109		110		111		113		115
272	132228	132228		Argos	MiniPAT	2014-03-12	14:32:30		4					64	2014-03-12	0	23.1	Dusk	300	16	48			0		40587	130		131		120		108		91		71		68		76		73
273	132228	132228		Argos	MiniPAT	2014-03-13	01:56:15		5					250	2014-03-13 01:00:00	0	22.9	Dawn	300	16	16			0		47745	72		80		98		113		121		133		137		145		151
274	132228	132228		Argos	MiniPAT	2014-03-14	04:36:15		5						2014-03-13 01:00:00	0	22.9	Dusk	450	16	80			0		40534	136		131		112		103		87		90		101		144		111
275	132228	132228		Argos	MiniPAT	2014-03-15	02:21:15		5					96	2014-03-15 01:00:00	0	22.9	Dawn	300	16	48			0		31103	134		138		133		122		139		150		139		142		161
276	132228	132228		Argos	MiniPAT	2014-03-15	14:25:00		5					90	2014-03-15 01:00:00	0	22.9	Dusk	300	16	80			0		37864	120		138		139		112		91		76		71		62		68
277	132228	132228		Argos	MiniPAT	2014-03-16	14:18:45		4						2014-03-17 01:00:00	0	22.4	Dusk	300	16	48			0		26536	141		138		128		132		118		118		79		80		64
278	132228	132228		Argos	MiniPAT	2014-03-17	01:58:45		4					16	2014-03-17 01:00:00	0	22.4	Dawn	300	16	16			0		52806	94		106		119		131		140		146		152		157		164
279	132228	132228		Argos	MiniPAT	2014-03-18	14:25:00		2	Argos-2	2014-03-19 13:01:52	26.222	54.734	70	2014-03-18 19:00:00	0	22.4	Dusk	300	16	48			0		27259	145		139		133		123		112		98		77		62		54
280	132228	132228		Argos	MiniPAT	2014-03-19	02:05:00		2	Argos-3	2014-03-20 01:47:30	26.165	54.653	16	2014-03-18 19:00:00	0	22.4	Dawn	300	16	16			0		19455	110		122		133		142		148		153		159		165		169
281	132228	132228		Argos	MiniPAT	2014-03-19	03:01:15		4	Argos-2	2014-03-20 02:59:38	26.158	54.648	16	2014-03-19	0	22.4	Dawn	750	16	16			0		20051	99		118		145		163		174		182		189		192		196
282	132228	132228		Argos	MiniPAT	2014-03-19	15:11:15		4	Argos-2	2014-03-20 14:11:05	26.114	54.656	16	2014-03-19	0	22.4	Dusk	600	16	16			0		15313	190		184		175		166		154		134		108		88		76
283	132228	132228		Argos	MiniPAT	2014-03-20	01:48:45		4	Argos-3	2014-03-21 01:17:29	26.031	54.645	16	2014-03-20 01:00:00	0	22.4	Dawn	750	16	16			0		57296	94		116		147		161		177		183		187		191		192
284	132228	132228		Argos	MiniPAT	2014-03-20	13:55:00		4	Argos-3	2014-03-21 13:46:10	26.005	54.677	16	2014-03-20 01:00:00	0	22.4	Dusk	600	16	16			0		21128	189		184		178		170		158		143		118		96		80
285	132228	132228		Argos	MiniPAT	2014-03-21	01:52:30		2	Argos-3	2014-03-22 00:39:09	25.959	54.659	16	2014-03-21	0	22.7	Dawn	600	16	16			0		48242	100		119		144		158		168		177		180		185		192
286	132228	132228		Argos	MiniPAT	2014-03-21	14:12:30		2	Argos-2	2014-03-22 13:19:59	25.917	54.711	16	2014-03-21	0	22.7	Dusk	450	16	16			0		61956	180		174		167		158		146		132		112		96		84
	132229	132229		Argos	MiniPAT	2013-09-19	08:00:00											Begin
	132229	132229		Argos	MiniPAT	2014-03-10	01:00:00			Argos-1	2014-03-11 00:01:08	27.011	56.606					End
0	132229	132229		Argos	MiniPAT	2013-09-20	01:53:45		1						2013-09-20 03:00:00	0	33.2	Dawn	600	16	48			0		43567	74		94		113		126		129		133		145		150		165
1	132229	132229		Argos	MiniPAT	2013-09-20	13:46:15		1					64	2013-09-20 03:00:00	0	33.2	Dusk	600	16	48			0		3082	145		138		135		130		122		111		91		76		64
2	132229	132229		Argos	MiniPAT	2013-09-24	01:56:15		2					64	2013-09-24 07:00:00	0	32.3	Dawn	300	48	48			0		52675	77		85		95		105		115		122		129		133		134
3	132229	132229		Argos	MiniPAT	2013-09-24	14:12:30		2					64	2013-09-24 07:00:00	0	32.3	Dusk	300	48	48			0		1945	135		130		125		119		112		104		94		83		73
4	132229	132229		Argos	MiniPAT	2013-09-25	14:36:15		2						2013-09-25 23:00:00	11	31.6	Dusk	300	16	48			0		15311	129		107		70		67		81		72		56		44		37
5	132229	132229		Argos	MiniPAT	2013-09-26	01:58:45		2					66	2013-09-25 23:00:00	11	31.6	Dawn	300	48	48			0		25407	64		75		84		95		103		110		117		122		125
6	132229	132229		Argos	MiniPAT	2013-09-27	01:45:00		1					70	2013-09-27 06:00:00	0	30.9	Dawn	300	16	48			0		157	65		65		68		76		97		121		126		124		126
7	132229	132229		Argos	MiniPAT	2013-09-27	14:01:15		1					48	2013-09-27 06:00:00	0	30.9	Dusk	450	48	48			0		9928	124		119		114		108		98		89		75		59		53
8	132229	132229		Argos	MiniPAT	2013-10-02	02:02:30		1						2013-10-02	0	30.9	Dawn	300	16	48			0		23093	53		60		71		83		93		111		139		130		115
9	132229	132229		Argos	MiniPAT	2013-10-02	14:27:30		1						2013-10-02	0	30.9	Dusk	300	16	48			0		52444	121		94		81		77		83		55		47		47		40
10	132229	132229		Argos	MiniPAT	2013-10-03	01:43:45		1					66	2013-10-03 05:00:00	0	31.1	Dawn	300	16	48			0		31822	44		53		49		47		55		67		94		119		120
11	132229	132229		Argos	MiniPAT	2013-10-03	14:11:15		1					70	2013-10-03 05:00:00	0	31.1	Dusk	450	16	48			0		32275	119		103		96		84		68		53		66		46		35
12	132229	132229		Argos	MiniPAT	2013-10-04	02:01:15		1					72	2013-10-04 08:00:00	0	31.2	Dawn	450	16	48			0		40212	67		72		83		105		107		117		121		125		128
13	132229	132229		Argos	MiniPAT	2013-10-04	14:27:30		1					64	2013-10-04 08:00:00	0	31.2	Dusk	300	16	48			0		61979	134		121		88		67		69		68		50		40		40
14	132229	132229		Argos	MiniPAT	2013-10-05	14:28:45		2						2013-10-06 02:00:00	1	30.9	Dusk	300	16	48			0		15058	124		92		76		65		54		70		57		44		37
15	132229	132229		Argos	MiniPAT	2013-10-06	02:01:15		2						2013-10-06 02:00:00	1	30.9	Dawn	300	16	48			0		19816	71		81		75		78		90		116		129		120		119
16	132229	132229		Argos	MiniPAT	2013-10-08	02:16:15		2						2013-10-08 06:00:00	0	30.3	Dawn	300	16	48			0		27040	75		92		99		105		99		113		148		159		163
17	132229	132229		Argos	MiniPAT	2013-10-08	14:33:45		2						2013-10-08 06:00:00	0	30.3	Dusk	300	16	48			0		62332	124		112		99		88		74		63		40		42		40
18	132229	132229		Argos	MiniPAT	2013-10-09	02:02:30		4					16	2013-10-09 07:00:00	0	29.9	Dawn	450	16	16			0		25174	66		75		109		105		114		149		148		153		154
19	132229	132229		Argos	MiniPAT	2013-10-09	14:31:15		4					16	2013-10-09 07:00:00	0	29.9	Dusk	300	16	16			0		49114	128		116		105		93		85		76		67		57		43
20	132229	132229		Argos	MiniPAT	2013-10-10	02:25:00		3						2013-10-10 03:00:00	0	30.1	Dawn	300	16	48			0		64950	97		103		114		120		115		114		114		116		126
21	132229	132229		Argos	MiniPAT	2013-10-10	13:58:45		3						2013-10-10 03:00:00	0	30.1	Dusk	450	16	48			0		55636	119		115		102		107		104		83		79		55		59
22	132229	132229		Argos	MiniPAT	2013-10-14	02:01:15		1						2013-10-14 05:00:00	1	29.4	Dawn	300	16	48			0		35499	60		70		77		87		101		119		119		129		133
23	132229	132229		Argos	MiniPAT	2013-10-14	14:16:15		1					51	2013-10-14 05:00:00	1	29.4	Dusk	300	16	16			0		54491	132		124		115		102		88		78		69		62		58
24	132229	132229		Argos	MiniPAT	2013-10-15	02:12:30		3						2013-10-15 02:00:00	1	29.4	Dawn	300	16	48			0		35225	82		100		104		119		132		130		141		146		139
25	132229	132229		Argos	MiniPAT	2013-10-15	14:08:45		3						2013-10-15 02:00:00	1	29.4	Dusk	300	16	48			0		32196	135		132		124		111		93		80		70		61		56
26	132229	132229		Argos	MiniPAT	2013-10-16	02:15:00		2						2013-10-16	1	29.5	Dawn	300	16	48			0		869	94		104		122		122		127		133		140		139		143
27	132229	132229		Argos	MiniPAT	2013-10-16	14:02:30		2						2013-10-16	1	29.5	Dusk	300	16	48			0		44994	129		130		120		113		101		90		77		67		61
28	132229	132229		Argos	MiniPAT	2013-10-17	13:47:30		1						2013-10-18 03:00:00	0	29.2	Dusk	300	16	48			0		18441	129		134		133		122		117		120		128		105		80
29	132229	132229		Argos	MiniPAT	2013-10-18	02:15:00		1						2013-10-18 03:00:00	0	29.2	Dawn	300	16	48			0		26828	87		96		106		112		120		131		131		132		136
30	132229	132229		Argos	MiniPAT	2013-10-19	02:20:00		1						2013-10-19	0	29.3	Dawn	300	16	48			0		26186	97		106		118		121		130		135		135		131		133
31	132229	132229		Argos	MiniPAT	2013-10-19	14:06:15		1						2013-10-19	0	29.3	Dusk	300	16	48			0		51561	111		123		109		83		75		84		78		53		44
32	132229	132229		Argos	MiniPAT	2013-10-21	13:06:15		1						2013-10-21 23:00:00	0	28.9	Dusk	600	16	48			0		27986	121		116		113		107		109		105		92		72		82
33	132229	132229		Argos	MiniPAT	2013-10-22	02:23:45		1						2013-10-21 23:00:00	0	28.9	Dawn	300	16	48			0		61622	103		106		116		124		117		118		122		125		126
34	132229	132229		Argos	MiniPAT	2013-10-23	02:06:15		1						2013-10-23 03:00:00	1	28.6	Dawn	450	16	48			0		65098	78		90		105		126		138		147		155		158		160
35	132229	132229		Argos	MiniPAT	2013-10-23	13:42:30		1						2013-10-23 03:00:00	1	28.6	Dusk	450	16	48			0		28585	161		150		148		135		121		109		88		77		62
36	132229	132229		Argos	MiniPAT	2013-10-24	02:10:00		1						2013-10-24 03:00:00	0	28.4	Dawn	450	16	48			0		59157	77		91		109		129		141		153		158		161		164
37	132229	132229		Argos	MiniPAT	2013-10-24	13:21:15		1						2013-10-24 03:00:00	0	28.4	Dusk	600	16	48			0		51706	158		154		151		145		140		125		103		81		74
38	132229	132229		Argos	MiniPAT	2013-10-26	02:12:30		1						2013-10-26	1	28.4	Dawn	450	16	48			0		62469	91		104		120		136		148		154		162		162		166
39	132229	132229		Argos	MiniPAT	2013-10-26	13:42:30		1						2013-10-26	1	28.4	Dusk	450	16	48			0		40253	154		150		142		132		117		98		82		70		65
40	132229	132229		Argos	MiniPAT	2013-10-27	02:15:00		1						2013-10-27	0	28.4	Dawn	450	16	48			0		63894	90		110		125		140		151		154		159		164		169
41	132229	132229		Argos	MiniPAT	2013-10-27	13:43:45		1						2013-10-27	0	28.4	Dusk	450	16	48			0		5177	154		150		143		135		121		104		92		72		67
42	132229	132229		Argos	MiniPAT	2013-10-30	02:03:45		2						2013-10-30 06:00:00	0	28	Dawn	450	16	48			0		46133	48		70		79		114		105		142		147		140		155
43	132229	132229		Argos	MiniPAT	2013-10-30	13:52:30		2						2013-10-30 06:00:00	0	28	Dusk	450	16	48			0		64970	152		124		122		108		66		68		57		45		38
44	132229	132229		Argos	MiniPAT	2013-10-31	02:06:15		2						2013-10-31 01:00:00	0	28	Dawn	300	16	48			0		45270	57		64		71		82		101		121		131		133		137
45	132229	132229		Argos	MiniPAT	2013-10-31	13:53:45		2						2013-10-31 01:00:00	0	28	Dusk	450	16	48			0		7861	148		126		115		98		84		66		60		50		44
46	132229	132229		Argos	MiniPAT	2013-11-02	02:11:15		1						2013-11-02 04:00:00	0	28	Dawn	450	16	48			0		62246	69		83		95		114		125		139		142		146		156
47	132229	132229		Argos	MiniPAT	2013-11-02	13:43:45		1						2013-11-02 04:00:00	0	28	Dusk	450	16	48			0		2857	142		143		128		116		95		87		66		55		47
48	132229	132229		Argos	MiniPAT	2013-11-03	02:13:45		1						2013-11-03 01:00:00	0	28	Dawn	600	16	48			0		28487	76		90		114		126		135		148		149		158		166
49	132229	132229		Argos	MiniPAT	2013-11-03	13:22:30		1						2013-11-03 01:00:00	0	28	Dusk	600	16	48			0		51978	165		144		147		132		122		88		73		66		64
50	132229	132229		Argos	MiniPAT	2013-11-04	02:13:45		2						2013-11-04 05:00:00	0	27.9	Dawn	300	16	48			0		31390	69		78		89		99		110		121		131		138		145
51	132229	132229		Argos	MiniPAT	2013-11-04	13:37:30		2						2013-11-04 05:00:00	0	27.9	Dusk	450	16	48			0		21212	132		128		123		123		110		91		75		60		58
52	132229	132229		Argos	MiniPAT	2013-11-05	02:02:30		4					16	2013-11-05 04:00:00	0	27.7	Dawn	450	16	16			0		7261	40		57		68		81		98		120		124		142		126
53	132229	132229		Argos	MiniPAT	2013-11-05	13:27:30		4						2013-11-05 04:00:00	0	27.7	Dusk	600	16	48			0		12096	131		123		117		107		94		83		62		45		36
54	132229	132229		Argos	MiniPAT	2013-11-06	02:06:15		3						2013-11-06 05:00:00	0	27.6	Dawn	300	16	48			0		42370	47		50		54		85		90		79		100		133		125
55	132229	132229		Argos	MiniPAT	2013-11-06	14:06:15		3						2013-11-06 05:00:00	0	27.6	Dusk	300	16	48			0		25002	114		79		65		71		60		42		49		48		37
56	132229	132229		Argos	MiniPAT	2013-11-07	02:27:30		2						2013-11-07 04:00:00	0	27.6	Dawn	300	16	48			0		53325	77		94		101		111		118		122		130		132		128
57	132229	132229		Argos	MiniPAT	2013-11-07	13:57:30		2					16	2013-11-07 04:00:00	0	27.6	Dusk	300	16	16			0		54602	132		122		108		95		84		72		65		54		49
58	132229	132229		Argos	MiniPAT	2013-11-08	02:16:15		1					70	2013-11-08 08:00:00	1	27.6	Dawn	450	16	48			0		53715	53		60		62		81		95		112		106		115		118
59	132229	132229		Argos	MiniPAT	2013-11-08	13:57:30		1						2013-11-08 08:00:00	1	27.6	Dusk	300	16	48			0		64672	127		95		99		87		55		50		56		43		41
60	132229	132229		Argos	MiniPAT	2013-11-09	02:23:45		2						2013-11-09 05:00:00	0	27.4	Dawn	300	16	48			0		45525	70		70		99		96		109		110		116		133		126
61	132229	132229		Argos	MiniPAT	2013-11-09	14:01:15		2					35	2013-11-09 05:00:00	0	27.4	Dusk	300	16	16			0		30014	113		111		85		63		55		61		61		44		38
62	132229	132229		Argos	MiniPAT	2013-11-10	02:21:15		2					32	2013-11-10	1	27.1	Dawn	300	16	16			0		48741	64		80		91		95		100		112		125		141		146
63	132229	132229		Argos	MiniPAT	2013-11-10	13:45:00		2					32	2013-11-10	1	27.1	Dusk	300	16	16			0		59141	129		122		117		114		107		97		86		72		56
64	132229	132229		Argos	MiniPAT	2013-11-11	02:25:00		1					16	2013-11-11 04:00:00	1	26.9	Dawn	450	16	16			0		40808	82		87		105		117		138		144		151		160		165
65	132229	132229		Argos	MiniPAT	2013-11-11	13:37:30		1					16	2013-11-11 04:00:00	1	26.9	Dusk	450	16	16			0		53671	147		143		135		125		101		81		71		62		58
66	132229	132229		Argos	MiniPAT	2013-11-13	02:25:00		2					47	2013-11-13 07:00:00	0	27.4	Dawn	300	16	16			0		24288	77		90		103		116		128		136		140		143		147
67	132229	132229		Argos	MiniPAT	2013-11-13	13:42:30		2					40	2013-11-13 07:00:00	0	27.4	Dusk	300	16	16			0		9933	149		139		125		120		114		105		89		71		58
68	132229	132229		Argos	MiniPAT	2013-11-14	02:37:30		1						2013-11-14 01:00:00	1	27.3	Dawn	300	16	48			0		53295	95		107		121		135		143		143		144		151		158
69	132229	132229		Argos	MiniPAT	2013-11-14	13:36:15		1					16	2013-11-14 01:00:00	1	27.3	Dusk	300	16	16			0		35353	144		141		140		131		126		119		96		77		69
70	132229	132229		Argos	MiniPAT	2013-11-15	02:33:45		1					40	2013-11-15 04:00:00	1	27.1	Dawn	300	16	16			0		11636	95		104		114		125		133		139		141		145		149
71	132229	132229		Argos	MiniPAT	2013-11-15	13:46:15		1					40	2013-11-15 04:00:00	1	27.1	Dusk	300	16	16			0		19182	142		140		133		120		112		98		84		75		70
72	132229	132229		Argos	MiniPAT	2013-11-21	02:31:15		1						2013-11-21 03:00:00	0	26.4	Dawn	300	16	48			0		38374	65		74		81		92		105		113		115		116		122
73	132229	132229		Argos	MiniPAT	2013-11-21	13:51:15		1						2013-11-21 03:00:00	0	26.4	Dusk	300	16	48			0		5748	131		121		102		84		75		72		61		56		49
74	132229	132229		Argos	MiniPAT	2013-11-22	02:33:45		2					54	2013-11-22 03:00:00	1	26.2	Dawn	600	16	16			0		35273	75		98		116		128		136		139		155		153		152
75	132229	132229		Argos	MiniPAT	2013-11-22	13:38:45		2						2013-11-22 03:00:00	1	26.2	Dusk	300	16	48			0		25567	142		134		118		100		104		99		81		64		58
76	132229	132229		Argos	MiniPAT	2013-11-23	02:27:30		1						2013-11-23 04:00:00	0	26	Dawn	450	16	48			0		36829	75		78		101		123		132		139		143		155		160
77	132229	132229		Argos	MiniPAT	2013-11-23	13:43:45		1					16	2013-11-23 04:00:00	0	26	Dusk	300	16	16			0		54424	142		134		126		114		98		91		78		72		61
78	132229	132229		Argos	MiniPAT	2013-11-27	02:27:30		1						2013-11-27 06:00:00	1	25.8	Dawn	300	16	48			0		37690	65		70		81		88		104		123		134		140		143
79	132229	132229		Argos	MiniPAT	2013-11-27	13:27:30		1						2013-11-27 06:00:00	1	25.8	Dusk	450	16	48			0		50918	151		130		124		115		100		84		71		63		54
80	132229	132229		Argos	MiniPAT	2013-11-30	02:28:45		2						2013-11-30	1	25.6	Dawn	450	16	48			0		17656	61		78		94		111		111		126		125		152		156
81	132229	132229		Argos	MiniPAT	2013-11-30	13:47:30		2						2013-11-30	1	25.6	Dusk	300	16	48			0		12141	126		122		100		83		72		62		71		65		45
82	132229	132229		Argos	MiniPAT	2013-12-01	02:21:15		1						2013-12-01 02:00:00	1	25.6	Dawn	450	16	48			0		6181	42		48		64		66		104		115		127		130		143
83	132229	132229		Argos	MiniPAT	2013-12-01	13:22:30		1						2013-12-01 02:00:00	1	25.6	Dusk	600	16	48			0		22513	146		117		116		100		90		74		49		47		38
84	132229	132229		Argos	MiniPAT	2013-12-02	03:00:00		1					16	2013-12-02 03:00:00	0	25.6	Dawn	300	16	16			0		61379	118		135		143		151		154		141		141		145		133
85	132229	132229		Argos	MiniPAT	2013-12-02	13:26:15		1						2013-12-02 03:00:00	0	25.6	Dusk	300	16	48			0		40145	137		118		107		102		98		102		117		109		74
86	132229	132229		Argos	MiniPAT	2013-12-03	13:47:30		2						2013-12-03 23:00:00	1	24.9	Dusk	300	16	48			0		62361	125		107		111		115		84		58		55		44		42
87	132229	132229		Argos	MiniPAT	2013-12-04	02:55:00		2						2013-12-03 23:00:00	1	24.9	Dawn	300	16	48			0		27215	80		94		107		113		122		121		120		135		126
88	132229	132229		Argos	MiniPAT	2013-12-09	02:26:15		2						2013-12-09 06:00:00	1	24.7	Dawn	300	16	48			0		36999	54		59		61		59		82		80		77		81		96
89	132229	132229		Argos	MiniPAT	2013-12-09	02:58:45		2						2013-12-09 06:00:00	1	24.7	Dusk	300	16	48			0		38545	81		84		106		95		95		112		148		156		135
90	132229	132229		Argos	MiniPAT	2013-12-10	13:11:15		2					64	2013-12-10 21:00:00	1	24.3	Dusk	300	16	48			0		6653	103		95		92		89		85		82		108		135		68
91	132229	132229		Argos	MiniPAT	2013-12-11	03:02:30		2						2013-12-10 21:00:00	1	24.3	Dawn	300	16	48			0		9672	100		94		113		127		133		131		128		151		137
92	132229	132229		Argos	MiniPAT	2013-12-16	02:36:15		2					16	2013-12-16 05:00:00	0	24.4	Dawn	300	16	16			0		20801	74		85		100		114		120		123		130		137		142
93	132229	132229		Argos	MiniPAT	2013-12-16	13:40:00		2						2013-12-16 05:00:00	0	24.4	Dusk	300	16	48			0		33330	150		136		126		118		102		93		87		73		68
94	132229	132229		Argos	MiniPAT	2013-12-17	02:47:30		1						2013-12-17 08:00:00	0	24.9	Dawn	450	16	48			0		6565	90		106		118		122		132		138		146		145		144
95	132229	132229		Argos	MiniPAT	2013-12-17	13:38:45		1						2013-12-17 08:00:00	0	24.9	Dusk	300	16	48			0		55970	145		131		126		111		105		91		80		76		66
96	132229	132229		Argos	MiniPAT	2013-12-19	02:41:15		2					40	2013-12-19 04:00:00	1	23.8	Dawn	300	16	16			0		37296	82		90		103		114		123		132		137		142		141
97	132229	132229		Argos	MiniPAT	2013-12-19	13:22:30		2						2013-12-19 04:00:00	1	23.8	Dusk	450	16	48			0		16994	133		128		124		120		123		113		101		76		66
98	132229	132229		Argos	MiniPAT	2013-12-20	02:43:45		3						2013-12-20 01:00:00	1	24	Dawn	300	16	48			0		21335	79		93		104		113		125		125		131		131		133
99	132229	132229		Argos	MiniPAT	2013-12-20	13:47:30		3					16	2013-12-20 01:00:00	1	24	Dusk	300	16	16			0		26908	139		125		121		102		90		81		73		63		55
100	132229	132229		Argos	MiniPAT	2013-12-21	02:40:00		2						2013-12-21	1	23.8	Dawn	300	16	48			0		62966	70		79		89		97		108		116		121		122		125
101	132229	132229		Argos	MiniPAT	2013-12-21	13:42:30		2					48	2013-12-21	1	23.8	Dusk	300	16	16			0		55343	123		117		121		111		97		79		70		68		64
102	132229	132229		Argos	MiniPAT	2013-12-22	02:42:30		2					64	2013-12-22	1	24.3	Dawn	300	16	48			0		54	69		82		87		94		103		109		113		117		120
103	132229	132229		Argos	MiniPAT	2013-12-22	13:27:30		2					48	2013-12-22	1	24.3	Dusk	450	48	48			0		65122	119		116		110		98		83		71		80		61		60
104	132229	132229		Argos	MiniPAT	2013-12-23	02:40:00		1						2013-12-23 01:00:00	2	25.4	Dawn	300	16	48			0		28002	72		79		94		110		116		119		122		125		127
105	132229	132229		Argos	MiniPAT	2013-12-23	13:33:45		1						2013-12-23 01:00:00	2	25.4	Dusk	300	16	48			0		13552	118		112		107		100		89		80		69		63		59
106	132229	132229		Argos	MiniPAT	2013-12-25	02:33:45		1					84	2013-12-25 06:00:00	0	24.5	Dawn	300	16	48			0		33253	73		78		88		92		121		112		109		117		132
107	132229	132229		Argos	MiniPAT	2013-12-25	13:21:15		1					90	2013-12-25 06:00:00	0	24.5	Dusk	450	16	80			0		20778	118		110		96		94		81		76		65		60		50
108	132229	132229		Argos	MiniPAT	2013-12-27	02:23:45		2					66	2013-12-27 05:00:00	1	22.4	Dawn	300	16	48			0		3780	70		75		84		103		108		116		124		129		122
109	132229	132229		Argos	MiniPAT	2013-12-27	13:43:45		2					72	2013-12-27 05:00:00	1	22.4	Dusk	300	16	48			0		6424	119		123		99		78		70		63		58		53		50
110	132229	132229		Argos	MiniPAT	2013-12-28	02:35:00		2					80	2013-12-28	4	24.1	Dawn	300	16	48			0		55294	80		88		92		107		116		118		121		126		131
111	132229	132229		Argos	MiniPAT	2013-12-28	13:41:15		2					250	2013-12-28	4	24.1	Dusk	300	16	80			0		19934	120		104		94		83		77		67		69		61		54
112	132229	132229		Argos	MiniPAT	2013-12-29	02:17:30		2					16	2013-12-29 05:00:00	1	23.9	Dawn	450	16	16			0		64724	53		62		78		94		109		127		132		144		150
113	132229	132229		Argos	MiniPAT	2013-12-29	13:31:15		2						2013-12-29 05:00:00	1	23.9	Dusk	450	16	48			0		34026	156		144		128		103		81		64		62		47		47
114	132229	132229		Argos	MiniPAT	2013-12-30	13:37:30		2						2013-12-31 04:00:00	2	23.9	Dusk	300	16	48			0		27367	117		114		132		120		88		78		69		61		61
115	132229	132229		Argos	MiniPAT	2013-12-31	02:56:15		2						2013-12-31 04:00:00	2	23.9	Dawn	300	48	80			0		12507	111		118		123		127		133		138		140		142		144
116	132229	132229		Argos	MiniPAT	2014-01-01	13:42:30		2						2014-01-01 22:00:00	1	23.1	Dusk	300	16	48			0		55388	126		113		106		102		82		74		66		55		50
117	132229	132229		Argos	MiniPAT	2014-01-02	02:35:00		2						2014-01-01 22:00:00	1	23.1	Dawn	450	48	80			0		45524	70		77		96		107		110		118		127		125		127
118	132229	132229		Argos	MiniPAT	2014-01-03	02:35:00		3					64	2014-01-03 06:00:00	1	22.9	Dawn	300	16	48			0		55452	67		76		85		98		110		110		115		128		127
119	132229	132229		Argos	MiniPAT	2014-01-03	13:42:30		3					48	2014-01-03 06:00:00	1	22.9	Dusk	300	16	16			0		27356	110		108		93		74		66		60		53		50		46
120	132229	132229		Argos	MiniPAT	2014-01-04	13:42:30		1					16	2014-01-05 03:00:00	1	22.1	Dusk	300	16	16			0		29671	108		96		88		77		66		60		52		48		46
121	132229	132229		Argos	MiniPAT	2014-01-05	02:26:15		1						2014-01-05 03:00:00	1	22.1	Dawn	300	16	48			0		31116	56		60		71		85		94		103		116		123		121
122	132229	132229		Argos	MiniPAT	2014-01-06	02:27:30		2						2014-01-06 08:00:00	0	22.1	Dawn	300	16	48			0		30176	53		60		69		83		84		96		111		105		104
123	132229	132229		Argos	MiniPAT	2014-01-06	13:36:15		2					35	2014-01-06 08:00:00	0	22.1	Dusk	300	16	16			0		24830	108		106		96		80		68		62		54		47		43
124	132229	132229		Argos	MiniPAT	2014-01-07	02:37:30		1					16	2014-01-07 08:00:00	0	21.8	Dawn	600	16	16			0		31496	72		96		88		107		112		114		125		133		132
125	132229	132229		Argos	MiniPAT	2014-01-07	13:33:45		1					16	2014-01-07 08:00:00	0	21.8	Dusk	450	16	16			0		9673	127		113		97		73		79		67		60		54		43
126	132229	132229		Argos	MiniPAT	2014-01-10	13:30:00		3					16	2014-01-10 21:00:00	1	21.1	Dusk	300	16	16			0		1296	126		114		110		103		86		82		67		56		50
127	132229	132229		Argos	MiniPAT	2014-01-11	02:45:00		3						2014-01-10 21:00:00	1	21.1	Dawn	450	16	48			0		52229	71		85		95		107		118		128		123		124		123
128	132229	132229		Argos	MiniPAT	2014-01-12	02:47:30		1						2014-01-12 08:00:00	1	21.5	Dawn	300	16	48			0		21545	101		101		111		118		121		122		127		124		128
129	132229	132229		Argos	MiniPAT	2014-01-12	13:32:30		1					16	2014-01-12 08:00:00	1	21.5	Dusk	300	16	16			0		41810	116		115		111		108		106		92		77		61		65
130	132229	132229		Argos	MiniPAT	2014-01-13	02:36:15		1						2014-01-13	1	21.7	Dawn	300	16	48			0		59075	89		94		84		107		119		122		141		133		117
131	132229	132229		Argos	MiniPAT	2014-01-13	13:47:30		1						2014-01-13	1	21.7	Dusk	300	16	80			0		61080	130		119		89		74		72		91		66		53		52
132	132229	132229		Argos	MiniPAT	2014-01-14	02:50:00		1					80	2014-01-14 02:00:00	4	22.7	Dawn	300	16	48			0		7439	81		89		103		121		120		116		117		125		130
133	132229	132229		Argos	MiniPAT	2014-01-14	13:52:30		1					68	2014-01-14 02:00:00	4	22.7	Dusk	300	16	48			0		46109	125		119		110		101		90		79		70		58		48
134	132229	132229		Argos	MiniPAT	2014-01-15	13:43:45		2					72	2014-01-16 02:00:00	1	22	Dusk	300	16	48			0		39286	139		133		129		123		114		102		91		78		74
135	132229	132229		Argos	MiniPAT	2014-01-16	02:36:15		2					72	2014-01-16 02:00:00	1	22	Dawn	300	16	48			0		58052	86		97		104		112		123		133		138		141		149
136	132229	132229		Argos	MiniPAT	2014-01-17	02:36:15		1						2014-01-17	4	22.1	Dawn	300	48	80			0		25682	79		85		89		98		100		107		111		125		128
137	132229	132229		Argos	MiniPAT	2014-01-17	13:50:00		1						2014-01-17	4	22.1	Dusk	300	16	48			0		55285	140		128		112		98		97		91		83		70		63
138	132229	132229		Argos	MiniPAT	2014-01-18	02:27:30		1						2014-01-18 05:00:00	1	21.2	Dawn	300	16	48			0		52687	77		83		92		103		114		125		133		140		144
139	132229	132229		Argos	MiniPAT	2014-01-18	13:42:30		1						2014-01-18 05:00:00	1	21.2	Dusk	300	16	48			0		24939	139		133		125		117		107		94		81		73		66
140	132229	132229		Argos	MiniPAT	2014-01-21	02:27:30		1						2014-01-21 02:00:00	1	21.7	Dawn	450	16	48			0		64684	69		86		97		103		116		124		132		133		135
141	132229	132229		Argos	MiniPAT	2014-01-21	13:52:30		1						2014-01-21 02:00:00	1	21.7	Dusk	300	16	48			0		30863	126		103		92		81		73		69		66		61		55
142	132229	132229		Argos	MiniPAT	2014-01-24	02:30:00		1					16	2014-01-24 04:00:00	1	21.9	Dawn	300	16	16			0		62129	69		80		93		96		108		114		126		130		137
143	132229	132229		Argos	MiniPAT	2014-01-24	13:55:00		1						2014-01-24 04:00:00	1	21.9	Dusk	300	16	48			0		63915	119		114		112		96		67		53		53		54		51
144	132229	132229		Argos	MiniPAT	2014-01-25	02:52:30		1						2014-01-25	1	21.9	Dawn	300	16	48			0		2950	109		131		122		111		146		157		129		114		115
145	132229	132229		Argos	MiniPAT	2014-01-25	14:07:30		1						2014-01-25	1	21.9	Dusk	300	16	48			0		43360	89		93		74		65		60		59		55		51		47
146	132229	132229		Argos	MiniPAT	2014-01-28	02:32:30		1						2014-01-28 03:00:00	0	22.1	Dawn	300	16	48			0		58837	75		91		100		114		126		122		117		120		130
147	132229	132229		Argos	MiniPAT	2014-01-28	13:58:45		1					40	2014-01-28 03:00:00	0	22.1	Dusk	300	16	16			0		10244	123		112		98		79		68		69		63		51		49
148	132229	132229		Argos	MiniPAT	2014-01-30	13:55:00		2						2014-01-30 19:00:00	0	22.3	Dusk	300	16	48			0		45909	88		91		92		70		53		50		44		45		44
149	132229	132229		Argos	MiniPAT	2014-01-31	02:43:45		2						2014-01-30 19:00:00	0	22.3	Dawn	300	16	48			0		31100	65		76		86		107		107		95		98		102		107
150	132229	132229		Argos	MiniPAT	2014-02-01	12:57:30		4						2014-02-01 13:00:00	0	22.6	Dawn	300	16	48			0		27269	105		120		137		128		111		116		139		103		120
151	132229	132229		Argos	MiniPAT	2014-02-02	09:41:15		4						2014-02-01 13:00:00	0	22.6	Dusk	300	16	48			0		46482	121		154		185		176		165		141		118		164		169
152	132229	132229		Argos	MiniPAT	2014-02-05	02:31:15		1					38	2014-02-05 03:00:00	1	21.6	Dawn	300	16	16			0		9575	76		80		86		97		110		109		112		118		121
153	132229	132229		Argos	MiniPAT	2014-02-05	14:11:15		1					40	2014-02-05 03:00:00	1	21.6	Dusk	300	16	16			0		6756	103		89		81		69		65		62		54		52		48
154	132229	132229		Argos	MiniPAT	2014-02-12	02:31:15		2						2014-02-12 08:00:00	0	20.8	Dawn	600	16	48			0		30540	93		108		108		127		131		134		137		137		154
155	132229	132229		Argos	MiniPAT	2014-02-12	14:07:30		2					32	2014-02-12 08:00:00	0	20.8	Dusk	300	16	16			0		36362	137		117		101		90		78		70		71		64		56
156	132229	132229		Argos	MiniPAT	2014-02-13	02:35:00		2						2014-02-13 03:00:00	0	20.5	Dawn	300	16	48			0		18076	91		112		120		113		119		122		124		127		130
157	132229	132229		Argos	MiniPAT	2014-02-13	14:05:00		2						2014-02-13 03:00:00	0	20.5	Dusk	300	16	48			0		49684	119		116		115		113		93		74		65		61		57
158	132229	132229		Argos	MiniPAT	2014-02-16	14:02:30		1						2014-02-17 03:00:00	0	21.5	Dusk	300	16	48			0		12255	153		145		127		127		112		98		83		70		70
159	132229	132229		Argos	MiniPAT	2014-02-17	02:22:30		1						2014-02-17 03:00:00	0	21.5	Dawn	300	16	48			0		1714	92		104		110		120		138		136		135		149		153
160	132229	132229		Argos	MiniPAT	2014-02-18	14:11:15		1						2014-02-18 23:00:00	0	21.4	Dusk	300	16	48			0		3424	105		86		99		69		46		43		39		38		36
161	132229	132229		Argos	MiniPAT	2014-02-19	02:36:15		1						2014-02-18 23:00:00	0	21.4	Dawn	300	16	48			0		63442	105		93		90		92		96		98		101		101		103
162	132229	132229		Argos	MiniPAT	2014-02-25	02:02:30		1						2014-02-25 03:00:00	1	21.6	Dawn	300	16	48			0		17221	62		56		61		74		100		98		108		124		114
163	132229	132229		Argos	MiniPAT	2014-02-25	14:12:30		1					16	2014-02-25 03:00:00	1	21.6	Dusk	300	16	16			0		16810	126		131		101		92		75		57		49		46		45
164	132229	132229		Argos	MiniPAT	2014-02-26	02:02:30		1					45	2014-02-26 08:00:00	0	21.8	Dawn	300	16	16			0		18166	68		68		76		98		97		112		132		119		124
165	132229	132229		Argos	MiniPAT	2014-02-26	14:18:45		1						2014-02-26 08:00:00	0	21.8	Dusk	300	16	48			0		34226	115		124		98		72		59		50		48		45		45
166	132229	132229		Argos	MiniPAT	2014-02-27	02:00:00		1						2014-02-27 04:00:00	1	21.8	Dawn	300	16	48			0		30861	61		65		66		80		97		101		126		142		145
167	132229	132229		Argos	MiniPAT	2014-02-27	14:13:45		1					16	2014-02-27 04:00:00	1	21.8	Dusk	450	16	16			0		54638	118		104		86		71		56		53		46		42		39
168	132229	132229		Argos	MiniPAT	2014-02-28	02:00:00		2					42	2014-02-28 04:00:00	0	22	Dawn	300	16	16			0		51291	56		77		91		93		91		103		122		145		151
169	132229	132229		Argos	MiniPAT	2014-02-28	14:05:00		2						2014-02-28 04:00:00	0	22	Dusk	450	16	48			0		4291	116		105		75		77		63		51		45		42		39
170	132229	132229		Argos	MiniPAT	2014-03-01	02:15:00		2						2014-03-01 03:00:00	1	21.9	Dawn	450	16	48			0		43693	56		74		88		109		123		128		124		125		131
171	132229	132229		Argos	MiniPAT	2014-03-01	14:03:45		2						2014-03-01 03:00:00	1	21.9	Dusk	300	16	48			0		3973	125		116		112		102		95		76		67		62		50
172	132229	132229		Argos	MiniPAT	2014-03-05	02:17:30		2						2014-03-05 01:00:00	0	22	Dawn	300	16	48			0		47225	79		80		90		99		97		100		110		109		123
173	132229	132229		Argos	MiniPAT	2014-03-05	13:53:45		2						2014-03-05 01:00:00	0	22	Dusk	600	16	48			0		16989	153		100		95		83		65		53		56		43		39
174	132229	132229		Argos	MiniPAT	2014-03-07	07:32:30		2						2014-03-07 07:00:00	0	22.4	Dawn	300	16	48			0		14230	175		147		138		135		130		125		125		137		143
175	132229	132229		Argos	MiniPAT	2014-03-07	10:45:00		2					48	2014-03-07 07:00:00	0	22.4	Dusk	300	16	48			0		39939	144		134		164		193		175		153		171		161		129
176	132229	132229		Argos	MiniPAT	2014-03-08	01:47:30		2					43	2014-03-08	0	22.3	Dawn	450	16	16			0		41770	72		85		101		118		136		147		157		166		172
177	132229	132229		Argos	MiniPAT	2014-03-08	14:07:30		2					16	2014-03-08	0	22.3	Dusk	450	16	16			0		54763	173		167		159		146		127		108		93		80		72
178	132229	132229		Argos	MiniPAT	2014-03-12	01:55:00		1	Argos-3	2014-03-13 00:51:32	27.092	56.505	16	2014-03-12	0	23.6	Dawn	450	16	16			0		51211	91		108		131		146		159		167		171		176		182
179	132229	132229		Argos	MiniPAT	2014-03-12	13:47:30		1	Argos-1	2014-03-13 13:41:50	27.139	56.498	16	2014-03-12	0	23.6	Dusk	600	16	16			0		39847	184		179		175		166		150		132		107		90		84
	132230	132230		Argos	MiniPAT	2013-09-19	09:00:00											Begin
	132230	132230		Argos	MiniPAT	2014-02-04	03:00:00			Argos-2	2014-02-05 00:50:09	26.717	53.544					End
0	132230	132230		Argos	MiniPAT	2013-09-20	02:00:00		4						2013-09-20	0	33.1	Dawn	300	16	48			0		30670	79		92		104		113		124		129		133		138		133
1	132230	132230		Argos	MiniPAT	2013-09-20	14:30:00		4						2013-09-20	0	33.1	Dusk	300	16	80			0		10185	122		123		111		93		80		75		65		61		60
2	132230	132230		Argos	MiniPAT	2013-09-21	14:22:30		6					70	2013-09-22 01:00:00	0	32.8	Dusk	300	48	48			0		48637	124		120		114		103		93		84		75		66		62
3	132230	132230		Argos	MiniPAT	2013-09-22	01:56:15		6					72	2013-09-22 01:00:00	0	32.8	Dawn	300	16	48			0		24668	84		85		93		103		113		120		127		131		135
4	132230	132230		Argos	MiniPAT	2013-09-23	02:06:15		6						2013-09-23 07:00:00	0	32.4	Dawn	300	48	80			0		50289	100		113		124		131		139		145		150		153		155
5	132230	132230		Argos	MiniPAT	2013-09-23	14:33:45		6						2013-09-23 07:00:00	0	32.4	Dusk	300	16	48			0		13440	147		144		137		126		111		96		83		73		76
6	132230	132230		Argos	MiniPAT	2013-09-24	14:31:15		5						2013-09-25 01:00:00	0	32.1	Dusk	300	16	48			0		36846	152		144		135		131		121		103		87		79		78
7	132230	132230		Argos	MiniPAT	2013-09-25	01:58:45		5					64	2013-09-25 01:00:00	0	32.1	Dawn	300	48	48			0		31244	89		99		111		119		128		139		146		151		154
8	132230	132230		Argos	MiniPAT	2013-09-26	01:50:00		2					64	2013-09-26 03:00:00	0	31.6	Dawn	300	48	48			0		42775	80		86		96		108		119		129		136		144		152
9	132230	132230		Argos	MiniPAT	2013-09-26	14:15:00		2					56	2013-09-26 03:00:00	0	31.6	Dusk	450	16	16			0		16106	159		154		149		139		126		109		92		76		66
10	132230	132230		Argos	MiniPAT	2013-09-27	02:07:30		1						2013-09-27 01:00:00	0	31.4	Dawn	450	16	48			0		5128	114		127		136		146		151		155		163		175		176
11	132230	132230		Argos	MiniPAT	2013-09-27	14:08:45		1						2013-09-27 01:00:00	0	31.4	Dusk	450	16	48			0		28227	161		153		147		140		122		117		98		76		64
12	132230	132230		Argos	MiniPAT	2013-09-28	01:56:15		1						2013-09-28	0	31.4	Dawn	300	16	48			0		52904	74		83		90		102		115		127		132		148		146
13	132230	132230		Argos	MiniPAT	2013-09-28	14:22:30		1						2013-09-28	0	31.4	Dusk	300	16	48			0		14611	142		135		122		111		103		101		87		73		66
14	132230	132230		Argos	MiniPAT	2013-09-29	01:55:00		1						2013-09-29 03:00:00	0	31.3	Dawn	300	16	48			0		4018	69		76		84		95		108		118		127		133		138
15	132230	132230		Argos	MiniPAT	2013-09-29	14:31:15		1					64	2013-09-29 03:00:00	0	31.3	Dusk	300	16	48			0		6526	137		136		119		94		81		77		71		67		64
16	132230	132230		Argos	MiniPAT	2013-09-30	01:55:00		2					64	2013-09-30 06:00:00	0	30.9	Dawn	300	48	48			0		15228	68		74		83		95		106		116		126		134		139
17	132230	132230		Argos	MiniPAT	2013-09-30	14:36:15		2						2013-09-30 06:00:00	0	30.9	Dusk	300	16	48			0		1401	136		116		110		106		95		85		77		66		60
18	132230	132230		Argos	MiniPAT	2013-10-01	14:33:45		1						2013-10-02 01:00:00	0	31.1	Dusk	300	16	48			0		19791	142		133		121		108		94		79		58		50		48
19	132230	132230		Argos	MiniPAT	2013-10-02	01:56:15		1						2013-10-02 01:00:00	0	31.1	Dawn	300	16	48			0		58173	74		75		76		96		118		129		132		124		129
20	132230	132230		Argos	MiniPAT	2013-10-03	02:02:30		3					64	2013-10-03 05:00:00	0	30.9	Dawn	600	48	48			0		26240	64		84		107		120		129		136		138		142		144
21	132230	132230		Argos	MiniPAT	2013-10-03	14:35:00		3					64	2013-10-03 05:00:00	0	30.9	Dusk	300	16	48			0		20749	136		123		112		101		88		77		73		59		53
22	132230	132230		Argos	MiniPAT	2013-10-04	01:58:45		1					70	2013-10-04 07:00:00	0	31	Dawn	450	16	48			0		57543	70		79		92		107		122		135		143		139		144
23	132230	132230		Argos	MiniPAT	2013-10-04	14:31:15		1					64	2013-10-04 07:00:00	0	31	Dusk	300	16	48			0		22518	139		130		116		105		93		83		71		63		80
24	132230	132230		Argos	MiniPAT	2013-10-05	02:07:30		2					72	2013-10-05 05:00:00	0	30.8	Dawn	300	16	48			0		9719	76		87		97		107		115		120		128		148		151
25	132230	132230		Argos	MiniPAT	2013-10-05	14:22:30		2						2013-10-05 05:00:00	0	30.8	Dusk	300	16	48			0		48053	151		143		130		120		108		91		71		55		50
26	132230	132230		Argos	MiniPAT	2013-10-06	01:55:00		1					64	2013-10-06 07:00:00	0	30.9	Dawn	750	16	48			0		62795	67		74		106		125		134		139		144		151		153
27	132230	132230		Argos	MiniPAT	2013-10-06	14:15:00		1					64	2013-10-06 07:00:00	0	30.9	Dusk	450	16	48			0		27186	154		147		135		117		100		86		70		52		47
28	132230	132230		Argos	MiniPAT	2013-10-07	01:57:30		3					68	2013-10-07 04:00:00	0	30.9	Dawn	450	48	48			0		50270	58		74		93		109		123		131		140		142		145
29	132230	132230		Argos	MiniPAT	2013-10-07	14:23:45		3					72	2013-10-07 04:00:00	0	30.9	Dusk	300	16	48			0		63325	141		133		123		112		95		82		69		62		51
30	132230	132230		Argos	MiniPAT	2013-10-08	01:53:45		3					70	2013-10-08 07:00:00	0	30.8	Dawn	300	16	48			0		28357	58		65		73		83		95		106		115		125		143
31	132230	132230		Argos	MiniPAT	2013-10-08	14:22:30		3					45	2013-10-08 07:00:00	0	30.8	Dusk	300	16	16			0		57371	140		133		125		112		97		84		72		58		51
32	132230	132230		Argos	MiniPAT	2013-10-09	02:02:30		2						2013-10-09 08:00:00	0	30.4	Dawn	450	16	48			0		39047	84		95		97		112		127		151		142		138		140
33	132230	132230		Argos	MiniPAT	2013-10-09	14:18:45		2					16	2013-10-09 08:00:00	0	30.4	Dusk	300	16	16			0		45912	136		129		123		111		98		84		71		61		54
34	132230	132230		Argos	MiniPAT	2013-10-10	02:02:30		6						2013-10-10 06:00:00	0	30.2	Dawn	600	16	48			0		47143	65		89		111		127		138		140		147		145		146
35	132230	132230		Argos	MiniPAT	2013-10-10	14:15:00		6					40	2013-10-10 06:00:00	0	30.2	Dusk	300	16	16			0		57096	144		136		120		115		109		94		82		64		55
36	132230	132230		Argos	MiniPAT	2013-10-11	02:01:15		5						2013-10-11 08:00:00	0	29.9	Dawn	450	16	48			0		16726	65		81		95		106		122		135		140		145		147
37	132230	132230		Argos	MiniPAT	2013-10-11	14:15:00		5						2013-10-11 08:00:00	0	29.9	Dusk	300	16	48			0		11358	145		129		129		111		90		84		66		58		56
38	132230	132230		Argos	MiniPAT	2013-10-12	02:15:00		4					41	2013-10-12	0	29.6	Dawn	300	16	16			0		62709	100		108		117		125		132		135		143		147		148
39	132230	132230		Argos	MiniPAT	2013-10-12	13:45:00		4						2013-10-12	0	29.6	Dusk	450	16	48			0		49131	147		134		124		120		110		101		101		80		80
40	132230	132230		Argos	MiniPAT	2013-10-13	02:11:15		3						2013-10-13 05:00:00	0	29.4	Dawn	300	16	48			0		61106	74		90		100		108		116		122		127		131		134
41	132230	132230		Argos	MiniPAT	2013-10-13	14:22:30		3						2013-10-13 05:00:00	0	29.4	Dusk	300	16	48			0		8421	108		99		100		88		77		64		54		52		54
42	132230	132230		Argos	MiniPAT	2013-10-14	02:10:00		3						2013-10-14 05:00:00	0	29.4	Dawn	450	16	48			0		15571	77		94		106		122		132		146		147		152		151
43	132230	132230		Argos	MiniPAT	2013-10-14	13:55:00		3						2013-10-14 05:00:00	0	29.4	Dusk	450	16	48			0		33229	140		146		125		120		110		87		77		65		57
44	132230	132230		Argos	MiniPAT	2013-10-15	02:06:15		2					68	2013-10-15	1	29.6	Dawn	450	16	48			0		54362	75		88		107		121		130		141		147		150		151
45	132230	132230		Argos	MiniPAT	2013-10-15	13:33:45		2					64	2013-10-15	1	29.6	Dusk	600	16	48			0		60436	144		138		136		129		127		110		90		68		55
46	132230	132230		Argos	MiniPAT	2013-10-16	02:08:45		3					64	2013-10-16 07:00:00	1	29.2	Dawn	300	16	48			0		28952	69		78		92		104		112		122		128		131		137
47	132230	132230		Argos	MiniPAT	2013-10-16	14:12:30		3					64	2013-10-16 07:00:00	1	29.2	Dusk	300	16	48			0		64821	135		129		112		111		93		74		69		64		59
48	132230	132230		Argos	MiniPAT	2013-10-17	14:05:00		4						2013-10-18	0	29.2	Dusk	300	16	48			0		41958	122		115		113		108		92		79		80		67		59
49	132230	132230		Argos	MiniPAT	2013-10-18	02:13:45		4						2013-10-18	0	29.2	Dawn	300	16	48			0		6924	74		85		99		104		114		122		127		136		141
50	132230	132230		Argos	MiniPAT	2013-10-19	02:25:00		1						2013-10-19 01:00:00	2	29.1	Dawn	300	16	48			0		60515	90		100		111		124		134		135		141		144		145
51	132230	132230		Argos	MiniPAT	2013-10-19	14:06:15		1						2013-10-19 01:00:00	2	29.1	Dusk	300	16	48			0		49124	146		131		109		105		104		94		82		65		52
52	132230	132230		Argos	MiniPAT	2013-10-20	02:17:30		2						2013-10-20 04:00:00	0	29.1	Dawn	300	16	48			0		38814	83		95		104		117		127		139		138		136		139
53	132230	132230		Argos	MiniPAT	2013-10-20	13:41:15		2						2013-10-20 04:00:00	0	29.1	Dusk	450	16	48			0		14566	141		133		128		119		111		101		98		66		57
54	132230	132230		Argos	MiniPAT	2013-10-21	02:21:15		3						2013-10-21 07:00:00	0	28.9	Dawn	300	16	48			0		62289	88		96		108		118		125		128		135		139		139
55	132230	132230		Argos	MiniPAT	2013-10-21	14:02:30		3						2013-10-21 07:00:00	0	28.9	Dusk	300	16	48			0		48202	123		131		113		93		83		79		78		62		52
56	132230	132230		Argos	MiniPAT	2013-10-23	02:15:00		1						2013-10-23	1	28.7	Dawn	300	16	48			0		29484	75		89		90		98		107		115		122		120		114
57	132230	132230		Argos	MiniPAT	2013-10-23	13:50:00		1						2013-10-23	1	28.7	Dusk	450	16	48			0		35037	119		110		105		102		90		71		65		60		47
58	132230	132230		Argos	MiniPAT	2013-10-24	02:10:00		2					66	2013-10-24	0	28.6	Dawn	300	16	48			0		57207	63		67		77		88		98		107		115		125		130
59	132230	132230		Argos	MiniPAT	2013-10-24	14:08:45		2					64	2013-10-24	0	28.6	Dusk	300	16	48			0		57255	135		121		94		89		73		62		61		55		47
60	132230	132230		Argos	MiniPAT	2013-10-25	02:16:15		4					48	2013-10-25 01:00:00	4	28.4	Dawn	300	48	48			0		18866	71		82		93		102		110		119		126		131		132
61	132230	132230		Argos	MiniPAT	2013-10-25	13:56:15		4						2013-10-25 01:00:00	4	28.4	Dusk	300	16	48			0		33811	120		113		108		108		116		101		73		62		58
62	132230	132230		Argos	MiniPAT	2013-10-26	02:08:45		2					76	2013-10-26 06:00:00	1	28.4	Dawn	450	16	48			0		28031	75		88		104		119		129		139		148		156		158
63	132230	132230		Argos	MiniPAT	2013-10-26	14:00:00		2						2013-10-26 06:00:00	1	28.4	Dusk	300	16	48			0		45598	147		143		133		119		107		97		89		78		70
64	132230	132230		Argos	MiniPAT	2013-10-27	02:12:30		3						2013-10-27 02:00:00	0	28.3	Dawn	450	16	48			0		45155	80		95		111		130		142		151		160		158		162
65	132230	132230		Argos	MiniPAT	2013-10-27	13:58:45		3						2013-10-27 02:00:00	0	28.3	Dusk	300	16	48			0		12071	144		138		131		121		110		99		86		78		71
66	132230	132230		Argos	MiniPAT	2013-10-28	02:06:15		2						2013-10-28 02:00:00	1	28.3	Dawn	300	16	48			0		7557	55		60		63		73		81		97		109		115		118
67	132230	132230		Argos	MiniPAT	2013-10-28	14:03:45		2						2013-10-28 02:00:00	1	28.3	Dusk	300	16	48			0		62712	117		114		85		72		64		58		48		44		44
68	132230	132230		Argos	MiniPAT	2013-10-30	02:13:45		2					64	2013-10-30 01:00:00	0	28.1	Dawn	300	16	48			0		64018	54		67		75		79		90		104		109		112		116
69	132230	132230		Argos	MiniPAT	2013-10-30	13:57:30		2					64	2013-10-30 01:00:00	0	28.1	Dusk	300	16	48			0		61896	144		135		107		81		65		54		48		48		44
70	132230	132230		Argos	MiniPAT	2013-11-01	02:16:15		3						2013-11-01	0	27.9	Dawn	450	16	48			0		32060	49		77		78		90		99		107		111		118		117
71	132230	132230		Argos	MiniPAT	2013-11-01	14:11:15		3						2013-11-01	0	27.9	Dusk	600	16	48			0		3645	110		97		77		45		39		36		36		35		36
72	132230	132230		Argos	MiniPAT	2013-11-02	02:06:15		2						2013-11-02 04:00:00	0	27.9	Dawn	300	16	48			0		64971	42		50		57		61		70		81		93		102		110
73	132230	132230		Argos	MiniPAT	2013-11-02	14:10:00		2						2013-11-02 04:00:00	0	27.9	Dusk	300	16	48			0		21485	95		92		95		79		54		41		38		36		36
74	132230	132230		Argos	MiniPAT	2013-11-03	14:03:45		3					45	2013-11-03 23:00:00	1	27.6	Dusk	300	16	16			0		41763	98		107		106		89		63		42		40		38		37
75	132230	132230		Argos	MiniPAT	2013-11-04	02:37:30		3						2013-11-03 23:00:00	1	27.6	Dawn	300	16	48			0		13848	71		75		80		79		88		82		85		92		96
76	132230	132230		Argos	MiniPAT	2013-11-05	00:00:00		5					62	2013-11-05 03:00:00	0	27.6
77	132230	132230		Argos	MiniPAT	2013-11-06	10:10:00		5					55	2013-11-05 03:00:00	0	27.6	Dawn	300	16	48			0		40775	137		145		125		148		170		137		139		171		151
78	132230	132230		Argos	MiniPAT	2013-11-07	02:17:30		7						2013-11-07 01:00:00	0	27.4	Dawn	300	16	48			0		38507	54		56		69		79		85		93		102		109		109
79	132230	132230		Argos	MiniPAT	2013-11-07	14:05:00		7						2013-11-07 01:00:00	0	27.4	Dusk	300	16	48			0		46416	94		75		91		70		48		43		41		39		37
80	132230	132230		Argos	MiniPAT	2013-11-08	14:12:30		4					64	2013-11-08 20:00:00	0	27.4	Dusk	300	16	48			0		63664	79		56		56		54		45		39		42		39		37
81	132230	132230		Argos	MiniPAT	2013-11-09	02:27:30		4					72	2013-11-08 20:00:00	0	27.4	Dawn	300	16	48			0		58839	62		79		77		84		94		101		104		106		110
82	132230	132230		Argos	MiniPAT	2013-11-10	02:37:30		4						2013-11-10 01:00:00	1	27.4	Dawn	300	16	48			0		18563	63		73		86		87		91		98		101		100		102
83	132230	132230		Argos	MiniPAT	2013-11-10	13:48:45		4						2013-11-10 01:00:00	1	27.4	Dusk	300	16	48			0		60489	100		126		134		102		65		55		50		50		55
84	132230	132230		Argos	MiniPAT	2013-11-11	13:58:45		1					66	2013-11-11 21:00:00	0	27.4	Dusk	300	16	48			0		53690	99		100		80		58		61		68		67		60		45
85	132230	132230		Argos	MiniPAT	2013-11-12	02:43:45		1					70	2013-11-11 21:00:00	0	27.4	Dawn	300	16	48			0		38153	79		93		99		103		103		112		120		115		114
86	132230	132230		Argos	MiniPAT	2013-11-15	02:36:15		2						2013-11-15 01:00:00	0	27.1	Dawn	450	16	48			0		50754	76		87		99		109		115		119		125		132		132
87	132230	132230		Argos	MiniPAT	2013-11-15	13:46:15		2					40	2013-11-15 01:00:00	0	27.1	Dusk	300	16	16			0		36643	127		118		105		93		82		76		70		62		56
88	132230	132230		Argos	MiniPAT	2013-11-16	02:30:00		1					44	2013-11-16 03:00:00	4	27.1	Dawn	450	16	16			0		63809	76		94		106		121		129		138		142		147		152
89	132230	132230		Argos	MiniPAT	2013-11-16	13:16:15		1					41	2013-11-16 03:00:00	4	27.1	Dusk	450	16	16			0		22743	138		126		121		118		116		111		91		73		60
90	132230	132230		Argos	MiniPAT	2013-11-17	02:37:30		2					48	2013-11-17 05:00:00	0	26.9	Dawn	300	16	16			0		29378	86		96		107		119		126		130		134		139		143
91	132230	132230		Argos	MiniPAT	2013-11-17	13:32:30		2					48	2013-11-17 05:00:00	0	26.9	Dusk	300	16	16			0		35599	136		134		129		125		122		113		102		91		79
92	132230	132230		Argos	MiniPAT	2013-11-18	13:47:30		2						2013-11-19	0	26.3	Dusk	300	16	48			0		285	139		132		125		114		102		92		80		71		62
93	132230	132230		Argos	MiniPAT	2013-11-19	02:43:45		2					41	2013-11-19	0	26.3	Dawn	300	16	16			0		35945	92		103		113		122		126		129		132		137		144
94	132230	132230		Argos	MiniPAT	2013-11-20	02:41:15		3					45	2013-11-20 07:00:00	0	26	Dawn	300	16	16			0		63204	88		102		112		120		127		131		134		139		142
95	132230	132230		Argos	MiniPAT	2013-11-20	13:48:45		3						2013-11-20 07:00:00	0	26	Dusk	300	16	48			0		21773	136		127		115		104		95		87		79		72		63
96	132230	132230		Argos	MiniPAT	2013-11-21	02:45:00		2					45	2013-11-21	0	26.1	Dawn	300	16	16			0		49154	96		112		126		131		136		143		149		156		157
97	132230	132230		Argos	MiniPAT	2013-11-21	13:46:15		2						2013-11-21	0	26.1	Dusk	300	16	48			0		46179	140		134		127		122		104		94		80		70		61
98	132230	132230		Argos	MiniPAT	2013-11-24	02:40:00		1						2013-11-24 04:00:00	0	25.3	Dawn	300	16	48			0		13574	96		103		114		127		133		130		136		130		124
99	132230	132230		Argos	MiniPAT	2013-11-24	13:38:45		1						2013-11-24 04:00:00	0	25.3	Dusk	300	16	48			0		52240	118		118		115		107		95		90		74		53		45
100	132230	132230		Argos	MiniPAT	2013-11-25	02:31:15		3					45	2013-11-25	0	25.5	Dawn	300	16	16			0		49256	61		67		76		89		115		131		135		130		129
101	132230	132230		Argos	MiniPAT	2013-11-25	13:35:00		3						2013-11-25	0	25.5	Dusk	450	16	48			0		52796	134		109		103		112		103		85		78		58		58
102	132230	132230		Argos	MiniPAT	2013-11-26	02:38:45		3						2013-11-26 04:00:00	0	25.6	Dawn	300	16	48			0		14902	61		72		80		91		102		124		147		149		151
103	132230	132230		Argos	MiniPAT	2013-11-26	13:52:30		3						2013-11-26 04:00:00	0	25.6	Dusk	300	16	48			0		64290	134		110		88		96		63		52		64		57		43
104	132230	132230		Argos	MiniPAT	2013-11-27	02:21:15		4					35	2013-11-27 05:00:00	0	25.4	Dawn	450	16	16			0		10474	54		61		79		95		109		120		130		137		142
105	132230	132230		Argos	MiniPAT	2013-11-27	13:48:45		4					44	2013-11-27 05:00:00	0	25.4	Dusk	300	16	16			0		13545	140		132		123		106		77		65		58		46		42
106	132230	132230		Argos	MiniPAT	2013-11-28	13:51:15		4						2013-11-28 13:00:00	0	25.4	Dusk	300	16	48			0		52455	112		111		104		82		72		74		53		43		42
107	132230	132230		Argos	MiniPAT	2013-11-28	19:17:30		4						2013-11-28 13:00:00	0	25.4	Dawn	300	16	16			0		34771	80		78		81		85		61		45		38		36		36
108	132230	132230		Argos	MiniPAT	2013-11-29	02:51:15		3						2013-11-29 02:00:00	0	25.3	Dawn	450	16	48			0		13841	99		112		117		127		127		139		142		140		146
109	132230	132230		Argos	MiniPAT	2013-11-29	12:55:00		3					35	2013-11-29 02:00:00	0	25.3	Dusk	600	16	16			0		54923	145		134		138		131		126		122		113		101		81
110	132230	132230		Argos	MiniPAT	2013-11-30	13:43:45		1					40	2013-12-01 02:00:00	0	25.4	Dusk	300	16	16			0		53729	149		141		132		123		113		101		91		83		70
111	132230	132230		Argos	MiniPAT	2013-12-01	02:48:45		1					39	2013-12-01 02:00:00	0	25.4	Dawn	300	16	16			0		60302	103		110		115		125		136		140		149		155		153
112	132230	132230		Argos	MiniPAT	2013-12-02	02:40:00		2						2013-12-02 03:00:00	0	25.3	Dawn	300	16	48			0		40167	70		84		89		97		117		132		143		146		156
113	132230	132230		Argos	MiniPAT	2013-12-02	13:43:45		2					40	2013-12-02 03:00:00	0	25.3	Dusk	300	16	16			0		28178	119		124		119		93		80		76		67		58		50
114	132230	132230		Argos	MiniPAT	2013-12-03	02:25:00		4					36	2013-12-03 06:00:00	0	25.1	Dawn	450	16	16			0		22074	47		58		63		67		93		119		131		137		150
115	132230	132230		Argos	MiniPAT	2013-12-03	13:47:30		4					16	2013-12-03 06:00:00	0	25.1	Dusk	450	16	16			0		44394	143		133		113		97		76		64		52		44		39
116	132230	132230		Argos	MiniPAT	2013-12-04	02:26:15		2					38	2013-12-04 01:00:00	0	25.1	Dawn	450	16	16			0		46543	57		71		80		96		110		127		140		146		156
117	132230	132230		Argos	MiniPAT	2013-12-04	13:51:15		2					16	2013-12-04 01:00:00	0	25.1	Dusk	300	16	16			0		46219	122		115		102		91		79		67		58		50		44
118	132230	132230		Argos	MiniPAT	2013-12-06	02:41:15		1						2013-12-06 06:00:00	0	25.1	Dawn	300	16	48			0		33688	55		60		70		81		94		121		134		145		153
119	132230	132230		Argos	MiniPAT	2013-12-06	13:51:15		1					16	2013-12-06 06:00:00	0	25.1	Dusk	450	16	16			0		23707	138		125		108		93		77		64		54		47		44
120	132230	132230		Argos	MiniPAT	2013-12-07	02:42:30		2						2013-12-07 03:00:00	0	24.9	Dawn	450	16	48			0		32983	80		91		106		121		136		147		143		145		149
121	132230	132230		Argos	MiniPAT	2013-12-07	13:27:30		2						2013-12-07 03:00:00	0	24.9	Dusk	450	16	48			0		54117	144		138		134		123		117		95		80		69		61
122	132230	132230		Argos	MiniPAT	2013-12-08	02:28:45		3						2013-12-08 02:00:00	0	24.9	Dawn	450	16	48			0		4003	57		66		84		92		110		129		137		142		146
123	132230	132230		Argos	MiniPAT	2013-12-08	13:45:00		3						2013-12-08 02:00:00	0	24.9	Dusk	450	16	48			0		18253	143		133		112		98		70		63		58		52		48
124	132230	132230		Argos	MiniPAT	2013-12-09	02:35:00		1						2013-12-09 06:00:00	0	24.9	Dawn	300	16	48			0		25428	62		66		82		89		93		112		129		137		142
125	132230	132230		Argos	MiniPAT	2013-12-09	13:53:45		1						2013-12-09 06:00:00	0	24.9	Dusk	300	16	48			0		18356	136		125		111		89		75		68		64		62		58
126	132230	132230		Argos	MiniPAT	2013-12-10	02:43:45		1						2013-12-10 06:00:00	0	24.4	Dawn	450	16	48			0		61846	65		72		82		107		109		105		128		137		145
127	132230	132230		Argos	MiniPAT	2013-12-10	13:48:45		1						2013-12-10 06:00:00	0	24.4	Dusk	300	16	48			0		18718	138		123		101		87		77		67		63		60		56
128	132230	132230		Argos	MiniPAT	2013-12-11	02:43:45		2					39	2013-12-11 04:00:00	1	24.1	Dawn	300	16	16			0		57863	62		71		87		107		123		133		140		145		146
129	132230	132230		Argos	MiniPAT	2013-12-11	13:40:00		2					48	2013-12-11 04:00:00	1	24.1	Dusk	450	16	16			0		39606	147		141		129		105		94		83		70		58		54
130	132230	132230		Argos	MiniPAT	2013-12-12	02:46:15		3						2013-12-12 04:00:00	1	24.3	Dawn	450	16	48			0		9274	70		85		99		113		122		133		137		143		145
131	132230	132230		Argos	MiniPAT	2013-12-12	13:40:00		3						2013-12-12 04:00:00	1	24.3	Dusk	300	16	48			0		52906	137		120		111		107		102		88		76		68		61
132	132230	132230		Argos	MiniPAT	2013-12-13	13:51:15		2					16	2013-12-14 02:00:00	1	23.8	Dusk	300	16	16			0		29640	119		119		119		106		85		73		66		65		66
133	132230	132230		Argos	MiniPAT	2013-12-14	02:53:45		2					55	2013-12-14 02:00:00	1	23.8	Dawn	300	16	16			0		41470	90		102		115		127		133		132		133		141		147
134	132230	132230		Argos	MiniPAT	2013-12-15	02:45:00		3					39	2013-12-15 05:00:00	0	23.9	Dawn	300	16	16			0		4378	60		73		88		92		104		118		115		125		139
135	132230	132230		Argos	MiniPAT	2013-12-15	13:28:45		3						2013-12-15 05:00:00	0	23.9	Dusk	450	16	48			0		57771	130		125		119		113		105		93		76		62		54
136	132230	132230		Argos	MiniPAT	2013-12-16	02:51:15		4						2013-12-16 05:00:00	1	23.8	Dawn	300	16	48			0		19511	71		77		91		98		100		106		111		122		143
137	132230	132230		Argos	MiniPAT	2013-12-16	13:43:45		4						2013-12-16 05:00:00	1	23.8	Dusk	300	16	48			0		52157	127		114		103		95		88		80		77		70		62
138	132230	132230		Argos	MiniPAT	2013-12-17	02:48:45		3					48	2013-12-17 04:00:00	0	23.3	Dawn	450	16	16			0		53068	86		98		118		129		144		147		153		156		164
139	132230	132230		Argos	MiniPAT	2013-12-17	13:22:30		3						2013-12-17 04:00:00	0	23.3	Dusk	450	16	48			0		12193	158		137		131		124		117		103		90		75		65
140	132230	132230		Argos	MiniPAT	2013-12-18	03:02:30		3						2013-12-18 08:00:00	0	23.3	Dawn	450	16	48			0		57182	109		109		119		130		135		139		154		171		174
141	132230	132230		Argos	MiniPAT	2013-12-18	13:46:15		3					16	2013-12-18 08:00:00	0	23.3	Dusk	300	16	16			0		10864	140		134		123		116		106		94		83		74		65
142	132230	132230		Argos	MiniPAT	2013-12-19	02:43:45		2					72	2013-12-19 03:00:00	1	23.3	Dawn	300	16	16			0		27805	69		73		81		91		102		114		126		132		134
143	132230	132230		Argos	MiniPAT	2013-12-19	13:31:15		2						2013-12-19 03:00:00	1	23.3	Dusk	450	16	80			0		30135	114		104		105		95		77		79		72		65		57
144	132230	132230		Argos	MiniPAT	2013-12-20	09:28:45		3					80	2013-12-20 05:00:00	0	23.3	Dawn	300	16	80			0		57564	161		180		184		172		141		127		122		118		115
145	132230	132230		Argos	MiniPAT	2013-12-21	09:12:30		3					58	2013-12-20 05:00:00	0	23.3	Dusk	300	16	48			0		11970	181		186		187		188		165		127		131		164		181
146	132230	132230		Argos	MiniPAT	2013-12-22	02:43:45		5					90	2013-12-22 05:00:00	0	23.9	Dawn	450	48	48			0		44583	62		70		85		97		107		115		122		128		135
147	132230	132230		Argos	MiniPAT	2013-12-22	13:18:45		5						2013-12-22 05:00:00	0	23.9	Dusk	600	16	80			0		38349	136		133		127		114		108		76		63		62		59
148	132230	132230		Argos	MiniPAT	2013-12-23	02:46:15		6						2013-12-23 07:00:00	0	23.8	Dawn	600	48	80			0		3022	67		88		105		118		127		135		142		150		152
149	132230	132230		Argos	MiniPAT	2013-12-23	11:13:45		6					60	2013-12-23 07:00:00	0	23.8	Dusk	1350	16	48			0		65337	149		145		134		128		121		121		112		106		57
150	132230	132230		Argos	MiniPAT	2013-12-24	02:32:30		5					16	2013-12-24 05:00:00	0	24.1	Dawn	300	16	16			0		15977	60		65		73		82		96		107		115		122		129
151	132230	132230		Argos	MiniPAT	2013-12-24	13:48:45		5					16	2013-12-24 05:00:00	0	24.1	Dusk	300	16	16			0		24554	129		116		100		89		84		77		72		61		50
152	132230	132230		Argos	MiniPAT	2013-12-25	02:41:15		5					70	2013-12-25 08:00:00	0	24	Dawn	450	16	48			0		45665	65		73		85		99		101		110		132		147		159
153	132230	132230		Argos	MiniPAT	2013-12-25	13:30:00		5						2013-12-25 08:00:00	0	24	Dusk	450	16	48			0		52544	142		134		128		108		96		71		69		55		47
154	132230	132230		Argos	MiniPAT	2013-12-26	02:17:30		3					86	2013-12-26 07:00:00	0	23.8	Dawn	300	16	16			0		50388	45		48		51		58		68		81		95		102		111
155	132230	132230		Argos	MiniPAT	2013-12-26	13:18:45		3						2013-12-26 07:00:00	0	23.8	Dusk	450	48	80			0		43808	114		110		105		99		87		75		60		52		41
156	132230	132230		Argos	MiniPAT	2013-12-27	02:40:00		2					48	2013-12-27 05:00:00	0	24.3	Dawn	300	48	48			0		29590	47		58		67		77		86		95		103		110		114
157	132230	132230		Argos	MiniPAT	2013-12-27	13:25:00		2						2013-12-27 05:00:00	0	24.3	Dusk	450	16	48			0		16530	127		101		97		80		81		56		60		43		37
158	132230	132230		Argos	MiniPAT	2013-12-28	02:42:30		1						2013-12-28 06:00:00	0	24.1	Dawn	300	16	48			0		59173	70		74		71		90		117		127		113		106		106
159	132230	132230		Argos	MiniPAT	2013-12-28	13:57:30		1					86	2013-12-28 06:00:00	0	24.1	Dusk	300	16	16			0		16041	117		103		89		78		73		64		53		43		36
160	132230	132230		Argos	MiniPAT	2013-12-29	13:40:00		3					72	2013-12-29 20:00:00	0	23.7	Dusk	300	16	48			0		26205	109		107		89		86		84		78		80		59		51
161	132230	132230		Argos	MiniPAT	2013-12-30	02:40:00		3						2013-12-29 20:00:00	0	23.7	Dawn	300	48	80			0		43351	63		68		76		84		92		103		109		114		120
162	132230	132230		Argos	MiniPAT	2013-12-31	02:57:30		3						2013-12-31 04:00:00	0	23.4	Dawn	300	16	48			0		45489	73		92		122		138		144		122		111		133		153
163	132230	132230		Argos	MiniPAT	2013-12-31	13:41:15		3						2013-12-31 04:00:00	0	23.4	Dusk	300	16	48			0		5577	94		94		81		77		58		66		64		42		49
164	132230	132230		Argos	MiniPAT	2014-01-02	02:35:00		1					80	2014-01-02 08:00:00	0	23.1	Dawn	300	16	48			0		7327	39		42		50		60		67		78		89		84		109
165	132230	132230		Argos	MiniPAT	2014-01-02	04:43:45		1					80	2014-01-02 08:00:00	0	23.1	Dusk	300	16	48			0		9364	121		100		98		96		94		91		93		100		113
166	132230	132230		Argos	MiniPAT	2014-01-03	02:38:45		2						2014-01-03 04:00:00	0	22.4	Dawn	300	16	48			0		61035	43		46		56		90		81		97		108		91		93
167	132230	132230		Argos	MiniPAT	2014-01-04	04:01:15		2					104	2014-01-03 04:00:00	0	22.4	Dusk	450	16	80			0		52992	146		80		75		70		64		59		54		60		86
168	132230	132230		Argos	MiniPAT	2014-01-05	02:55:00		1					48	2014-01-05 06:00:00	0	23.3	Dawn	300	48	48			0		33163	70		77		87		98		99		101		103		106		108
169	132230	132230		Argos	MiniPAT	2014-01-05	13:42:30		1						2014-01-05 06:00:00	0	23.3	Dusk	300	16	48			0		589	136		141		134		108		68		55		48		40		36
170	132230	132230		Argos	MiniPAT	2014-01-06	02:26:15		2					16	2014-01-06 07:00:00	0	22.3	Dawn	300	16	16			0		53258	51		48		52		64		76		98		115		127		134
171	132230	132230		Argos	MiniPAT	2014-01-06	13:53:45		2					16	2014-01-06 07:00:00	0	22.3	Dusk	300	16	16			0		38622	125		123		117		98		81		69		57		48		46
172	132230	132230		Argos	MiniPAT	2014-01-07	13:52:30		2						2014-01-07 23:00:00	1	23.3	Dusk	300	16	48			0		26069	131		128		118		92		62		54		49		47		45
173	132230	132230		Argos	MiniPAT	2014-01-08	02:36:15		2						2014-01-07 23:00:00	1	23.3	Dawn	300	16	48			0		9888	66		83		78		77		91		100		103		114		133
174	132230	132230		Argos	MiniPAT	2014-01-09	02:47:30		2					104	2014-01-09 09:00:00	0	22.9	Dawn	750	48	80			0		43395	87		91		106		106		117		121		133		131		136
175	132230	132230		Argos	MiniPAT	2014-01-09	13:30:00		2					88	2014-01-09 09:00:00	0	22.9	Dusk	450	16	48			0		35497	145		127		123		117		118		98		84		74		76
176	132230	132230		Argos	MiniPAT	2014-01-10	00:00:00		4					80	2014-01-10 06:00:00	0	22.1
177	132230	132230		Argos	MiniPAT	2014-01-10	09:26:15		4					80	2014-01-10 06:00:00	0	22.1	Dusk	1800	16	48			0		28766	189		187		187		167		157		168		147		147		132
178	132230	132230		Argos	MiniPAT	2014-01-12	13:31:15		1						2014-01-12 22:00:00	2	21.9	Dusk	450	16	80			0		47154	147		137		134		127		117		107		101		93		90
179	132230	132230		Argos	MiniPAT	2014-01-13	02:57:30		1					72	2014-01-12 22:00:00	2	21.9	Dawn	300	48	48			0		45774	103		115		122		128		133		136		139		142		144
180	132230	132230		Argos	MiniPAT	2014-01-14	02:47:30		4					47	2014-01-14 03:00:00	0	21.6	Dawn	300	16	16			0		18366	87		97		114		125		134		139		141		144		149
181	132230	132230		Argos	MiniPAT	2014-01-14	13:46:15		4						2014-01-14 03:00:00	0	21.6	Dusk	300	16	48			0		38407	133		129		122		115		102		90		81		73		66
182	132230	132230		Argos	MiniPAT	2014-01-15	03:00:00		5					84	2014-01-15 05:00:00	0	21.6	Dawn	450	16	48			0		18301	101		115		125		134		136		142		142		149		150
183	132230	132230		Argos	MiniPAT	2014-01-15	13:52:30		5					90	2014-01-15 05:00:00	0	21.6	Dusk	300	16	48			0		30676	139		134		126		117		107		98		88		79		73
184	132230	132230		Argos	MiniPAT	2014-01-16	02:46:15		4					90	2014-01-16 08:00:00	5	21.6	Dawn	300	48	80			0		16238	76		87		97		106		115		122		125		129		133
185	132230	132230		Argos	MiniPAT	2014-01-16	13:55:00		4					40	2014-01-16 08:00:00	5	21.6	Dusk	300	16	16			0		51263	129		134		121		113		107		86		74		68		59
186	132230	132230		Argos	MiniPAT	2014-01-17	02:43:45		5					16	2014-01-17 03:00:00	0	21.1	Dawn	300	16	16			0		22129	81		84		95		106		114		125		134		140		144
187	132230	132230		Argos	MiniPAT	2014-01-17	12:36:15		5						2014-01-17 03:00:00	0	21.1	Dusk	1050	48	80			0		3293	139		132		130		125		122		107		89		79		74
188	132230	132230		Argos	MiniPAT	2014-01-18	02:45:00		5					78	2014-01-18 07:00:00	1	21.5	Dawn	300	48	48			0		47683	77		83		91		102		111		119		123		128		133
189	132230	132230		Argos	MiniPAT	2014-01-18	13:42:30		5					72	2014-01-18 07:00:00	1	21.5	Dusk	300	16	16			0		37498	133		128		123		116		113		108		96		86		76
190	132230	132230		Argos	MiniPAT	2014-01-19	02:43:45		4					48	2014-01-19 09:00:00	0	21.1	Dawn	600	48	48			0		1534	80		102		119		130		134		129		139		143		149
191	132230	132230		Argos	MiniPAT	2014-01-19	13:47:30		4					64	2014-01-19 09:00:00	0	21.1	Dusk	300	16	48			0		31157	143		138		128		119		111		109		105		91		70
192	132230	132230		Argos	MiniPAT	2014-01-20	02:41:15		4					90	2014-01-20 05:00:00	9	21.9	Dawn	300	16	48			0		35153	82		87		95		101		112		124		128		135		135
193	132230	132230		Argos	MiniPAT	2014-01-20	13:53:45		4						2014-01-20 05:00:00	9	21.9	Dusk	600	48	80			0		26960	127		118		104		95		88		85		81		78		74
194	132230	132230		Argos	MiniPAT	2014-01-21	02:22:30		5						2014-01-21 05:00:00	11	22.4	Dawn	600	48	80			0		55440	77		81		86		94		105		119		129		137		140
195	132230	132230		Argos	MiniPAT	2014-01-21	13:42:30		5					48	2014-01-21 05:00:00	11	22.4	Dusk	450	48	48			0		11451	139		135		130		123		110		93		87		76		71
196	132230	132230		Argos	MiniPAT	2014-01-22	02:43:45		3						2014-01-22 05:00:00	0	20.8	Dawn	300	16	48			0		13303	70		76		78		86		99		107		111		120		121
197	132230	132230		Argos	MiniPAT	2014-01-22	13:58:45		3					64	2014-01-22 05:00:00	0	20.8	Dusk	300	16	16			0		4716	138		132		116		89		75		65		58		53		49
198	132230	132230		Argos	MiniPAT	2014-01-23	14:05:00		2					98	2014-01-23 23:00:00	1	22.1	Dusk	300	16	48			0		31343	108		103		94		84		73		63		57		50		58
199	132230	132230		Argos	MiniPAT	2014-01-24	02:58:45		2						2014-01-23 23:00:00	1	22.1	Dawn	300	16	80			0		35318	76		79		85		88		103		121		102		97		97
200	132230	132230		Argos	MiniPAT	2014-01-25	02:25:00		2						2014-01-25 01:00:00	0	21.7	Dawn	300	16	48			0		54552	54		64		77		81		86		94		107		118		125
201	132230	132230		Argos	MiniPAT	2014-01-25	14:08:45		2					40	2014-01-25 01:00:00	0	21.7	Dusk	300	16	16			0		4714	128		125		115		103		85		68		59		52		47
202	132230	132230		Argos	MiniPAT	2014-01-26	02:26:15		2					16	2014-01-26 03:00:00	0	21.1	Dawn	600	16	16			0		56325	56		75		98		118		133		145		150		151		155
203	132230	132230		Argos	MiniPAT	2014-01-26	13:32:30		2					16	2014-01-26 03:00:00	0	21.1	Dusk	600	16	16			0		45674	154		146		142		138		126		91		67		49		44
204	132230	132230		Argos	MiniPAT	2014-01-27	02:41:15		3					44	2014-01-27 03:00:00	0	21.9	Dawn	450	16	16			0		8070	80		104		115		123		135		144		152		155		157
205	132230	132230		Argos	MiniPAT	2014-01-27	13:56:15		3					48	2014-01-27 03:00:00	0	21.9	Dusk	450	16	16			0		34619	144		137		129		118		103		83		65		51		45
206	132230	132230		Argos	MiniPAT	2014-01-28	02:43:45		2					72	2014-01-28	0	22	Dawn	300	16	48			0		52904	80		91		98		105		112		127		133		140		134
207	132230	132230		Argos	MiniPAT	2014-01-28	14:07:30		2						2014-01-28	0	22	Dusk	300	16	80			0		40408	113		105		96		88		79		71		68		56		49
208	132230	132230		Argos	MiniPAT	2014-01-30	04:17:30		2						2014-01-30 04:00:00	0	21.5	Dawn	300	16	48			0		62069	151		123		118		120		122		126		129		131		129
209	132230	132230		Argos	MiniPAT	2014-01-30	09:32:30		2					68	2014-01-30 04:00:00	0	21.5	Dusk	300	16	48			0		22579	190		190		191		190		169		142		138		139		140
210	132230	132230		Argos	MiniPAT	2014-02-01	04:20:00		2					90	2014-02-01 01:00:00	8	21.6	Dusk	300	16	48			0		25534	132		140		136		121		129		139		127		114		110
211	132230	132230		Argos	MiniPAT	2014-02-01	08:31:15		2					80	2014-02-01 01:00:00	8	21.6	Dawn	300	48	80			0		20138	128		131		119		115		127		132		136		126		111
212	132230	132230		Argos	MiniPAT	2014-02-02	02:33:45		2					56	2014-02-02 02:00:00	0	21.1	Dawn	300	16	16			0		44293	79		98		108		121		133		143		152		160		163
213	132230	132230		Argos	MiniPAT	2014-02-02	13:52:30		2					16	2014-02-02 02:00:00	0	21.1	Dusk	600	16	16			0		38371	159		154		140		126		105		83		67		61		57
214	132230	132230		Argos	MiniPAT	2014-02-03	02:40:00		4					16	2014-02-03 03:00:00	0	21.1	Dawn	450	16	16			0		48063	80		96		117		136		148		158		161		168		172
215	132230	132230		Argos	MiniPAT	2014-02-03	14:02:30		4	Argos-2	2014-02-04 13:52:45	26.752	53.466	16	2014-02-03 03:00:00	0	21.1	Dusk	450	16	16			0		10111	161		152		145		130		114		96		83		73		66
216	132230	132230		Argos	MiniPAT	2014-02-04	02:27:30		2	Argos-2	2014-02-05 00:50:09	26.717	53.544	16	2014-02-04 02:00:00	0	21.1	Dawn	600	16	16			0		15706	76		89		112		138		154		161		166		175		183
217	132230	132230		Argos	MiniPAT	2014-02-04	13:42:30		2	Argos-1	2014-02-05 12:03:38	26.693	53.62	16	2014-02-04 02:00:00	0	21.1	Dusk	600	16	16			0		18528	177		170		161		150		135		114		92		76		66
218	132230	132230		Argos	MiniPAT	2014-02-05	03:46:15		2	Argos-0	2014-02-06 00:33:53	26.69	53.601	16	2014-02-05	0	21.2	Dawn	300	16	16			0		40206	90		99		110		122		133		143		152		159		165
219	132230	132230		Argos	MiniPAT	2014-02-05	15:25:00		2	Argos-1	2014-02-06 08:35:06	26.691	53.578	16	2014-02-05	0	21.2	Dusk	300	16	16			0		28494	151		141		128		119		114		108		95		80		78
220	132230	132230		Argos	MiniPAT	2014-02-06	02:55:00		3	Argos-1	2014-02-06 08:35:06	26.691	53.578	16	2014-02-06 05:00:00	0	19.7	Dawn	450	16	16			0		2246	128		113		147		137		151		181		145		162		151
221	132230	132230		Argos	MiniPAT	2014-02-06	14:07:30		3	Argos-1	2014-02-06 08:35:06	26.691	53.578	16	2014-02-06 05:00:00	0	19.7	Dusk	450	16	16			0		3632	179		171		163		151		136		119		106		96		92
222	132230	132230		Argos	MiniPAT	2014-02-07	02:27:30		2	Argos-2	2014-02-07 18:06:56	26.687	53.598	16	2014-02-07 01:00:00	0	12.1	Dawn	450	16	16			0		41807	96		106		121		140		157		167		173		177		180
223	132230	132230		Argos	MiniPAT	2014-02-07	14:06:15		2	Argos-3	2014-02-08 06:30:49	26.69	53.598	16	2014-02-07 01:00:00	0	12.1	Dusk	450	16	16			0		41059	180		172		165		153		138		122		108		97		92
	132231	132231		Argos	MiniPAT	2013-09-19	09:00:00											Begin
	132231	132231		Argos	MiniPAT	2014-03-18	20:00:00			Argos-0	2014-03-19 17:35:22	27.061	52.68					End
0	132231	132231		Argos	MiniPAT	2013-09-20	02:00:00		3						2013-09-20 03:00:00	0	33.2	Dawn	450	16	48			0		15631	89		102		116		125		133		142		142		155		151
1	132231	132231		Argos	MiniPAT	2013-09-20	14:11:15		3						2013-09-20 03:00:00	0	33.2	Dusk	450	16	48			0		49190	143		132		125		124		105		83		70		61		54
2	132231	132231		Argos	MiniPAT	2013-09-22	01:56:15		1					64	2013-09-22 03:00:00	0	32.6	Dawn	450	48	48			0		31396	87		103		115		128		136		144		149		151		154
3	132231	132231		Argos	MiniPAT	2013-09-22	14:33:45		1					64	2013-09-22 03:00:00	0	32.6	Dusk	300	16	48			0		41827	148		137		126		116		105		94		83		74		67
4	132231	132231		Argos	MiniPAT	2013-09-25	02:06:15		3						2013-09-25 02:00:00	0	32.1	Dawn	300	16	48			0		7263	77		87		97		103		109		130		153		136		122
5	132231	132231		Argos	MiniPAT	2013-09-25	14:25:00		3						2013-09-25 02:00:00	0	32.1	Dusk	300	16	48			0		56358	155		149		137		107		72		63		58		52		41
6	132231	132231		Argos	MiniPAT	2013-09-26	01:50:00		2						2013-09-26 07:00:00	0	31.6	Dawn	300	16	48			0		6856	80		94		104		107		117		128		140		145		145
7	132231	132231		Argos	MiniPAT	2013-09-26	14:22:30		2					64	2013-09-26 07:00:00	0	31.6	Dusk	300	16	48			0		42466	148		145		137		128		112		93		82		75		75
8	132231	132231		Argos	MiniPAT	2013-09-27	02:01:15		4						2013-09-27 04:00:00	0	30.7	Dawn	300	16	80			0		45719	105		118		126		133		140		145		149		151		155
9	132231	132231		Argos	MiniPAT	2013-09-27	14:11:15		4					72	2013-09-27 04:00:00	0	30.7	Dusk	300	16	48			0		63420	153		150		145		134		125		115		104		97		95
10	132231	132231		Argos	MiniPAT	2013-09-28	02:02:30		3						2013-09-28 03:00:00	0	31.3	Dawn	300	16	48			0		24925	97		109		122		132		139		143		147		154		155
11	132231	132231		Argos	MiniPAT	2013-09-28	14:10:00		3					64	2013-09-28 03:00:00	0	31.3	Dusk	300	48	48			0		5517	147		144		138		131		124		117		106		94		85
12	132231	132231		Argos	MiniPAT	2013-09-29	01:57:30		1					64	2013-09-29 06:00:00	0	31.3	Dawn	450	16	48			0		21552	84		102		118		131		141		147		152		157		161
13	132231	132231		Argos	MiniPAT	2013-09-29	14:02:30		1						2013-09-29 06:00:00	0	31.3	Dusk	450	16	48			0		42712	154		149		141		134		122		105		88		76		69
14	132231	132231		Argos	MiniPAT	2013-09-30	02:01:15		2					64	2013-09-30	1	30.6	Dawn	450	48	48			0		60634	93		109		122		133		141		146		152		155		156
15	132231	132231		Argos	MiniPAT	2013-09-30	14:12:30		2						2013-09-30	1	30.6	Dusk	450	16	48			0		32962	146		140		128		114		98		82		82		76		58
16	132231	132231		Argos	MiniPAT	2013-10-01	01:55:00		4					16	2013-10-01 01:00:00	1	30.9	Dawn	450	16	16			0		43465	77		95		108		127		140		148		153		158		160
17	132231	132231		Argos	MiniPAT	2013-10-01	14:02:30		4					48	2013-10-01 01:00:00	1	30.9	Dusk	450	48	48			0		347	153		147		143		134		121		106		90		77		70
18	132231	132231		Argos	MiniPAT	2013-10-02	02:06:15		7					48	2013-10-02	0	31.1	Dawn	450	48	48			0		24065	101		117		133		144		149		156		158		162		166
19	132231	132231		Argos	MiniPAT	2013-10-02	14:18:45		7					62	2013-10-02	0	31.1	Dusk	300	16	16			0		22779	156		151		146		140		128		116		103		90		79
20	132231	132231		Argos	MiniPAT	2013-10-03	02:03:45		4						2013-10-03 02:00:00	0	30.8	Dawn	450	16	48			0		5941	89		106		127		141		149		157		164		166		169
21	132231	132231		Argos	MiniPAT	2013-10-03	14:10:00		4					52	2013-10-03 02:00:00	0	30.8	Dusk	450	16	16			0		45552	168		160		152		140		127		108		88		74		62
22	132231	132231		Argos	MiniPAT	2013-10-04	02:01:15		4						2013-10-04 07:00:00	0	31.1	Dawn	450	16	48			0		37456	86		102		122		139		148		154		162		166		170
23	132231	132231		Argos	MiniPAT	2013-10-04	14:15:00		4					55	2013-10-04 07:00:00	0	31.1	Dusk	300	16	16			0		49517	155		150		145		137		127		116		102		89		76
24	132231	132231		Argos	MiniPAT	2013-10-05	01:57:30		5					48	2013-10-05 05:00:00	0	30.9	Dawn	450	48	48			0		133	78		90		107		124		138		148		155		160		162
25	132231	132231		Argos	MiniPAT	2013-10-05	14:02:30		5						2013-10-05 05:00:00	0	30.9	Dusk	450	16	48			0		2672	159		155		148		138		123		105		90		77		69
26	132231	132231		Argos	MiniPAT	2013-10-06	02:07:30		1					48	2013-10-06 05:00:00	0	30.9	Dawn	450	48	48			0		52910	98		114		130		144		152		159		163		166		168
27	132231	132231		Argos	MiniPAT	2013-10-06	14:16:15		1					64	2013-10-06 05:00:00	0	30.9	Dusk	300	16	16			0		11001	154		148		138		131		120		108		97		85		75
28	132231	132231		Argos	MiniPAT	2013-10-07	01:57:30		5					66	2013-10-07 03:00:00	0	30.9	Dawn	450	16	48			0		10496	77		91		109		124		139		149		154		159		164
29	132231	132231		Argos	MiniPAT	2013-10-07	14:17:30		5					72	2013-10-07 03:00:00	0	30.9	Dusk	300	16	16			0		19157	151		144		139		125		111		102		90		80		69
30	132231	132231		Argos	MiniPAT	2013-10-08	01:56:15		6					70	2013-10-08 04:00:00	0	30.7	Dawn	300	16	16			0		42377	63		85		98		109		123		134		143		145		137
31	132231	132231		Argos	MiniPAT	2013-10-08	14:23:45		6						2013-10-08 04:00:00	0	30.7	Dusk	300	16	48			0		62741	139		128		119		109		96		84		70		53		48
32	132231	132231		Argos	MiniPAT	2013-10-09	14:30:00		1						2013-10-09 20:00:00	0	30.2	Dusk	300	16	48			0		52906	124		110		94		66		50		48		45		42		42
33	132231	132231		Argos	MiniPAT	2013-10-10	01:56:15		1						2013-10-09 20:00:00	0	30.2	Dawn	300	16	48			0		61037	58		71		85		89		88		102		113		117		122
34	132231	132231		Argos	MiniPAT	2013-10-11	01:42:30		3						2013-10-11 02:00:00	0	29.8	Dawn	600	16	48			0		30075	65		60		78		90		114		127		140		148		153
35	132231	132231		Argos	MiniPAT	2013-10-11	14:06:15		3					45	2013-10-11 02:00:00	0	29.8	Dusk	450	16	16			0		54254	154		143		139		125		106		88		73		62		57
36	132231	132231		Argos	MiniPAT	2013-10-12	02:01:15		2						2013-10-12	0	29.6	Dawn	600	16	48			0		42107	68		86		109		128		139		147		151		154		158
37	132231	132231		Argos	MiniPAT	2013-10-12	14:07:30		2					45	2013-10-12	0	29.6	Dusk	450	16	16			0		65501	157		149		133		109		97		84		70		59		55
38	132231	132231		Argos	MiniPAT	2013-10-13	02:00:00		3					48	2013-10-13 08:00:00	0	29.6	Dawn	750	48	48			0		11453	68		87		113		135		144		148		152		153		157
39	132231	132231		Argos	MiniPAT	2013-10-13	13:57:30		3						2013-10-13 08:00:00	0	29.6	Dusk	450	16	48			0		25541	157		143		146		134		107		98		81		68		59
40	132231	132231		Argos	MiniPAT	2013-10-14	02:01:15		3						2013-10-14 01:00:00	0	29.4	Dawn	450	16	48			0		695	71		80		95		112		130		140		141		147		152
41	132231	132231		Argos	MiniPAT	2013-10-14	14:12:30		3						2013-10-14 01:00:00	0	29.4	Dusk	300	16	48			0		16499	141		128		113		101		90		80		73		66		61
42	132231	132231		Argos	MiniPAT	2013-10-15	02:21:15		2						2013-10-15	0	29.4	Dawn	300	16	48			0		3937	109		119		128		137		143		148		152		152		155
43	132231	132231		Argos	MiniPAT	2013-10-15	13:53:45		2						2013-10-15	0	29.4	Dusk	300	16	48			0		11355	150		151		145		139		137		124		106		93		89
44	132231	132231		Argos	MiniPAT	2013-10-16	02:15:00		2						2013-10-16 08:00:00	0	29.4	Dawn	300	16	48			0		29601	72		83		95		105		111		114		117		121		130
45	132231	132231		Argos	MiniPAT	2013-10-16	14:11:15		2						2013-10-16 08:00:00	0	29.4	Dusk	300	16	48			0		47359	145		131		117		85		72		83		70		50		45
46	132231	132231		Argos	MiniPAT	2013-10-17	02:12:30		2						2013-10-17 05:00:00	0	29.1	Dawn	300	16	48			0		13833	74		83		95		105		113		124		127		139		145
47	132231	132231		Argos	MiniPAT	2013-10-17	14:05:00		2						2013-10-17 05:00:00	0	29.1	Dusk	300	16	48			0		9953	133		134		135		112		112		89		60		55		56
48	132231	132231		Argos	MiniPAT	2013-10-18	14:11:15		5						2013-10-18 22:00:00	0	29.3	Dusk	300	16	48			0		31277	111		117		122		95		71		62		61		56		46
49	132231	132231		Argos	MiniPAT	2013-10-19	02:13:45		5						2013-10-18 22:00:00	0	29.3	Dawn	300	16	48			0		9732	70		76		91		104		103		107		112		121		131
50	132231	132231		Argos	MiniPAT	2013-10-20	02:17:30		5						2013-10-20 05:00:00	2	29.3	Dawn	300	16	48			0		35055	82		94		106		116		124		131		138		141		142
51	132231	132231		Argos	MiniPAT	2013-10-20	13:53:45		5						2013-10-20 05:00:00	2	29.3	Dusk	300	16	48			0		45756	138		127		125		123		112		106		91		79		69
52	132231	132231		Argos	MiniPAT	2013-10-21	02:13:45		1						2013-10-21	0	29.3	Dawn	300	16	48			0		31197	82		92		105		116		122		134		136		138		141
53	132231	132231		Argos	MiniPAT	2013-10-21	14:07:30		1					41	2013-10-21	0	29.3	Dusk	300	16	16			0		4309	142		134		111		95		98		89		72		53		45
54	132231	132231		Argos	MiniPAT	2013-10-22	14:08:45		2					41	2013-10-22 19:00:00	0	28.7	Dusk	300	16	16			0		6488	142		133		120		108		96		83		68		63		56
55	132231	132231		Argos	MiniPAT	2013-10-23	02:17:30		2						2013-10-22 19:00:00	0	28.7	Dawn	300	16	48			0		19370	90		99		105		113		122		126		137		144		149
56	132231	132231		Argos	MiniPAT	2013-10-24	02:08:45		3						2013-10-24 08:00:00	0	28.6	Dawn	300	16	48			0		5669	72		87		85		92		101		110		118		125		138
57	132231	132231		Argos	MiniPAT	2013-10-24	14:01:15		3						2013-10-24 08:00:00	0	28.6	Dusk	300	16	48			0		10691	122		131		121		96		77		68		58		51		52
58	132231	132231		Argos	MiniPAT	2013-10-25	02:13:45		7						2013-10-25 01:00:00	1	28.4	Dawn	300	16	48			0		10038	66		76		84		98		107		112		118		130		143
59	132231	132231		Argos	MiniPAT	2013-10-25	14:00:00		7						2013-10-25 01:00:00	1	28.4	Dusk	300	16	48			0		31807	131		111		101		93		83		75		64		59		56
60	132231	132231		Argos	MiniPAT	2013-10-26	02:10:00		5					45	2013-10-26 07:00:00	0	28.4	Dawn	450	16	16			0		51270	62		81		93		106		123		128		139		139		144
61	132231	132231		Argos	MiniPAT	2013-10-26	13:50:00		5					44	2013-10-26 07:00:00	0	28.4	Dusk	450	16	16			0		42001	146		134		116		115		108		77		56		55		41
62	132231	132231		Argos	MiniPAT	2013-10-28	02:08:45		5						2013-10-28 05:00:00	1	28.2	Dawn	450	16	48			0		42480	63		77		96		112		127		133		140		146		154
63	132231	132231		Argos	MiniPAT	2013-10-28	13:56:15		5						2013-10-28 05:00:00	1	28.2	Dusk	300	16	48			0		7590	139		130		126		104		86		78		65		57		53
64	132231	132231		Argos	MiniPAT	2013-10-29	02:02:30		2						2013-10-29 05:00:00	0	28.1	Dawn	300	16	48			0		54517	59		72		79		92		100		111		122		129		133
65	132231	132231		Argos	MiniPAT	2013-10-29	13:43:45		2						2013-10-29 05:00:00	0	28.1	Dusk	450	16	48			0		53472	132		129		120		107		91		77		59		48		42
66	132231	132231		Argos	MiniPAT	2013-10-30	02:11:15		1						2013-10-30	0	28.1	Dawn	300	16	48			0		27912	59		69		80		95		111		121		130		138		154
67	132231	132231		Argos	MiniPAT	2013-10-30	14:13:45		1						2013-10-30	0	28.1	Dusk	300	16	48			0		61310	106		107		96		85		67		59		56		44		39
68	132231	132231		Argos	MiniPAT	2013-10-31	02:06:15		1						2013-10-31 03:00:00	0	27.9	Dawn	300	16	48			0		44715	47		55		72		88		90		99		109		121		128
69	132231	132231		Argos	MiniPAT	2013-10-31	13:48:45		1						2013-10-31 03:00:00	0	27.9	Dusk	450	16	48			0		43473	145		128		117		104		86		66		53		45		43
70	132231	132231		Argos	MiniPAT	2013-11-01	02:12:30		3						2013-11-01 04:00:00	0	27.8	Dawn	300	16	48			0		47595	62		71		81		98		114		112		121		132		131
71	132231	132231		Argos	MiniPAT	2013-11-01	14:02:30		3					43	2013-11-01 04:00:00	0	27.8	Dusk	300	16	16			0		6172	140		135		123		110		97		85		70		51		43
72	132231	132231		Argos	MiniPAT	2013-11-02	02:03:45		4						2013-11-02	0	27.9	Dawn	600	16	48			0		57303	54		81		92		107		125		138		147		147		154
73	132231	132231		Argos	MiniPAT	2013-11-02	13:41:15		4						2013-11-02	0	27.9	Dusk	600	16	48			0		25818	161		134		97		80		61		56		42		42		40
74	132231	132231		Argos	MiniPAT	2013-11-03	02:02:30		2					35	2013-11-03 03:00:00	0	27.8	Dawn	450	16	16			0		45674	60		73		85		103		122		130		141		146		154
75	132231	132231		Argos	MiniPAT	2013-11-03	13:56:15		2					64	2013-11-03 03:00:00	0	27.8	Dusk	450	16	16			0		56175	134		121		103		90		73		63		50		42		39
76	132231	132231		Argos	MiniPAT	2013-11-04	02:16:15		5					64	2013-11-04 02:00:00	0	27.9	Dawn	450	16	48			0		56449	70		89		97		117		121		146		152		157		145
77	132231	132231		Argos	MiniPAT	2013-11-04	13:37:30		5					64	2013-11-04 02:00:00	0	27.9	Dusk	450	16	48			0		48840	139		134		120		110		98		83		69		60		54
78	132231	132231		Argos	MiniPAT	2013-11-05	02:20:00		5						2013-11-05 07:00:00	0	27.7	Dawn	450	16	48			0		13006	75		93		110		125		137		148		152		158		154
79	132231	132231		Argos	MiniPAT	2013-11-05	13:56:15		5					45	2013-11-05 07:00:00	0	27.7	Dusk	300	16	16			0		1206	145		136		129		120		106		93		75		70		63
80	132231	132231		Argos	MiniPAT	2013-11-06	02:10:00		4						2013-11-06 04:00:00	0	27.6	Dawn	450	16	48			0		5026	60		65		79		99		116		125		134		135		136
81	132231	132231		Argos	MiniPAT	2013-11-06	13:55:00		4					64	2013-11-06 04:00:00	0	27.6	Dusk	300	16	48			0		16703	122		104		92		86		99		79		87		61		57
82	132231	132231		Argos	MiniPAT	2013-11-07	02:11:15		5						2013-11-07	0	27.5	Dawn	450	16	48			0		64166	51		65		74		93		105		113		119		121		125
83	132231	132231		Argos	MiniPAT	2013-11-07	13:37:30		5						2013-11-07	0	27.5	Dusk	450	16	48			0		20201	120		117		113		98		86		72		75		52		45
84	132231	132231		Argos	MiniPAT	2013-11-08	02:06:15		2					70	2013-11-08	1	27.5	Dawn	450	16	48			0		23617	51		66		72		91		95		110		124		132		130
85	132231	132231		Argos	MiniPAT	2013-11-08	13:58:45		2					64	2013-11-08	1	27.5	Dusk	300	16	48			0		61783	124		101		85		80		81		68		66		57		49
86	132231	132231		Argos	MiniPAT	2013-11-09	02:11:15		4						2013-11-09 05:00:00	0	27.4	Dawn	450	16	48			0		38866	61		78		97		94		115		114		122		129		131
87	132231	132231		Argos	MiniPAT	2013-11-09	13:53:45		4						2013-11-09 05:00:00	0	27.4	Dusk	300	16	48			0		51508	123		102		93		81		70		63		67		66		51
88	132231	132231		Argos	MiniPAT	2013-11-10	02:26:15		4						2013-11-10 03:00:00	0	27.3	Dawn	300	16	48			0		3555	69		76		92		101		114		143		154		136		123
89	132231	132231		Argos	MiniPAT	2013-11-10	13:33:45		4						2013-11-10 03:00:00	0	27.3	Dusk	450	16	48			0		5982	143		135		140		121		111		94		77		66		56
90	132231	132231		Argos	MiniPAT	2013-11-11	02:27:30		1						2013-11-11 04:00:00	0	27.1	Dawn	300	16	48			0		19080	83		93		102		112		125		129		134		142		144
91	132231	132231		Argos	MiniPAT	2013-11-11	13:57:30		1					33	2013-11-11 04:00:00	0	27.1	Dusk	300	16	16			0		28233	132		127		118		106		94		84		75		66		61
92	132231	132231		Argos	MiniPAT	2013-11-12	02:28:45		3					35	2013-11-12	0	26.9	Dawn	300	16	16			0		14334	99		108		119		127		134		142		146		146		147
93	132231	132231		Argos	MiniPAT	2013-11-12	13:50:00		3					40	2013-11-12	0	26.9	Dusk	300	16	16			0		9676	144		131		129		116		106		90		75		68		61
94	132231	132231		Argos	MiniPAT	2013-11-13	13:55:00		1					45	2013-11-14 01:00:00	0	27	Dusk	300	16	16			0		31786	132		128		118		106		83		74		78		72		59
95	132231	132231		Argos	MiniPAT	2013-11-14	02:30:00		1					45	2013-11-14 01:00:00	0	27	Dawn	300	16	16			0		41564	85		98		106		117		129		138		144		146		150
96	132231	132231		Argos	MiniPAT	2013-11-15	02:28:45		8						2013-11-15 07:00:00	0	27.1	Dawn	450	16	48			0		64293	95		108		111		125		135		142		150		160		153
97	132231	132231		Argos	MiniPAT	2013-11-15	13:32:30		8						2013-11-15 07:00:00	0	27.1	Dusk	300	16	48			0		22863	147		137		137		128		119		117		119		101		78
98	132231	132231		Argos	MiniPAT	2013-11-16	02:31:15		6					50	2013-11-16 03:00:00	0	27.1	Dawn	300	16	16			0		57484	81		96		117		130		133		136		140		145		150
99	132231	132231		Argos	MiniPAT	2013-11-16	13:27:30		6						2013-11-16 03:00:00	0	27.1	Dusk	450	16	48			0		19366	137		136		130		122		109		92		75		67		64
100	132231	132231		Argos	MiniPAT	2013-11-17	02:45:00		4						2013-11-17 05:00:00	0	26.9	Dawn	450	16	48			0		64678	103		121		133		136		141		144		145		147		147
101	132231	132231		Argos	MiniPAT	2013-11-17	13:21:15		4						2013-11-17 05:00:00	0	26.9	Dusk	450	16	48			0		12153	149		140		130		134		123		110		95		86		68
102	132231	132231		Argos	MiniPAT	2013-11-18	02:37:30		4						2013-11-18	0	26.7	Dawn	300	16	48			0		45486	105		115		118		131		135		147		147		153		155
103	132231	132231		Argos	MiniPAT	2013-11-18	13:51:15		4					48	2013-11-18	0	26.7	Dusk	300	16	16			0		59410	124		116		98		90		80		77		89		80		72
104	132231	132231		Argos	MiniPAT	2013-11-19	13:40:00		3					45	2013-11-19 22:00:00	0	26	Dusk	300	16	16			0		44596	128		123		118		111		100		90		82		72		64
105	132231	132231		Argos	MiniPAT	2013-11-20	02:31:15		3					16	2013-11-19 22:00:00	0	26	Dawn	300	16	16			0		64639	87		89		86		101		114		118		118		125		131
106	132231	132231		Argos	MiniPAT	2013-11-21	13:25:00		4						2013-11-22 01:00:00	0	26.2	Dusk	450	16	48			0		46740	155		136		126		114		112		97		83		66		50
107	132231	132231		Argos	MiniPAT	2013-11-22	02:25:00		4					38	2013-11-22 01:00:00	0	26.2	Dawn	450	16	16			0		49728	74		88		93		104		115		132		139		139		135
108	132231	132231		Argos	MiniPAT	2013-11-23	02:36:15		5					16	2013-11-23 02:00:00	0	25.9	Dawn	300	16	16			0		15339	78		91		108		129		142		147		147		145		147
109	132231	132231		Argos	MiniPAT	2013-11-23	13:50:00		5					16	2013-11-23 02:00:00	0	25.9	Dusk	300	16	16			0		45571	139		131		122		111		97		83		78		69		59
110	132231	132231		Argos	MiniPAT	2013-11-24	02:25:00		4					52	2013-11-24 06:00:00	0	25.3	Dawn	450	16	16			0		21240	72		92		103		124		132		141		148		159		159
111	132231	132231		Argos	MiniPAT	2013-11-24	13:32:30		4					48	2013-11-24 06:00:00	0	25.3	Dusk	450	16	16			0		63286	155		138		120		123		116		97		78		60		53
112	132231	132231		Argos	MiniPAT	2013-11-25	02:37:30		3						2013-11-25 03:00:00	0	25.8	Dawn	450	16	48			0		39493	72		109		128		139		144		146		166		159		146
113	132231	132231		Argos	MiniPAT	2013-11-25	13:36:15		3					16	2013-11-25 03:00:00	0	25.8	Dusk	450	16	16			0		61568	158		151		135		131		115		97		70		56		48
114	132231	132231		Argos	MiniPAT	2013-11-26	02:28:45		1					16	2013-11-26 05:00:00	0	25.2	Dawn	300	16	16			0		43944	67		78		89		97		106		122		128		126		134
115	132231	132231		Argos	MiniPAT	2013-11-26	13:52:30		1					16	2013-11-26 05:00:00	0	25.2	Dusk	300	16	16			0		51593	138		129		111		104		98		83		61		58		56
116	132231	132231		Argos	MiniPAT	2013-11-27	02:45:00		2						2013-11-27	0	25.5	Dawn	300	16	48			0		62520	84		96		90		99		108		112		120		130		122
117	132231	132231		Argos	MiniPAT	2013-11-27	13:42:30		2					35	2013-11-27	0	25.5	Dusk	300	16	16			0		32343	136		134		129		121		100		82		73		63		68
118	132231	132231		Argos	MiniPAT	2013-11-28	02:35:00		2						2013-11-28 01:00:00	0	25.3	Dawn	300	16	48			0		14462	70		78		87		100		109		115		126		138		136
119	132231	132231		Argos	MiniPAT	2013-11-28	13:43:45		2					48	2013-11-28 01:00:00	0	25.3	Dusk	300	16	16			0		56869	131		108		99		93		94		102		94		83		65
120	132231	132231		Argos	MiniPAT	2013-11-29	02:40:00		5					16	2013-11-29 01:00:00	0	25.3	Dawn	450	16	16			0		14704	78		96		110		124		133		135		140		150		151
121	132231	132231		Argos	MiniPAT	2013-11-29	13:28:45		5						2013-11-29 01:00:00	0	25.3	Dusk	450	16	48			0		37969	140		140		127		115		94		83		71		57		44
122	132231	132231		Argos	MiniPAT	2013-11-30	13:45:00		5						2013-11-30 21:00:00	2	25.4	Dusk	300	16	48			0		41195	134		121		115		105		93		80		81		70		52
123	132231	132231		Argos	MiniPAT	2013-12-01	02:52:30		5					40	2013-11-30 21:00:00	2	25.4	Dawn	300	16	16			0		4796	92		102		111		119		126		128		130		138		142
124	132231	132231		Argos	MiniPAT	2013-12-02	13:46:15		1						2013-12-03 03:00:00	0	25.2	Dusk	300	16	48			0		24582	149		143		129		113		102		79		57		49		45
125	132231	132231		Argos	MiniPAT	2013-12-03	02:56:15		1						2013-12-03 03:00:00	0	25.2	Dawn	300	16	48			0		39211	82		90		97		112		139		150		158		152		155
126	132231	132231		Argos	MiniPAT	2013-12-04	02:25:00		1					49	2013-12-04 03:00:00	0	25	Dawn	300	16	16			0		7149	46		48		54		63		71		82		106		131		140
127	132231	132231		Argos	MiniPAT	2013-12-04	13:12:30		1						2013-12-04 03:00:00	0	25	Dusk	600	16	48			0		31146	120		115		115		104		105		107		90		53		35
128	132231	132231		Argos	MiniPAT	2013-12-05	13:43:45		4					45	2013-12-06 01:00:00	0	24.6	Dusk	300	16	16			0		53291	137		119		108		104		103		94		76		59		55
129	132231	132231		Argos	MiniPAT	2013-12-06	02:35:00		4					48	2013-12-06 01:00:00	0	24.6	Dawn	300	16	16			0		6474	65		69		80		93		110		122		125		133		149
130	132231	132231		Argos	MiniPAT	2013-12-07	02:32:30		4						2013-12-07 08:00:00	0	25	Dawn	450	16	48			0		129	51		60		81		93		97		97		113		110		118
131	132231	132231		Argos	MiniPAT	2013-12-07	13:51:15		4					43	2013-12-07 08:00:00	0	25	Dusk	300	16	16			0		59280	130		119		113		104		86		65		56		49		46
132	132231	132231		Argos	MiniPAT	2013-12-08	14:02:30		3					43	2013-12-09 03:00:00	1	24.9	Dusk	300	16	16			0		26601	121		109		97		80		61		60		60		54		50
133	132231	132231		Argos	MiniPAT	2013-12-09	02:36:15		3					48	2013-12-09 03:00:00	1	24.9	Dawn	300	16	16			0		53412	72		82		90		92		89		105		127		141		143
134	132231	132231		Argos	MiniPAT	2013-12-10	02:51:15		4						2013-12-10 08:00:00	0	24.6	Dawn	300	16	48			0		27333	69		101		121		127		128		128		129		133		136
135	132231	132231		Argos	MiniPAT	2013-12-10	13:58:45		4					38	2013-12-10 08:00:00	0	24.6	Dusk	300	16	16			0		49594	127		117		105		85		72		75		69		62		57
136	132231	132231		Argos	MiniPAT	2013-12-11	13:28:45		4						2013-12-12 03:00:00	0	24.2	Dusk	300	16	48			0		45546	140		118		114		111		106		100		93		89		82
137	132231	132231		Argos	MiniPAT	2013-12-12	02:58:45		4					45	2013-12-12 03:00:00	0	24.2	Dawn	300	16	16			0		57665	101		110		127		131		141		151		153		155		156
138	132231	132231		Argos	MiniPAT	2013-12-14	02:58:45		3					48	2013-12-14	0	24.2	Dawn	300	48	48			0		2804	70		80		89		96		103		107		111		112		112
139	132231	132231		Argos	MiniPAT	2013-12-14	14:01:15		3					32	2013-12-14	0	24.2	Dusk	300	16	16			0		3991	119		109		97		87		78		69		63		62		58
140	132231	132231		Argos	MiniPAT	2013-12-15	03:02:30		3					64	2013-12-15 07:00:00	0	24.1	Dawn	1800	16	48			0		19019	111		151		164		161		132		125		139		133		121
141	132231	132231		Argos	MiniPAT	2013-12-15	07:15:00		3					56	2013-12-15 07:00:00	0	24.1	Dusk	300	16	48			0		64078	182		181		180		179		152		120		116		115		112
142	132231	132231		Argos	MiniPAT	2013-12-16	02:56:15		3					32	2013-12-16 04:00:00	0	23.3	Dawn	450	16	16			0		6586	107		123		135		115		145		153		143		161		156
143	132231	132231		Argos	MiniPAT	2013-12-16	13:46:15		3					37	2013-12-16 04:00:00	0	23.3	Dusk	300	16	16			0		39855	148		140		134		127		115		98		89		83		73
144	132231	132231		Argos	MiniPAT	2013-12-17	02:45:00		4					45	2013-12-17 03:00:00	0	23.1	Dawn	300	16	16			0		28210	77		91		103		113		122		130		138		145		149
145	132231	132231		Argos	MiniPAT	2013-12-17	13:45:00		4						2013-12-17 03:00:00	0	23.1	Dusk	300	16	48			0		43525	151		139		112		109		103		80		79		81		66
146	132231	132231		Argos	MiniPAT	2013-12-18	02:43:45		5						2013-12-18 07:00:00	0	23.2	Dawn	300	16	48			0		43810	74		75		83		94		104		114		130		147		154
147	132231	132231		Argos	MiniPAT	2013-12-18	13:52:30		5					45	2013-12-18 07:00:00	0	23.2	Dusk	300	16	16			0		50480	144		137		128		118		103		91		83		75		64
148	132231	132231		Argos	MiniPAT	2013-12-19	02:51:15		3					16	2013-12-19 03:00:00	0	22.9	Dawn	300	16	16			0		53155	83		96		110		124		134		140		146		149		153
149	132231	132231		Argos	MiniPAT	2013-12-19	13:41:15		3						2013-12-19 03:00:00	0	22.9	Dusk	300	16	48			0		29871	138		127		122		115		107		98		90		79		68
150	132231	132231		Argos	MiniPAT	2013-12-20	02:53:45		1					41	2013-12-20 02:00:00	0	22.7	Dawn	450	16	16			0		15326	92		108		125		139		150		153		155		160		156
151	132231	132231		Argos	MiniPAT	2013-12-20	13:33:45		1					34	2013-12-20 02:00:00	0	22.7	Dusk	450	16	16			0		4224	157		151		146		138		123		107		89		71		59
152	132231	132231		Argos	MiniPAT	2013-12-21	02:45:00		4					41	2013-12-21 08:00:00	0	22.6	Dawn	450	16	16			0		50128	76		91		97		119		136		137		139		152		162
153	132231	132231		Argos	MiniPAT	2013-12-21	13:48:45		4						2013-12-21 08:00:00	0	22.6	Dusk	300	16	48			0		35927	150		145		129		108		113		111		96		75		66
154	132231	132231		Argos	MiniPAT	2013-12-22	02:43:45		3					47	2013-12-22 05:00:00	0	22.3	Dawn	450	16	16			0		12516	73		86		104		115		128		142		149		155		158
155	132231	132231		Argos	MiniPAT	2013-12-22	13:32:30		3						2013-12-22 05:00:00	0	22.3	Dusk	450	16	48			0		64497	155		132		127		115		105		91		90		81		61
156	132231	132231		Argos	MiniPAT	2013-12-23	02:42:30		5					40	2013-12-23 06:00:00	0	22.1	Dawn	600	16	16			0		58493	69		89		111		130		142		153		159		165		167
157	132231	132231		Argos	MiniPAT	2013-12-23	13:33:45		5					16	2013-12-23 06:00:00	0	22.1	Dusk	450	16	16			0		27649	162		157		151		136		127		114		86		65		63
158	132231	132231		Argos	MiniPAT	2013-12-24	02:32:30		6						2013-12-24 08:00:00	0	21.7	Dawn	300	16	48			0		13190	53		56		63		73		73		82		90		108		118
159	132231	132231		Argos	MiniPAT	2013-12-24	13:53:45		6					32	2013-12-24 08:00:00	0	21.7	Dusk	300	16	16			0		59608	121		110		109		101		87		79		74		69		54
160	132231	132231		Argos	MiniPAT	2013-12-25	13:58:45		6						2013-12-25 21:00:00	1	22.9	Dusk	300	16	48			0		48628	115		126		122		109		92		70		59		54		51
161	132231	132231		Argos	MiniPAT	2013-12-26	03:08:45		6					80	2013-12-25 21:00:00	1	22.9	Dawn	300	80	80			0		3558	84		91		97		103		108		113		115		116		118
162	132231	132231		Argos	MiniPAT	2013-12-27	02:52:30		5					48	2013-12-27 04:00:00	1	22.4	Dawn	450	48	48			0		40919	68		78		86		100		110		118		131		139		128
163	132231	132231		Argos	MiniPAT	2013-12-27	13:08:45		5						2013-12-27 04:00:00	1	22.4	Dusk	600	48	80			0		25022	119		117		114		97		86		84		78		66		57
164	132231	132231		Argos	MiniPAT	2013-12-28	02:48:45		5						2013-12-28 01:00:00	1	21.8	Dawn	300	48	80			0		47105	65		70		80		91		97		105		112		115		116
165	132231	132231		Argos	MiniPAT	2013-12-28	13:37:30		5						2013-12-28 01:00:00	1	21.8	Dusk	450	16	80			0		37823	110		107		97		93		85		77		66		56		56
166	132231	132231		Argos	MiniPAT	2013-12-29	13:37:30		2						2013-12-30 01:00:00	1	22.6	Dusk	450	16	80			0		28082	102		95		89		84		79		74		66		53		52
167	132231	132231		Argos	MiniPAT	2013-12-30	02:46:15		2						2013-12-30 01:00:00	1	22.6	Dawn	300	48	80			0		40135	55		60		66		77		86		86		91		95		99
168	132231	132231		Argos	MiniPAT	2013-12-31	03:26:15		5						2013-12-31 01:00:00	0	22.6	Dawn	300	48	80			0		53399	69		78		80		83		92		92		93		91		90
169	132231	132231		Argos	MiniPAT	2013-12-31	13:31:15		5						2013-12-31 01:00:00	0	22.6	Dusk	300	48	80			0		4063	90		88		85		80		72		79		75		68		64
170	132231	132231		Argos	MiniPAT	2014-01-01	03:18:45		3						2014-01-01	1	22.4	Dawn	600	48	80			0		60695	79		94		95		100		102		104		106		106		109
171	132231	132231		Argos	MiniPAT	2014-01-01	13:23:45		3						2014-01-01	1	22.4	Dusk	600	48	80			0		54215	107		100		100		91		84		76		64		58		48
172	132231	132231		Argos	MiniPAT	2014-01-02	03:01:15		4						2014-01-02	1	22.3	Dawn	450	48	80			0		20792	63		68		73		80		88		85		90		96		103
173	132231	132231		Argos	MiniPAT	2014-01-02	13:51:15		4						2014-01-02	1	22.3	Dusk	300	48	80			0		26964	91		89		88		85		77		74		67		63		59
174	132231	132231		Argos	MiniPAT	2014-01-03	02:56:15		6						2014-01-03	1	22.3	Dawn	450	16	80			0		60879	65		67		73		87		96		97		99		101		103
175	132231	132231		Argos	MiniPAT	2014-01-03	13:41:15		6						2014-01-03	1	22.3	Dusk	300	16	80			0		20304	91		90		95		74		75		77		71		62		59
176	132231	132231		Argos	MiniPAT	2014-01-04	03:00:00		4						2014-01-04	1	22.1	Dawn	300	48	80			0		46368	62		64		69		74		78		84		86		87		90
177	132231	132231		Argos	MiniPAT	2014-01-04	13:57:30		4						2014-01-04	1	22.1	Dusk	300	16	80			0		24835	104		91		91		81		72		66		59		56		51
178	132231	132231		Argos	MiniPAT	2014-01-05	13:57:30		6						2014-01-06 01:00:00	0	22	Dusk	300	48	80			0		12892	96		88		83		77		71		61		58		57		57
179	132231	132231		Argos	MiniPAT	2014-01-06	03:07:30		6						2014-01-06 01:00:00	0	22	Dawn	300	48	80			0		57733	69		74		78		85		91		92		93		93		93
180	132231	132231		Argos	MiniPAT	2014-01-07	02:53:45		4						2014-01-07 01:00:00	1	22	Dawn	300	48	80			0		383	59		62		71		78		87		95		101		104		107
181	132231	132231		Argos	MiniPAT	2014-01-07	13:53:45		4					76	2014-01-07 01:00:00	1	22	Dusk	300	16	48			0		53509	104		97		90		84		76		67		67		59		53
182	132231	132231		Argos	MiniPAT	2014-01-08	16:03:45		4						2014-01-09 01:00:00	1	21.2	Dusk	300	48	80			0		33492	98		76		66		54		54		51		51		51		52
183	132231	132231		Argos	MiniPAT	2014-01-09	02:15:00		4						2014-01-09 01:00:00	1	21.2	Dawn	450	48	80			0		534	60		62		64		66		68		70		73		85		95
184	132231	132231		Argos	MiniPAT	2014-01-10	02:57:30		2						2014-01-10 02:00:00	2	21.4	Dawn	450	48	80			0		56371	65		74		85		96		105		112		118		122		125
185	132231	132231		Argos	MiniPAT	2014-01-10	13:00:00		2						2014-01-10 02:00:00	2	21.4	Dusk	750	48	80			0		3283	117		111		101		96		87		83		72		62		51
186	132231	132231		Argos	MiniPAT	2014-01-12	03:47:30		1						2014-01-12 04:00:00	0	22.6	Dawn	300	16	80			0		22692	170		175		178		178		178		179		180		146		114
187	132231	132231		Argos	MiniPAT	2014-01-12	04:01:15		1						2014-01-12 04:00:00	0	22.6	Dusk	300	16	80			0		26878	178		177		178		182		157		118		112		112		113
188	132231	132231		Argos	MiniPAT	2014-01-13	02:55:00		3					72	2014-01-13 04:00:00	1	21.7	Dawn	450	48	48			0		10739	49		63		76		84		92		99		102		105		112
189	132231	132231		Argos	MiniPAT	2014-01-13	13:32:30		3						2014-01-13 04:00:00	1	21.7	Dusk	450	16	48			0		46063	108		103		95		87		71		59		59		50		42
190	132231	132231		Argos	MiniPAT	2014-01-14	02:46:15		2						2014-01-14	0	21.2	Dawn	300	16	48			0		35998	48		55		64		71		77		83		88		91		97
191	132231	132231		Argos	MiniPAT	2014-01-14	13:45:00		2					72	2014-01-14	0	21.2	Dusk	300	48	48			0		45158	88		83		80		73		64		55		48		44		40
192	132231	132231		Argos	MiniPAT	2014-01-15	02:26:15		3					106	2014-01-15 01:00:00	16	22.5	Dawn	450	48	80			0		42885	40		43		46		48		56		71		78		87		96
193	132231	132231		Argos	MiniPAT	2014-01-15	13:15:00		3					90	2014-01-15 01:00:00	16	22.5	Dusk	600	48	80			0		26014	102		95		90		85		80		65		52		43		34
194	132231	132231		Argos	MiniPAT	2014-01-16	02:58:45		2					80	2014-01-16 08:00:00	0	22.6	Dawn	900	80	80			0		62976	65		83		96		103		105		102		106		110		111
195	132231	132231		Argos	MiniPAT	2014-01-16	13:07:30		2					48	2014-01-16 08:00:00	0	22.6	Dusk	300	48	48			0		24980	110		106		103		103		102		100		98		96		107
196	132231	132231		Argos	MiniPAT	2014-01-17	02:57:30		3						2014-01-17 02:00:00	0	21.6	Dawn	900	16	48			0		41990	84		99		107		115		120		123		125		162		132
197	132231	132231		Argos	MiniPAT	2014-01-17	14:02:30		3					40	2014-01-17 02:00:00	0	21.6	Dusk	300	16	16			0		24078	132		108		107		116		109		90		83		77		67
198	132231	132231		Argos	MiniPAT	2014-01-18	02:43:45		2					16	2014-01-18 03:00:00	0	21.3	Dawn	300	16	16			0		34071	77		84		91		101		111		120		128		135		141
199	132231	132231		Argos	MiniPAT	2014-01-18	13:40:00		2					35	2014-01-18 03:00:00	0	21.3	Dusk	450	16	16			0		4055	137		128		122		115		107		96		82		67		56
200	132231	132231		Argos	MiniPAT	2014-01-21	02:40:00		3						2014-01-21 05:00:00	0	21.3	Dawn	600	16	48			0		17045	64		79		98		115		124		133		141		140		145
201	132231	132231		Argos	MiniPAT	2014-01-21	14:01:15		3					16	2014-01-21 05:00:00	0	21.3	Dusk	300	16	16			0		12558	142		131		128		117		113		97		73		59		52
202	132231	132231		Argos	MiniPAT	2014-01-22	02:48:45		5					46	2014-01-22 08:00:00	0	21	Dawn	450	16	16			0		30120	84		100		113		125		133		138		141		147		151
203	132231	132231		Argos	MiniPAT	2014-01-22	13:25:00		5						2014-01-22 08:00:00	0	21	Dusk	600	16	48			0		43879	140		129		127		122		114		96		77		65		58
204	132231	132231		Argos	MiniPAT	2014-01-23	02:31:15		5					40	2014-01-23 02:00:00	0	20.1	Dawn	450	16	16			0		63468	65		74		88		103		115		127		137		146		145
205	132231	132231		Argos	MiniPAT	2014-01-23	13:50:00		5					16	2014-01-23 02:00:00	0	20.1	Dusk	450	16	16			0		30619	143		138		130		121		108		93		77		64		57
206	132231	132231		Argos	MiniPAT	2014-01-24	02:36:15		2					44	2014-01-24 03:00:00	0	20.5	Dawn	450	16	16			0		4930	56		71		83		115		116		123		134		138		141
207	132231	132231		Argos	MiniPAT	2014-01-24	13:40:00		2						2014-01-24 03:00:00	0	20.5	Dusk	600	16	48			0		49696	143		129		123		113		97		79		66		54		41
208	132231	132231		Argos	MiniPAT	2014-01-25	02:30:00		6						2014-01-25 01:00:00	0	20.4	Dawn	450	16	48			0		48688	50		65		77		91		107		116		124		130		134
209	132231	132231		Argos	MiniPAT	2014-01-25	13:53:45		6					40	2014-01-25 01:00:00	0	20.4	Dusk	450	16	16			0		21109	132		127		121		109		96		79		65		55		43
210	132231	132231		Argos	MiniPAT	2014-01-26	02:26:15		1					55	2014-01-26 01:00:00	1	21.9	Dawn	300	16	16			0		31653	42		46		54		61		69		81		92		102		112
211	132231	132231		Argos	MiniPAT	2014-01-26	13:50:00		1					72	2014-01-26 01:00:00	1	21.9	Dusk	450	16	48			0		55250	114		104		97		87		73		59		54		45		39
212	132231	132231		Argos	MiniPAT	2014-01-27	14:30:00		5						2014-01-27 20:00:00	0	22.1	Dusk	300	48	80			0		1459	78		74		70		79		53		39		35		36		33
213	132231	132231		Argos	MiniPAT	2014-01-28	03:05:00		5					48	2014-01-27 20:00:00	0	22.1	Dawn	300	48	48			0		20459	59		68		68		70		73		75		77		79		81
214	132231	132231		Argos	MiniPAT	2014-01-29	13:46:15		6					64	2014-01-29 23:00:00	1	21.3	Dusk	450	48	48			0		36266	70		67		62		58		53		48		43		39		36
215	132231	132231		Argos	MiniPAT	2014-01-30	02:55:00		6						2014-01-29 23:00:00	1	21.3	Dawn	300	16	48			0		42405	58		76		77		84		87		91		96		93		93
216	132231	132231		Argos	MiniPAT	2014-01-31	06:36:15		4					80	2014-01-31 06:00:00	0	21.4	Dawn	300	48	48			0		42569	130		131		132		129		128		127		126		129		132
217	132231	132231		Argos	MiniPAT	2014-02-01	05:50:00		4					84	2014-01-31 06:00:00	0	21.4	Dusk	300	16	48			0		33963	110		145		185		187		161		130		120		122		123
218	132231	132231		Argos	MiniPAT	2014-02-02	07:15:00		4						2014-02-02 02:00:00	0	21.1	Dusk	300	16	80			0		7950	107		105		123		165		155		124		108		104		102
219	132231	132231		Argos	MiniPAT	2014-02-02	07:47:30		4						2014-02-02 02:00:00	0	21.1	Dawn	300	48	80			0		27479	105		103		100		98		97		96		97		95		90
220	132231	132231		Argos	MiniPAT	2014-02-03	02:53:45		4						2014-02-03 07:00:00	1	21.3	Dawn	450	16	80			0		53702	59		61		60		62		69		72		79		81		88
221	132231	132231		Argos	MiniPAT	2014-02-03	13:53:45		4						2014-02-03 07:00:00	1	21.3	Dusk	450	48	80			0		11121	82		75		73		68		59		51		50		45		36
222	132231	132231		Argos	MiniPAT	2014-02-04	02:11:15		3					90	2014-02-04 01:00:00	1	21.4	Dawn	750	48	80			0		13632	42		44		47		49		65		81		89		96		98
223	132231	132231		Argos	MiniPAT	2014-02-04	14:07:30		3					48	2014-02-04 01:00:00	1	21.4	Dusk	300	48	48			0		55601	99		93		85		77		67		57		49		43		39
224	132231	132231		Argos	MiniPAT	2014-02-05	03:15:00		2					80	2014-02-05 02:00:00	3	21.2	Dawn	300	16	48			0		4240	66		69		73		70		76		85		89		100		115
225	132231	132231		Argos	MiniPAT	2014-02-05	14:12:30		2					80	2014-02-05 02:00:00	3	21.2	Dusk	300	16	48			0		37581	127		132		123		95		63		67		72		45		36
226	132231	132231		Argos	MiniPAT	2014-02-06	02:41:15		3					64	2014-02-06 05:00:00	0	20.9	Dawn	300	16	48			0		20022	54		68		78		88		96		101		101		95		92
227	132231	132231		Argos	MiniPAT	2014-02-06	14:18:45		3						2014-02-06 05:00:00	0	20.9	Dusk	300	16	48			0		17587	123		102		74		58		55		50		44		38		37
228	132231	132231		Argos	MiniPAT	2014-02-07	13:52:30		3						2014-02-08 02:00:00	0	21	Dusk	300	16	80			0		37243	125		109		97		90		85		88		100		79		58
229	132231	132231		Argos	MiniPAT	2014-02-08	02:28:45		3					78	2014-02-08 02:00:00	0	21	Dawn	300	16	16			0		26236	67		77		86		95		107		117		127		135		141
230	132231	132231		Argos	MiniPAT	2014-02-09	14:23:45		5						2014-02-10 02:00:00	0	21.1	Dusk	300	16	80			0		24920	128		124		105		79		78		70		64		62		58
231	132231	132231		Argos	MiniPAT	2014-02-10	02:35:00		5						2014-02-10 02:00:00	0	21.1	Dawn	300	16	48			0		29471	72		90		108		106		111		120		129		133		136
232	132231	132231		Argos	MiniPAT	2014-02-11	02:48:45		3						2014-02-11 05:00:00	1	21.1	Dusk	300	48	80			0		51464	84		94		104		101		100		103		108		109		116
233	132231	132231		Argos	MiniPAT	2014-02-11	02:51:15		3						2014-02-11 05:00:00	1	21.1	Dawn	300	48	80			0		65445	88		100		104		99		101		105		109		110		126
234	132231	132231		Argos	MiniPAT	2014-02-12	02:50:00		4						2014-02-12	0	21.2	Dawn	300	16	48			0		8449	107		103		108		122		130		137		152		148		138
235	132231	132231		Argos	MiniPAT	2014-02-12	14:26:15		4						2014-02-12	0	21.2	Dusk	300	16	48			0		54310	123		113		100		90		83		81		70		58		58
236	132231	132231		Argos	MiniPAT	2014-02-13	02:47:30		2					90	2014-02-13 06:00:00	0	21.3	Dawn	300	16	48			0		25766	112		109		110		117		123		123		120		123		127
237	132231	132231		Argos	MiniPAT	2014-02-13	14:17:30		2					88	2014-02-13 06:00:00	0	21.3	Dusk	300	16	48			0		39175	133		122		118		117		94		80		75		70		66
238	132231	132231		Argos	MiniPAT	2014-02-14	02:53:45		4					16	2014-02-14 03:00:00	0	21	Dawn	300	16	16			0		60109	124		135		140		149		155		158		164		155		154
239	132231	132231		Argos	MiniPAT	2014-02-14	14:23:45		4					80	2014-02-14 03:00:00	0	21	Dusk	300	16	48			0		13825	144		136		124		110		95		85		69		61		58
240	132231	132231		Argos	MiniPAT	2014-02-15	14:20:00		4					80	2014-02-16 03:00:00	0	21.2	Dusk	300	16	48			0		29372	130		121		111		98		93		85		74		68		62
241	132231	132231		Argos	MiniPAT	2014-02-16	02:46:15		4						2014-02-16 03:00:00	0	21.2	Dawn	300	16	48			0		16959	85		97		116		122		123		126		135		144		153
242	132231	132231		Argos	MiniPAT	2014-02-17	02:42:30		3						2014-02-17 05:00:00	0	21.1	Dawn	300	48	80			0		17795	81		91		109		113		122		131		134		136		139
243	132231	132231		Argos	MiniPAT	2014-02-17	14:18:45		3					90	2014-02-17 05:00:00	0	21.1	Dusk	300	16	80			0		33621	127		124		115		106		96		86		75		70		62
244	132231	132231		Argos	MiniPAT	2014-02-18	02:30:00		2					66	2014-02-18	0	20.8	Dawn	450	16	16			0		24921	74		87		102		118		124		139		146		154		158
245	132231	132231		Argos	MiniPAT	2014-02-18	14:07:30		2					70	2014-02-18	0	20.8	Dusk	450	16	48			0		54839	144		135		132		129		122		98		76		69		58
246	132231	132231		Argos	MiniPAT	2014-02-21	00:58:45		3						2014-02-21 02:00:00	1	20.9	Dawn	1350	16	80			0		45562	63		67		72		76		81		109		111		140		123
247	132231	132231		Argos	MiniPAT	2014-02-21	14:10:00		3					90	2014-02-21 02:00:00	1	20.9	Dusk	1050	16	80			0		20692	142		127		99		70		68		66		64		61		59
248	132231	132231		Argos	MiniPAT	2014-02-22	02:40:00		3						2014-02-22 05:00:00	0	20.9	Dawn	300	48	80			0		49940	83		87		86		91		94		95		97		99		101
249	132231	132231		Argos	MiniPAT	2014-02-22	14:27:30		3					80	2014-02-22 05:00:00	0	20.9	Dusk	300	16	48			0		11535	116		108		103		91		80		64		53		53		52
250	132231	132231		Argos	MiniPAT	2014-02-23	14:33:45		2					90	2014-02-24	0	21	Dusk	300	16	48			0		9803	134		120		96		89		62		62		49		51		50
251	132231	132231		Argos	MiniPAT	2014-02-24	02:36:15		2					90	2014-02-24	0	21	Dawn	300	16	80			0		44407	66		71		90		98		94		104		133		129		111
252	132231	132231		Argos	MiniPAT	2014-02-25	14:28:45		1					90	2014-02-25 18:00:00	0	21.2	Dusk	300	48	80			0		54197	104		97		112		87		74		75		66		61		73
253	132231	132231		Argos	MiniPAT	2014-02-25	18:27:30		1						2014-02-25 18:00:00	0	21.2	Dawn	450	80	80			0		50932	80		79		77		75		73		71		68		66		64
254	132231	132231		Argos	MiniPAT	2014-02-26	02:32:30		3						2014-02-26 01:00:00	0	21.1	Dawn	600	48	80			0		51348	63		82		101		99		103		112		126		126		125
255	132231	132231		Argos	MiniPAT	2014-02-26	14:07:30		3					90	2014-02-26 01:00:00	0	21.1	Dusk	450	16	80			0		36339	125		120		114		107		96		83		75		58		45
256	132231	132231		Argos	MiniPAT	2014-02-27	02:33:45		5						2014-02-27 07:00:00	1	21.4	Dawn	450	48	80			0		16989	67		79		90		94		97		101		109		107		100
257	132231	132231		Argos	MiniPAT	2014-02-27	14:13:45		5						2014-02-27 07:00:00	1	21.4	Dusk	450	48	80			0		63090	106		100		91		86		82		74		68		58		55
258	132231	132231		Argos	MiniPAT	2014-02-28	02:26:15		3						2014-02-28	0	21.7	Dawn	600	48	80			0		50520	67		69		84		90		96		104		108		134		117
259	132231	132231		Argos	MiniPAT	2014-02-28	13:55:00		3						2014-02-28	0	21.7	Dusk	600	16	80			0		24676	107		106		100		91		79		81		71		61		56
260	132231	132231		Argos	MiniPAT	2014-03-01	02:20:00		4					90	2014-03-01 01:00:00	0	21.6	Dawn	300	48	80			0		23900	59		66		77		89		102		110		116		122		127
261	132231	132231		Argos	MiniPAT	2014-03-01	13:58:45		4						2014-03-01 01:00:00	0	21.6	Dusk	600	16	80			0		30337	114		116		109		103		98		84		73		58		47
262	132231	132231		Argos	MiniPAT	2014-03-02	02:27:30		2						2014-03-02 05:00:00	0	21.3	Dawn	300	16	80			0		24919	65		88		98		91		98		124		132		119		132
263	132231	132231		Argos	MiniPAT	2014-03-02	14:27:30		2						2014-03-02 05:00:00	0	21.3	Dusk	450	16	80			0		42581	128		123		108		94		82		69		62		55		46
264	132231	132231		Argos	MiniPAT	2014-03-03	02:06:15		3						2014-03-03 01:00:00	0	21.3	Dawn	300	16	80			0		9767	51		59		64		69		83		96		96		97		123
265	132231	132231		Argos	MiniPAT	2014-03-03	14:38:45		3					70	2014-03-03 01:00:00	0	21.3	Dusk	300	16	48			0		23129	131		119		99		73		61		61		50		45		42
266	132231	132231		Argos	MiniPAT	2014-03-04	02:05:00		1					72	2014-03-04 03:00:00	0	21.4	Dawn	600	16	48			0		32534	47		55		67		76		93		104		112		111		121
267	132231	132231		Argos	MiniPAT	2014-03-04	14:43:45		1					64	2014-03-04 03:00:00	0	21.4	Dusk	300	16	48			0		41209	123		114		102		88		74		60		52		50		45
268	132231	132231		Argos	MiniPAT	2014-03-05	02:18:45		3					48	2014-03-05	0	21.4	Dawn	450	48	48			0		47759	65		73		95		98		103		117		121		123		116
269	132231	132231		Argos	MiniPAT	2014-03-05	14:35:00		3						2014-03-05	0	21.4	Dusk	300	16	48			0		41908	126		115		110		102		89		70		60		55		50
270	132231	132231		Argos	MiniPAT	2014-03-06	02:15:00		4						2014-03-06 01:00:00	0	21.4	Dawn	300	16	48			0		36283	66		81		79		100		104		96		125		136		123
271	132231	132231		Argos	MiniPAT	2014-03-06	02:51:15		4						2014-03-06 01:00:00	0	21.4	Dusk	300	16	80			0		53638	132		121		108		101		120		115		104		117		136
272	132231	132231		Argos	MiniPAT	2014-03-07	02:12:30		1					70	2014-03-07 04:00:00	0	22	Dawn	300	16	16			0		42906	62		71		92		104		114		112		127		146		148
273	132231	132231		Argos	MiniPAT	2014-03-07	14:36:15		1					72	2014-03-07 04:00:00	0	22	Dusk	300	16	48			0		34163	113		130		121		95		70		58		52		48		45
274	132231	132231		Argos	MiniPAT	2014-03-08	02:11:15		1					72	2014-03-08	0	22.2	Dawn	300	16	16			0		58658	68		82		94		105		119		128		138		143		146
275	132231	132231		Argos	MiniPAT	2014-03-08	14:23:45		1						2014-03-08	0	22.2	Dusk	450	16	48			0		60167	140		134		116		119		101		85		67		56		53
276	132231	132231		Argos	MiniPAT	2014-03-09	14:16:15		4						2014-03-10 01:00:00	0	22.4	Dusk	300	16	80			0		32622	123		104		89		89		102		104		71		67		85
277	132231	132231		Argos	MiniPAT	2014-03-10	02:22:30		4						2014-03-10 01:00:00	0	22.4	Dawn	300	16	80			0		29282	79		91		82		83		89		94		100		117		141
278	132231	132231		Argos	MiniPAT	2014-03-11	14:40:00		1					72	2014-03-12 01:00:00	0	22.5	Dusk	300	16	16			0		23425	124		121		115		101		89		78		66		62		66
279	132231	132231		Argos	MiniPAT	2014-03-12	02:15:00		1					74	2014-03-12 01:00:00	0	22.5	Dawn	300	16	48			0		11745	91		99		100		117		107		117		134		128		123
280	132231	132231		Argos	MiniPAT	2014-03-13	02:12:30		1					72	2014-03-13 02:00:00	0	22.3	Dawn	300	16	16			0		2704	82		96		104		116		128		136		142		147		151
281	132231	132231		Argos	MiniPAT	2014-03-13	14:41:15		1					72	2014-03-13 02:00:00	0	22.3	Dusk	300	16	16			0		37704	131		119		105		89		78		70		68		56		48
282	132231	132231		Argos	MiniPAT	2014-03-14	02:16:15		8					82	2014-03-14 04:00:00	0	22.6	Dawn	300	16	16			0		29601	89		96		104		114		127		127		132		144		141
283	132231	132231		Argos	MiniPAT	2014-03-14	14:37:30		8					80	2014-03-14 04:00:00	0	22.6	Dusk	300	16	48			0		45758	127		129		115		94		72		84		73		62		63
284	132231	132231		Argos	MiniPAT	2014-03-15	02:13:45		5					82	2014-03-15 04:00:00	0	22.6	Dawn	450	16	16			0		25490	70		102		125		118		133		156		161		164		168
285	132231	132231		Argos	MiniPAT	2014-03-15	14:20:00		5					45	2014-03-15 04:00:00	0	22.6	Dusk	450	16	16			0		38620	153		144		130		119		108		104		88		67		50
286	132231	132231		Argos	MiniPAT	2014-03-16	02:10:00		2					80	2014-03-16 06:00:00	0	22.4	Dawn	300	16	16			0		59246	86		98		110		122		132		139		145		149		152
287	132231	132231		Argos	MiniPAT	2014-03-16	14:17:30		2					16	2014-03-16 06:00:00	0	22.4	Dusk	450	16	16			0		26711	146		139		134		125		125		110		91		74		61
288	132231	132231		Argos	MiniPAT	2014-03-17	14:48:45		4					80	2014-03-17 18:00:00	0	21.9	Dusk	300	16	48			0		21847	93		120		108		90		82		77		69		62		60
289	132231	132231		Argos	MiniPAT	2014-03-17	18:15:00		4					90	2014-03-17 18:00:00	0	21.9	Dawn	300	16	16			0		23152	80		79		71		62		61		65		68		67		67
290	132231	132231		Argos	MiniPAT	2014-03-18	01:58:45		2	Argos-2	2014-03-19 01:44:15	26.986	52.749	90	2014-03-18 03:00:00	0	22.3	Dawn	300	16	48			0		25166	73		77		78		95		114		128		134		139		144
291	132231	132231		Argos	MiniPAT	2014-03-18	07:35:00		2	Argos-3	2014-03-19 07:15:51	26.988	52.698	80	2014-03-18 03:00:00	0	22.3	Dusk	1350	16	80			0		53802	142		95		102		95		106		100		112		121		187
292	132231	132231		Argos	MiniPAT	2014-03-19	03:08:45		1	Argos-3	2014-03-20 02:58:53	27.032	52.663	16	2014-03-19 01:00:00	0	22.4	Dawn	450	16	16			0		14076	96		109		120		137		157		165		175		182		186
293	132231	132231		Argos	MiniPAT	2014-03-19	15:37:30		1	Argos-2	2014-03-20 14:09:44	27.013	52.61	16	2014-03-19 01:00:00	0	22.4	Dusk	450	16	16			0		23393	182		175		164		154		138		120		102		86		76
294	132231	132231		Argos	MiniPAT	2014-03-20	02:05:00		2	Argos-3	2014-03-21 01:18:07	26.992	52.566	16	2014-03-20 03:00:00	0	22.5	Dawn	300	16	16			0		11243	92		103		114		126		139		150		156		159		162
295	132231	132231		Argos	MiniPAT	2014-03-20	14:41:15		2	Argos-3	2014-03-21 13:46:13	26.975	52.521	16	2014-03-20 03:00:00	0	22.5	Dusk	300	16	16			0		25729	159		153		145		136		125		113		101		90		82
296	132231	132231		Argos	MiniPAT	2014-03-21	01:53:45		2	Argos-2	2014-03-22 00:47:52	26.95	52.473	16	2014-03-21 02:00:00	0	22.6	Dawn	750	16	16			0		10345	91		111		139		158		169		177		186		191		193
297	132231	132231		Argos	MiniPAT	2014-03-21	13:26:15		2	Argos-0	2014-03-22 11:59:47	26.868	52.418	16	2014-03-21 02:00:00	0	22.6	Dusk	900	16	16			0		36710	195		184		182		182		172		159		136		101		76
	132232	132232		Argos	MiniPAT	2013-09-19	08:00:00											Begin
	132232	132232		Argos	MiniPAT	2014-03-18	20:00:00			Argos-0	2014-03-19 17:36:07	26.916	52.871					End
0	132232	132232		Argos	MiniPAT	2013-09-20	01:52:30		3						2013-09-20 02:00:00	0	33.2	Dawn	300	16	48			0		21154	78		97		105		110		117		123		132		138		140
1	132232	132232		Argos	MiniPAT	2013-09-20	14:11:15		3					48	2013-09-20 02:00:00	0	33.2	Dusk	450	48	48			0		40474	139		135		131		124		113		97		78		64		57
2	132232	132232		Argos	MiniPAT	2013-09-21	01:52:30		4						2013-09-21 01:00:00	0	33.1	Dawn	300	16	48			0		48256	86		90		100		111		123		127		130		136		135
3	132232	132232		Argos	MiniPAT	2013-09-21	14:42:30		4						2013-09-21 01:00:00	0	33.1	Dusk	300	16	48			0		15304	137		124		107		97		88		73		79		79		67
4	132232	132232		Argos	MiniPAT	2013-09-22	01:56:15		4					48	2013-09-22 01:00:00	0	32.6	Dawn	450	48	48			0		54655	83		101		119		132		140		146		151		153		155
5	132232	132232		Argos	MiniPAT	2013-09-22	14:32:30		4					64	2013-09-22 01:00:00	0	32.6	Dusk	300	16	48			0		52316	148		141		131		118		106		95		82		68		56
6	132232	132232		Argos	MiniPAT	2013-09-23	01:51:15		2						2013-09-23 01:00:00	0	32.4	Dawn	300	16	48			0		30400	89		96		109		121		130		138		146		152		156
7	132232	132232		Argos	MiniPAT	2013-09-23	14:22:30		2					64	2013-09-23 01:00:00	0	32.4	Dusk	300	16	48			0		11269	156		153		149		140		129		115		98		88		80
8	132232	132232		Argos	MiniPAT	2013-09-24	01:58:45		3					64	2013-09-24 05:00:00	0	32.3	Dawn	300	16	48			0		32449	104		116		127		137		145		155		156		158		161
9	132232	132232		Argos	MiniPAT	2013-09-24	14:21:15		3					66	2013-09-24 05:00:00	0	32.3	Dusk	300	16	48			0		36970	163		157		145		126		114		102		92		87		87
10	132232	132232		Argos	MiniPAT	2013-09-25	01:53:45		7					66	2013-09-25 01:00:00	0	32	Dawn	450	48	48			0		64792	89		84		110		130		141		147		153		156		158
11	132232	132232		Argos	MiniPAT	2013-09-25	14:25:00		7					72	2013-09-25 01:00:00	0	32	Dusk	300	16	48			0		33754	155		148		140		131		120		106		93		81		79
12	132232	132232		Argos	MiniPAT	2013-09-26	01:58:45		5						2013-09-26 03:00:00	0	30.8	Dawn	300	16	80			0		44798	97		105		119		136		147		147		145		146		148
13	132232	132232		Argos	MiniPAT	2013-09-26	14:27:30		5					70	2013-09-26 03:00:00	0	30.8	Dusk	300	16	16			0		37902	150		143		135		124		111		100		89		81		72
14	132232	132232		Argos	MiniPAT	2013-09-27	01:47:30		9					16	2013-09-27	0	30.8	Dawn	450	16	16			0		34134	77		91		104		127		144		150		159		164		165
15	132232	132232		Argos	MiniPAT	2013-09-27	14:15:00		9						2013-09-27	0	30.8	Dusk	450	16	48			0		13753	162		157		147		134		115		91		75		65		55
16	132232	132232		Argos	MiniPAT	2013-09-28	01:51:15		5					56	2013-09-28 01:00:00	0	30.8	Dawn	450	16	16			0		18424	84		90		101		111		124		135		147		143		152
17	132232	132232		Argos	MiniPAT	2013-09-28	14:17:30		5					64	2013-09-28 01:00:00	0	30.8	Dusk	300	16	48			0		31258	130		120		104		96		88		94		76		55		46
18	132232	132232		Argos	MiniPAT	2013-09-29	14:12:30		6					48	2013-09-29 21:00:00	0	30.6	Dusk	300	48	48			0		33141	120		117		112		105		95		86		75		63		54
19	132232	132232		Argos	MiniPAT	2013-09-30	02:21:15		6					76	2013-09-29 21:00:00	0	30.6	Dawn	300	16	48			0		45772	103		117		114		115		117		119		121		123		124
20	132232	132232		Argos	MiniPAT	2013-10-01	01:46:15		2					90	2013-10-01 01:00:00	0	31.6	Dawn	300	16	80			0		63481	52		67		70		75		87		94		104		118		116
21	132232	132232		Argos	MiniPAT	2013-10-01	14:16:15		2					70	2013-10-01 01:00:00	0	31.6	Dusk	300	16	48			0		53180	116		123		99		79		67		57		49		44		42
22	132232	132232		Argos	MiniPAT	2013-10-02	01:45:00		2						2013-10-02 01:00:00	0	31.5	Dawn	450	16	48			0		11891	50		63		79		101		107		117		128		133		138
23	132232	132232		Argos	MiniPAT	2013-10-02	14:08:45		2					35	2013-10-02 01:00:00	0	31.5	Dusk	450	16	16			0		54559	137		133		124		90		78		76		63		47		47
24	132232	132232		Argos	MiniPAT	2013-10-03	01:36:15		3					48	2013-10-03 02:00:00	0	31.4	Dawn	300	16	16			0		7002	58		74		85		97		105		100		109		121		133
25	132232	132232		Argos	MiniPAT	2013-10-03	14:13:45		3					45	2013-10-03 02:00:00	0	31.4	Dusk	300	16	16			0		41026	131		112		95		84		72		64		56		50		51
26	132232	132232		Argos	MiniPAT	2013-10-04	02:00:00		3						2013-10-04	0	31.7	Dawn	300	16	48			0		14388	91		117		118		115		128		126		124		128		138
27	132232	132232		Argos	MiniPAT	2013-10-04	13:58:45		3					66	2013-10-04	0	31.7	Dusk	300	16	48			0		6300	134		150		147		122		85		70		60		59		72
28	132232	132232		Argos	MiniPAT	2013-10-05	01:55:00		3					78	2013-10-05	0	32.5	Dawn	300	48	48			0		41297	64		75		92		104		101		107		109		111		114
29	132232	132232		Argos	MiniPAT	2013-10-05	13:55:00		3						2013-10-05	0	32.5	Dusk	300	48	80			0		28379	111		106		98		89		79		69		63		57		49
30	132232	132232		Argos	MiniPAT	2013-10-06	01:37:30		2						2013-10-06 03:00:00	0	30.9	Dawn	450	16	48			0		2001	59		75		83		104		115		121		156		138		135
31	132232	132232		Argos	MiniPAT	2013-10-06	13:43:45		2					132	2013-10-06 03:00:00	0	30.9	Dusk	450	16	48			0		22241	163		134		123		111		91		78		64		44		42
32	132232	132232		Argos	MiniPAT	2013-10-07	01:37:30		3						2013-10-07	0	29.4	Dawn	600	48	112			0		7216	53		76		93		110		118		123		132		134		136
33	132232	132232		Argos	MiniPAT	2013-10-07	13:35:00		3						2013-10-07	0	29.4	Dusk	450	16	80			0		28927	126		109		106		96		87		73		56		50		44
34	132232	132232		Argos	MiniPAT	2013-10-08	01:31:15		1						2013-10-08 02:00:00	0	31.4	Dawn	450	48	80			0		44898	68		77		89		106		122		134		141		146		154
35	132232	132232		Argos	MiniPAT	2013-10-08	13:38:45		1					72	2013-10-08 02:00:00	0	31.4	Dusk	450	16	48			0		10700	144		142		131		123		110		86		70		61		57
36	132232	132232		Argos	MiniPAT	2013-10-09	01:30:00		1					52	2013-10-09 06:00:00	0	30.9	Dawn	450	16	16			0		7782	63		83		103		123		137		139		148		159		165
37	132232	132232		Argos	MiniPAT	2013-10-09	13:43:45		1					64	2013-10-09 06:00:00	0	30.9	Dusk	450	16	48			0		23647	144		138		130		118		97		85		67		54		51
38	132232	132232		Argos	MiniPAT	2013-10-10	01:25:00		3					232	2013-10-10 01:00:00	0	30.8	Dawn	300	16	48			0		2139	56		65		78		87		90		104		112		120		136
39	132232	132232		Argos	MiniPAT	2013-10-10	13:46:15		3					232	2013-10-10 01:00:00	0	30.8	Dusk	450	16	48			0		35193	142		131		129		114		89		70		61		58		49
40	132232	132232		Argos	MiniPAT	2013-10-11	01:38:45		2					280	2013-10-11	0	31.1	Dawn	600	16	48			0		63120	80		107		124		139		146		151		157		156		162
41	132232	132232		Argos	MiniPAT	2013-10-11	13:36:15		2					280	2013-10-11	0	31.1	Dusk	450	16	48			0		33285	157		150		140		129		106		83		76		64		57
42	132232	132232		Argos	MiniPAT	2013-10-12	01:50:00		4					250	2013-10-12 05:00:00	1	31.1	Dawn	300	16	80			0		7129	99		106		122		126		124		136		146		148		151
43	132232	132232		Argos	MiniPAT	2013-10-12	13:57:30		4					176	2013-10-12 05:00:00	1	31.1	Dusk	300	16	144			0		17517	123		110		111		91		70		63		56		53		51
44	132232	132232		Argos	MiniPAT	2013-10-13	01:41:15		3					220	2013-10-13	0	30.9	Dawn	300	16	48			0		64117	81		96		108		113		118		132		140		145		150
45	132232	132232		Argos	MiniPAT	2013-10-13	13:45:00		3					176	2013-10-13	0	30.9	Dusk	300	16	112			0		25658	135		132		114		100		93		83		68		62		56
46	132232	132232		Argos	MiniPAT	2013-10-14	01:35:00		2					212	2013-10-14 05:00:00	3	31.1	Dawn	300	16	16			0		19065	67		78		90		101		112		119		128		137		140
47	132232	132232		Argos	MiniPAT	2013-10-14	13:42:30		2					208	2013-10-14 05:00:00	3	31.1	Dusk	300	16	112			0		32863	136		129		121		114		98		80		67		65		61
48	132232	132232		Argos	MiniPAT	2013-10-15	01:43:45		3					224	2013-10-15 01:00:00	0	30.9	Dawn	300	16	80			0		14371	85		99		109		114		120		132		139		141		136
49	132232	132232		Argos	MiniPAT	2013-10-15	13:42:30		3					208	2013-10-15 01:00:00	0	30.9	Dusk	300	16	176			0		51101	133		130		133		113		99		92		69		61		58
50	132232	132232		Argos	MiniPAT	2013-10-16	01:40:00		4					249	2013-10-16	0	31	Dawn	300	16	80			0		17193	77		85		92		100		110		124		126		135		142
51	132232	132232		Argos	MiniPAT	2013-10-16	13:43:45		4						2013-10-16	0	31	Dusk	300	16	144			0		52604	136		127		116		102		92		84		72		61		61
52	132232	132232		Argos	MiniPAT	2013-10-17	01:45:00		3					196	2013-10-17	0	31.2	Dawn	300	16	80			0		16660	79		85		100		108		123		128		127		132		143
53	132232	132232		Argos	MiniPAT	2013-10-17	13:41:15		3					192	2013-10-17	0	31.2	Dusk	300	16	112			0		33353	127		122		114		109		97		90		81		65		57
54	132232	132232		Argos	MiniPAT	2013-10-18	01:58:45		4					256	2013-10-18 01:00:00	0	31	Dawn	300	16	112			0		8143	110		115		127		138		135		137		141		142		145
55	132232	132232		Argos	MiniPAT	2013-10-18	13:45:00		4					248	2013-10-18 01:00:00	0	31	Dusk	300	16	144			0		29485	124		113		112		108		82		72		68		56		51
56	132232	132232		Argos	MiniPAT	2013-10-19	01:45:00		7					250	2013-10-19 04:00:00	0	31	Dawn	450	16	80			0		19616	98		111		130		145		154		158		162		163		170
57	132232	132232		Argos	MiniPAT	2013-10-19	13:18:45		7					64	2013-10-19 04:00:00	0	31	Dusk	450	16	48			0		6971	161		157		151		144		132		120		103		87		73
58	132232	132232		Argos	MiniPAT	2013-10-20	01:45:00		5					72	2013-10-20 01:00:00	4	31.1	Dawn	300	16	48			0		24383	94		105		117		128		138		146		152		157		161
59	132232	132232		Argos	MiniPAT	2013-10-20	13:35:00		5					164	2013-10-20 01:00:00	4	31.1	Dusk	300	48	48			0		47832	156		152		146		139		128		117		106		95		85
60	132232	132232		Argos	MiniPAT	2013-10-21	13:37:30		6					160	2013-10-22	0	31.1	Dusk	300	48	144			0		37510	162		150		139		137		140		118		111		103		86
61	132232	132232		Argos	MiniPAT	2013-10-22	01:52:30		6					264	2013-10-22	0	31.1	Dawn	300	48	144			0		11484	107		120		133		143		151		155		159		163		169
62	132232	132232		Argos	MiniPAT	2013-10-23	01:41:15		6					232	2013-10-23	0	31.1	Dawn	450	16	48			0		31947	88		99		117		134		147		157		164		166		168
63	132232	132232		Argos	MiniPAT	2013-10-23	13:06:15		6					132	2013-10-23	0	31.1	Dusk	600	16	80			0		6649	168		164		160		151		142		118		96		76		63
64	132232	132232		Argos	MiniPAT	2013-10-24	01:50:00		6					128	2013-10-24 01:00:00	9	30.9	Dawn	450	16	80			0		24169	95		118		129		143		151		160		162		167		169
65	132232	132232		Argos	MiniPAT	2013-10-24	13:30:00		6						2013-10-24 01:00:00	9	30.9	Dusk	300	16	80			0		56267	157		153		146		138		130		120		109		97		87
66	132232	132232		Argos	MiniPAT	2013-10-25	01:40:00		2					82	2013-10-25 01:00:00	0	30.9	Dawn	450	16	16			0		40396	73		80		99		115		130		142		147		153		153
67	132232	132232		Argos	MiniPAT	2013-10-25	13:18:45		2						2013-10-25 01:00:00	0	30.9	Dusk	450	16	80			0		61091	147		139		128		127		118		94		76		67		56
68	132232	132232		Argos	MiniPAT	2013-10-26	01:40:00		2					200	2013-10-26	0	30	Dawn	300	16	80			0		25347	64		69		79		88		99		109		124		131		132
69	132232	132232		Argos	MiniPAT	2013-10-26	13:35:00		2					216	2013-10-26	0	30	Dusk	300	16	80			0		53355	131		129		117		105		97		85		74		65		57
70	132232	132232		Argos	MiniPAT	2013-10-27	01:37:30		2					140	2013-10-27	0	30.7	Dawn	300	16	80			0		34205	74		85		89		101		115		127		137		145		151
71	132232	132232		Argos	MiniPAT	2013-10-27	13:28:45		2					144	2013-10-27	0	30.7	Dusk	450	16	80			0		32306	156		152		139		123		107		92		76		75		58
72	132232	132232		Argos	MiniPAT	2013-10-28	01:38:45		4					240	2013-10-28 03:00:00	3	30.5	Dawn	450	16	48			0		19639	75		89		107		125		140		150		158		163		170
73	132232	132232		Argos	MiniPAT	2013-10-28	13:37:30		4						2013-10-28 03:00:00	3	30.5	Dusk	300	16	176			0		55180	167		145		126		118		107		97		83		73		66
74	132232	132232		Argos	MiniPAT	2013-10-29	01:30:00		3					168	2013-10-29 01:00:00	7	30.4	Dawn	450	16	48			0		14733	67		75		86		104		122		140		151		159		166
75	132232	132232		Argos	MiniPAT	2013-10-29	13:02:30		3					144	2013-10-29 01:00:00	7	30.4	Dusk	600	16	48			0		60697	170		165		159		150		136		114		93		80		55
76	132232	132232		Argos	MiniPAT	2013-10-30	01:38:45		2					216	2013-10-30	0	30.4	Dawn	600	16	48			0		1270	74		93		118		139		153		163		168		169		174
77	132232	132232		Argos	MiniPAT	2013-10-30	12:58:45		2					184	2013-10-30	0	30.4	Dusk	600	16	80			0		38944	169		161		159		151		139		121		97		78		58
78	132232	132232		Argos	MiniPAT	2013-10-31	01:41:15		4					250	2013-10-31 01:00:00	1	30.1	Dawn	600	16	48			0		58758	69		93		116		135		148		155		161		166		168
79	132232	132232		Argos	MiniPAT	2013-10-31	13:05:00		4						2013-10-31 01:00:00	1	30.1	Dusk	600	16	112			0		10495	163		154		146		134		120		93		73		61		51
80	132232	132232		Argos	MiniPAT	2013-11-01	01:47:30		1					256	2013-11-01	0	29.9	Dawn	450	16	48			0		60973	82		99		117		132		141		150		154		157		159
81	132232	132232		Argos	MiniPAT	2013-11-01	13:36:15		1						2013-11-01	0	29.9	Dusk	300	16	80			0		53943	144		129		117		106		89		93		77		64		58
82	132232	132232		Argos	MiniPAT	2013-11-02	01:40:00		1					250	2013-11-02 06:00:00	0	29.9	Dawn	450	16	48			0		5696	67		84		102		120		132		138		148		151		158
83	132232	132232		Argos	MiniPAT	2013-11-02	13:21:15		1					232	2013-11-02 06:00:00	0	29.9	Dusk	450	16	80			0		45085	162		144		134		117		103		87		74		71		60
84	132232	132232		Argos	MiniPAT	2013-11-03	01:38:45		3					248	2013-11-03	0	30.1	Dawn	450	16	48			0		47447	62		78		96		111		126		139		147		153		159
85	132232	132232		Argos	MiniPAT	2013-11-03	13:21:15		3					240	2013-11-03	0	30.1	Dusk	450	16	112			0		17595	156		144		133		112		98		84		69		62		49
86	132232	132232		Argos	MiniPAT	2013-11-04	01:42:30		4					240	2013-11-04	0	29.9	Dawn	450	16	48			0		33073	71		86		103		120		131		141		151		154		159
87	132232	132232		Argos	MiniPAT	2013-11-04	13:07:30		4					176	2013-11-04	0	29.9	Dusk	600	16	112			0		36935	147		141		139		120		102		81		66		60		51
88	132232	132232		Argos	MiniPAT	2013-11-05	01:42:30		2					249	2013-11-05 01:00:00	1	29.7	Dawn	450	16	48			0		26064	70		86		101		117		132		145		149		154		162
89	132232	132232		Argos	MiniPAT	2013-11-05	13:16:15		2					192	2013-11-05 01:00:00	1	29.7	Dusk	450	16	112			0		16269	151		143		133		129		115		88		76		73		49
90	132232	132232		Argos	MiniPAT	2013-11-06	01:31:15		3					256	2013-11-06	0	29.7	Dawn	600	16	48			0		53404	46		61		74		102		117		130		139		149		152
91	132232	132232		Argos	MiniPAT	2013-11-06	13:05:00		3					120	2013-11-06	0	29.7	Dusk	600	16	80			0		25686	165		131		126		122		99		74		64		47		42
92	132232	132232		Argos	MiniPAT	2013-11-07	01:47:30		2					72	2013-11-07 02:00:00	0	29.7	Dawn	450	16	48			0		42198	67		82		98		114		128		136		143		148		169
93	132232	132232		Argos	MiniPAT	2013-11-07	13:25:00		2					64	2013-11-07 02:00:00	0	29.7	Dusk	450	16	16			0		59425	142		139		116		104		96		85		65		50		51
94	132232	132232		Argos	MiniPAT	2013-11-08	01:41:15		4					70	2013-11-08 04:00:00	0	29.5	Dawn	450	16	16			0		11328	57		73		87		107		120		141		146		151		155
95	132232	132232		Argos	MiniPAT	2013-11-08	13:12:30		4					72	2013-11-08 04:00:00	0	29.5	Dusk	600	16	48			0		16380	141		136		121		95		77		66		56		52		49
96	132232	132232		Argos	MiniPAT	2013-11-09	01:40:00		3					92	2013-11-09 01:00:00	0	29.4	Dawn	300	16	16			0		33130	54		66		82		85		90		109		128		140		148
97	132232	132232		Argos	MiniPAT	2013-11-09	13:26:15		3					196	2013-11-09 01:00:00	0	29.4	Dusk	450	16	48			0		30347	144		138		109		91		83		81		68		52		49
98	132232	132232		Argos	MiniPAT	2013-11-10	01:48:45		5					76	2013-11-10 03:00:00	0	29.1	Dawn	450	16	16			0		14473	80		85		102		119		131		141		147		149		154
99	132232	132232		Argos	MiniPAT	2013-11-10	13:13:45		5					64	2013-11-10 03:00:00	0	29.1	Dusk	450	16	48			0		31716	148		142		133		120		104		88		81		74		58
100	132232	132232		Argos	MiniPAT	2013-11-11	01:45:00		6					51	2013-11-11 03:00:00	0	28.9	Dawn	450	16	16			0		58763	61		79		98		108		123		139		145		150		153
101	132232	132232		Argos	MiniPAT	2013-11-11	13:08:45		6						2013-11-11 03:00:00	0	28.9	Dusk	450	16	48			0		48816	153		144		136		131		116		102		87		68		58
102	132232	132232		Argos	MiniPAT	2013-11-12	01:57:30		9					16	2013-11-12 01:00:00	0	29	Dawn	450	16	16			0		50951	92		110		128		137		145		151		158		158		160
103	132232	132232		Argos	MiniPAT	2013-11-12	13:07:30		9						2013-11-12 01:00:00	0	29	Dusk	450	16	48			0		15962	151		146		140		125		110		93		92		86		73
104	132232	132232		Argos	MiniPAT	2013-11-13	01:57:30		5					56	2013-11-13 03:00:00	0	28.9	Dawn	450	16	16			0		8329	98		104		117		132		142		148		153		156		159
105	132232	132232		Argos	MiniPAT	2013-11-13	13:22:30		5					136	2013-11-13 03:00:00	0	28.9	Dusk	300	16	16			0		65489	150		135		127		130		124		114		102		90		76
106	132232	132232		Argos	MiniPAT	2013-11-14	13:31:15		2					80	2013-11-14 20:00:00	0	27.7	Dusk	300	16	48			0		6	143		133		116		101		90		82		79		73		66
107	132232	132232		Argos	MiniPAT	2013-11-15	02:01:15		2					72	2013-11-14 20:00:00	0	27.7	Dawn	300	16	16			0		18005	86		100		113		121		129		137		143		147		155
108	132232	132232		Argos	MiniPAT	2013-11-16	02:01:15		4					72	2013-11-16 03:00:00	0	28.4	Dawn	450	16	48			0		53275	90		112		124		136		146		152		157		164		171
109	132232	132232		Argos	MiniPAT	2013-11-16	13:05:00		4					90	2013-11-16 03:00:00	0	28.4	Dusk	450	16	80			0		53781	167		158		142		141		133		114		94		82		70
110	132232	132232		Argos	MiniPAT	2013-11-17	02:08:45		2					53	2013-11-17	0	27.3	Dawn	450	16	16			0		32221	104		120		134		143		149		154		159		162		165
111	132232	132232		Argos	MiniPAT	2013-11-17	13:16:15		2					62	2013-11-17	0	27.3	Dusk	300	16	16			0		39148	153		149		141		128		118		110		98		86		74
112	132232	132232		Argos	MiniPAT	2013-11-18	02:05:00		2					88	2013-11-18 02:00:00	0	27.9	Dawn	450	16	16			0		61524	92		107		119		133		144		146		151		153		159
113	132232	132232		Argos	MiniPAT	2013-11-18	13:11:15		2					102	2013-11-18 02:00:00	0	27.9	Dusk	450	16	48			0		62553	152		147		140		128		113		97		80		75		55
114	132232	132232		Argos	MiniPAT	2013-11-19	02:05:00		1					64	2013-11-19 04:00:00	0	27.7	Dawn	450	16	48			0		52538	86		101		117		130		141		158		164		165		165
115	132232	132232		Argos	MiniPAT	2013-11-19	13:21:15		1					35	2013-11-19 04:00:00	0	27.7	Dusk	300	16	16			0		42736	148		139		132		127		115		104		91		75		65
116	132232	132232		Argos	MiniPAT	2013-11-20	02:03:45		4					16	2013-11-20 05:00:00	0	27.1	Dawn	300	16	16			0		45145	81		93		106		116		125		132		138		143		146
117	132232	132232		Argos	MiniPAT	2013-11-20	13:26:15		4					16	2013-11-20 05:00:00	0	27.1	Dusk	300	16	16			0		25341	135		136		129		118		103		89		78		68		61
118	132232	132232		Argos	MiniPAT	2013-11-22	02:05:00		1					55	2013-11-22 02:00:00	0	26.8	Dawn	450	16	16			0		30565	81		96		112		127		137		144		149		152		156
119	132232	132232		Argos	MiniPAT	2013-11-22	13:05:00		1						2013-11-22 02:00:00	0	26.8	Dusk	450	16	48			0		7480	156		146		140		137		118		102		87		76		64
120	132232	132232		Argos	MiniPAT	2013-11-23	02:02:30		2					58	2013-11-23 02:00:00	0	26.6	Dawn	300	16	16			0		27886	87		103		115		129		141		147		152		157		160
121	132232	132232		Argos	MiniPAT	2013-11-23	13:18:45		2						2013-11-23 02:00:00	0	26.6	Dusk	300	16	48			0		56689	137		132		123		114		117		98		86		80		73
122	132232	132232		Argos	MiniPAT	2013-11-24	02:03:45		2						2013-11-24 01:00:00	0	26.5	Dawn	600	16	48			0		46504	84		104		123		139		142		146		160		154		159
123	132232	132232		Argos	MiniPAT	2013-11-24	13:17:30		2					70	2013-11-24 01:00:00	0	26.5	Dusk	300	16	48			0		30586	158		151		131		126		130		111		91		89		73
124	132232	132232		Argos	MiniPAT	2013-11-25	02:07:30		3						2013-11-25 03:00:00	0	27	Dawn	450	16	48			0		23640	89		106		122		134		143		148		153		157		159
125	132232	132232		Argos	MiniPAT	2013-11-25	13:11:15		3					280	2013-11-25 03:00:00	0	27	Dusk	450	16	48			0		29501	152		147		138		127		114		96		85		81		59
126	132232	132232		Argos	MiniPAT	2013-11-26	13:30:00		3					38	2013-11-27 03:00:00	0	26.6	Dusk	300	16	16			0		48922	140		135		122		112		98		87		78		68		57
127	132232	132232		Argos	MiniPAT	2013-11-27	01:58:45		3						2013-11-27 03:00:00	0	26.6	Dawn	300	16	48			0		53068	82		93		105		119		128		136		141		138		139
128	132232	132232		Argos	MiniPAT	2013-11-28	01:58:45		4					312	2013-11-28 04:00:00	0	26.1	Dawn	600	16	16			0		28389	85		103		124		137		150		159		164		168		171
129	132232	132232		Argos	MiniPAT	2013-11-28	12:48:45		4					96	2013-11-28 04:00:00	0	26.1	Dusk	600	16	48			0		22266	165		162		155		144		134		113		95		85		70
130	132232	132232		Argos	MiniPAT	2013-11-29	02:01:15		2						2013-11-29 01:00:00	0	26.3	Dawn	600	16	48			0		11794	80		98		119		137		147		155		161		165		167
131	132232	132232		Argos	MiniPAT	2013-11-29	12:48:45		2						2013-11-29 01:00:00	0	26.3	Dusk	600	16	48			0		63453	158		156		151		144		133		114		91		78		64
132	132232	132232		Argos	MiniPAT	2013-11-30	01:52:30		4					16	2013-11-30 02:00:00	0	26.3	Dawn	300	16	16			0		42518	68		73		82		91		100		112		124		138		150
133	132232	132232		Argos	MiniPAT	2013-11-30	13:33:45		4					16	2013-11-30 02:00:00	0	26.3	Dusk	300	16	16			0		56491	128		126		109		92		81		72		65		59		56
134	132232	132232		Argos	MiniPAT	2013-12-01	02:05:00		2					76	2013-12-01 03:00:00	0	25.9	Dawn	450	16	48			0		63774	80		97		114		129		141		150		156		159		160
135	132232	132232		Argos	MiniPAT	2013-12-01	13:11:15		2						2013-12-01 03:00:00	0	25.9	Dusk	450	16	80			0		3827	153		149		137		127		114		99		80		76		64
136	132232	132232		Argos	MiniPAT	2013-12-02	01:58:45		6					121	2013-12-02	0	26.4	Dawn	300	16	48			0		25384	58		73		95		105		106		109		119		138		146
137	132232	132232		Argos	MiniPAT	2013-12-02	13:11:15		6					168	2013-12-02	0	26.4	Dusk	450	16	48			0		11276	140		133		128		122		100		87		72		62		51
138	132232	132232		Argos	MiniPAT	2013-12-03	02:03:45		6					220	2013-12-03	0	26.5	Dawn	450	16	80			0		64005	66		80		96		108		125		135		138		144		143
139	132232	132232		Argos	MiniPAT	2013-12-03	13:26:15		6					110	2013-12-03	0	26.5	Dusk	450	16	80			0		1212	132		118		101		85		77		69		64		58		52
140	132232	132232		Argos	MiniPAT	2013-12-04	02:06:15		3					104	2013-12-04	0	26.4	Dawn	450	16	48			0		57826	69		84		98		119		126		131		138		143		149
141	132232	132232		Argos	MiniPAT	2013-12-04	13:05:00		3					100	2013-12-04	0	26.4	Dusk	450	16	80			0		13170	139		135		129		115		111		96		76		72		59
142	132232	132232		Argos	MiniPAT	2013-12-05	02:06:15		3						2013-12-05 01:00:00	0	26.3	Dawn	450	16	272			0		54081	70		84		96		111		117		124		140		143		143
143	132232	132232		Argos	MiniPAT	2013-12-05	13:13:45		3						2013-12-05 01:00:00	0	26.3	Dusk	450	16	48			0		27788	136		133		121		117		105		68		68		52		48
144	132232	132232		Argos	MiniPAT	2013-12-06	02:03:45		5					64	2013-12-06	0	26.1	Dawn	300	16	48			0		45825	57		69		76		66		72		84		111		126		131
145	132232	132232		Argos	MiniPAT	2013-12-06	13:06:15		5					64	2013-12-06	0	26.1	Dusk	450	16	48			0		4214	145		117		125		114		94		78		70		59		50
146	132232	132232		Argos	MiniPAT	2013-12-07	02:15:00		2						2013-12-07 03:00:00	0	26.3	Dawn	450	16	48			0		55411	78		93		108		122		134		127		143		146		144
147	132232	132232		Argos	MiniPAT	2013-12-07	13:00:00		2					64	2013-12-07 03:00:00	0	26.3	Dusk	450	16	48			0		59890	156		129		127		118		130		102		81		67		59
148	132232	132232		Argos	MiniPAT	2013-12-08	12:50:00		4						2013-12-09 02:00:00	0	26	Dusk	450	16	48			0		26872	146		135		135		126		121		117		100		87		84
149	132232	132232		Argos	MiniPAT	2013-12-09	02:17:30		4					196	2013-12-09 02:00:00	0	26	Dawn	300	16	48			0		49099	95		94		106		131		147		138		124		137		158
150	132232	132232		Argos	MiniPAT	2013-12-10	02:07:30		1					70	2013-12-10 01:00:00	0	26.1	Dawn	450	16	48			0		63847	61		69		88		108		110		127		130		135		136
151	132232	132232		Argos	MiniPAT	2013-12-10	13:03:45		1						2013-12-10 01:00:00	0	26.1	Dusk	450	16	80			0		63206	139		131		128		116		104		96		70		58		54
152	132232	132232		Argos	MiniPAT	2013-12-11	02:13:45		5					72	2013-12-11 01:00:00	0	26	Dawn	450	16	48			0		12477	79		97		111		124		133		140		147		149		153
153	132232	132232		Argos	MiniPAT	2013-12-11	13:03:45		5					70	2013-12-11 01:00:00	0	26	Dusk	450	16	48			0		21671	149		146		137		139		131		104		86		72		65
154	132232	132232		Argos	MiniPAT	2013-12-12	02:10:00		5						2013-12-12	0	25.9	Dawn	300	16	48			0		32596	68		77		88		99		110		119		127		133		139
155	132232	132232		Argos	MiniPAT	2013-12-12	13:11:15		5						2013-12-12	0	25.9	Dusk	450	16	48			0		53566	141		140		136		123		108		90		76		66		58
156	132232	132232		Argos	MiniPAT	2013-12-13	02:21:15		4						2013-12-13 06:00:00	0	25.4	Dawn	300	16	48			0		20006	76		87		98		112		124		127		133		140		144
157	132232	132232		Argos	MiniPAT	2013-12-13	13:27:30		4					54	2013-12-13 06:00:00	0	25.4	Dusk	300	16	16			0		24333	144		136		128		120		108		102		89		80		70
158	132232	132232		Argos	MiniPAT	2013-12-14	13:21:15		5					43	2013-12-14 23:00:00	0	25	Dusk	300	16	16			0		24697	145		126		116		119		114		103		87		78		77
159	132232	132232		Argos	MiniPAT	2013-12-15	02:23:45		5					45	2013-12-14 23:00:00	0	25	Dawn	300	16	16			0		15604	85		91		102		113		118		129		134		135		142
160	132232	132232		Argos	MiniPAT	2013-12-16	13:26:15		1					96	2013-12-17 03:00:00	0	25.4	Dusk	300	16	16			0		11033	142		129		123		125		116		103		96		83		64
161	132232	132232		Argos	MiniPAT	2013-12-17	02:28:45		1					250	2013-12-17 03:00:00	0	25.4	Dawn	300	16	112			0		53678	89		102		106		115		123		129		133		136		138
162	132232	132232		Argos	MiniPAT	2013-12-18	02:32:30		2					96	2013-12-18 06:00:00	0	25.2	Dawn	300	16	80			0		50481	90		99		110		116		132		142		130		128		130
163	132232	132232		Argos	MiniPAT	2013-12-18	13:35:00		2					112	2013-12-18 06:00:00	0	25.2	Dusk	300	16	16			0		18217	141		132		121		110		98		87		79		70		62
164	132232	132232		Argos	MiniPAT	2013-12-19	02:08:45		1						2013-12-19 02:00:00	0	24.3	Dawn	600	16	112			0		11428	74		84		83		104		125		138		147		152		155
165	132232	132232		Argos	MiniPAT	2013-12-19	12:55:00		1						2013-12-19 02:00:00	0	24.3	Dusk	600	16	144			0		17472	110		147		126		121		113		93		76		67		55
166	132232	132232		Argos	MiniPAT	2013-12-20	02:31:15		3						2013-12-20 07:00:00	0	24.9	Dawn	300	16	80			0		64616	70		85		82		83		91		97		93		97		100
167	132232	132232		Argos	MiniPAT	2013-12-20	13:42:30		3					64	2013-12-20 07:00:00	0	24.9	Dusk	300	16	16			0		2978	99		99		96		86		80		71		56		45		44
168	132232	132232		Argos	MiniPAT	2013-12-21	02:45:00		1					76	2013-12-21 05:00:00	0	24.6	Dawn	300	16	16			0		43736	83		87		92		100		108		111		114		121		151
169	132232	132232		Argos	MiniPAT	2013-12-21	13:21:15		1					80	2013-12-21 05:00:00	0	24.6	Dusk	300	16	48			0		42610	162		158		146		112		94		78		63		60		55
170	132232	132232		Argos	MiniPAT	2013-12-22	01:45:00		4					128	2013-12-22 03:00:00	0	24.6	Dawn	1800	16	80			0		30675	50		52		99		141		124		105		102		116		179
171	132232	132232		Argos	MiniPAT	2013-12-23	08:37:30		4					88	2013-12-22 03:00:00	0	24.6	Dusk	300	16	16			0		24193	191		189		187		187		186		188		188		190		193
172	132232	132232		Argos	MiniPAT	2013-12-24	02:55:00		3					78	2013-12-24	0	24.6	Dawn	450	16	16			0		25434	140		150		157		162		168		172		173		177		168
173	132232	132232		Argos	MiniPAT	2013-12-24	12:31:15		3					16	2013-12-24	0	24.6	Dusk	600	16	16			0		3343	173		171		170		169		164		140		155		146		128
174	132232	132232		Argos	MiniPAT	2013-12-25	13:17:30		2					90	2013-12-26 01:00:00	0	24.1	Dusk	450	16	80			0		2386	125		92		77		70		68		61		64		50		46
175	132232	132232		Argos	MiniPAT	2013-12-26	02:43:45		2					124	2013-12-26 01:00:00	0	24.1	Dawn	300	48	80			0		7681	67		75		82		92		97		97		106		112		117
176	132232	132232		Argos	MiniPAT	2013-12-27	13:50:00		2					148	2013-12-28	0	24	Dusk	300	16	48			0		45323	112		103		93		80		66		46		35		43		40
177	132232	132232		Argos	MiniPAT	2013-12-28	02:53:45		2					90	2013-12-28	0	24	Dawn	300	16	80			0		57769	64		70		76		78		83		89		104		87		83
178	132232	132232		Argos	MiniPAT	2013-12-29	02:22:30		4					96	2013-12-29 03:00:00	0	23.5	Dawn	450	16	16			0		34328	58		61		79		98		108		118		125		133		138
179	132232	132232		Argos	MiniPAT	2013-12-29	13:42:30		4					90	2013-12-29 03:00:00	0	23.5	Dusk	300	16	80			0		64474	145		137		122		92		53		70		50		43		46
180	132232	132232		Argos	MiniPAT	2013-12-30	02:02:30		4						2013-12-30 02:00:00	0	23.6	Dawn	600	16	48			0		7795	44		48		44		71		71		116		105		129		124
181	132232	132232		Argos	MiniPAT	2013-12-30	13:20:00		4						2013-12-30 02:00:00	0	23.6	Dusk	450	16	48			0		12101	120		116		105		95		80		62		50		40		36
182	132232	132232		Argos	MiniPAT	2013-12-31	02:22:30		6						2013-12-31 08:00:00	0	23.6	Dawn	600	16	48			0		52645	65		57		61		85		103		115		123		125		131
183	132232	132232		Argos	MiniPAT	2013-12-31	13:31:15		6						2013-12-31 08:00:00	0	23.6	Dusk	450	16	48			0		36758	127		116		103		97		70		58		50		44		38
184	132232	132232		Argos	MiniPAT	2014-01-01	02:30:00		5					68	2014-01-01 03:00:00	0	23.2	Dawn	450	16	16			0		59018	60		75		91		111		118		123		133		141		138
185	132232	132232		Argos	MiniPAT	2014-01-01	13:26:15		5					70	2014-01-01 03:00:00	0	23.2	Dusk	450	16	48			0		48361	138		116		104		88		77		62		74		60		44
186	132232	132232		Argos	MiniPAT	2014-01-02	02:20:00		3						2014-01-02	0	23.6	Dawn	450	16	48			0		15174	50		61		71		92		95		100		118		126		136
187	132232	132232		Argos	MiniPAT	2014-01-02	13:46:15		3						2014-01-02	0	23.6	Dusk	300	16	48			0		22522	137		130		123		110		90		62		50		45		45
188	132232	132232		Argos	MiniPAT	2014-01-03	02:27:30		2					48	2014-01-03	0	23.6	Dawn	450	48	48			0		1232	51		65		84		101		113		108		116		125		131
189	132232	132232		Argos	MiniPAT	2014-01-03	13:51:15		2						2014-01-03	0	23.6	Dusk	300	16	48			0		11871	119		100		80		67		60		53		55		49		44
190	132232	132232		Argos	MiniPAT	2014-01-04	02:08:45		5					46	2014-01-04 05:00:00	0	23.1	Dawn	300	16	16			0		21764	45		48		56		60		75		82		88		102		126
191	132232	132232		Argos	MiniPAT	2014-01-04	13:47:30		5					66	2014-01-04 05:00:00	0	23.1	Dusk	300	16	48			0		57509	131		122		106		91		80		78		54		42		41
192	132232	132232		Argos	MiniPAT	2014-01-05	02:23:45		5					70	2014-01-05 08:00:00	0	23.4	Dawn	300	16	48			0		42121	63		70		77		96		99		105		118		134		134
193	132232	132232		Argos	MiniPAT	2014-01-05	13:46:15		5					43	2014-01-05 08:00:00	0	23.4	Dusk	450	16	16			0		30003	146		126		120		103		87		74		63		58		56
194	132232	132232		Argos	MiniPAT	2014-01-06	13:53:45		2					80	2014-01-07 02:00:00	0	22.6	Dusk	300	16	48			0		64750	125		113		100		88		81		71		69		59		51
195	132232	132232		Argos	MiniPAT	2014-01-07	02:51:15		2						2014-01-07 02:00:00	0	22.6	Dawn	300	16	80			0		63498	100		114		117		101		93		101		120		141		146
196	132232	132232		Argos	MiniPAT	2014-01-08	13:03:45		2						2014-01-08 20:00:00	0	22.2	Dusk	600	48	80			0		53443	115		96		95		85		76		76		72		65		59
197	132232	132232		Argos	MiniPAT	2014-01-09	02:32:30		2					96	2014-01-08 20:00:00	0	22.2	Dawn	300	16	80			0		6107	59		60		64		77		82		85		93		97		113
198	132232	132232		Argos	MiniPAT	2014-01-10	02:42:30		4					72	2014-01-10 08:00:00	0	22.9	Dawn	450	16	48			0		12826	92		93		94		107		123		155		163		167		172
199	132232	132232		Argos	MiniPAT	2014-01-10	13:56:15		4					50	2014-01-10 08:00:00	0	22.9	Dusk	300	16	16			0		44577	139		131		123		113		102		92		83		75		70
200	132232	132232		Argos	MiniPAT	2014-01-11	02:52:30		3					46	2014-01-11 04:00:00	0	21.6	Dawn	450	16	16			0		25887	84		100		119		124		127		134		145		152		157
201	132232	132232		Argos	MiniPAT	2014-01-11	13:43:45		3					40	2014-01-11 04:00:00	0	21.6	Dusk	450	16	16			0		46514	146		141		134		124		102		98		80		69		58
202	132232	132232		Argos	MiniPAT	2014-01-12	02:47:30		4						2014-01-12 05:00:00	0	20.8	Dawn	450	16	48			0		31281	84		96		112		126		134		140		147		160		152
203	132232	132232		Argos	MiniPAT	2014-01-12	13:43:45		4						2014-01-12 05:00:00	0	20.8	Dusk	450	16	48			0		20106	162		140		124		136		126		112		93		77		65
204	132232	132232		Argos	MiniPAT	2014-01-14	02:53:45		3						2014-01-14 01:00:00	0	21.1	Dawn	300	16	48			0		53621	85		95		106		116		125		132		137		141		145
205	132232	132232		Argos	MiniPAT	2014-01-14	14:06:15		3					32	2014-01-14 01:00:00	0	21.1	Dusk	300	16	16			0		56278	122		119		118		107		106		95		77		72		64
206	132232	132232		Argos	MiniPAT	2014-01-15	03:03:45		4						2014-01-15	0	21.1	Dawn	600	16	48			0		26484	90		108		120		128		134		135		138		141		141
207	132232	132232		Argos	MiniPAT	2014-01-15	12:57:30		4						2014-01-15	0	21.1	Dusk	750	16	48			0		52573	138		133		130		127		121		113		93		106		55
208	132232	132232		Argos	MiniPAT	2014-01-18	00:57:30		3					70	2014-01-18	0	21.2	Dawn	450	16	48			0		49091	71		72		72		70		62		47		47		57		67
209	132232	132232		Argos	MiniPAT	2014-01-18	12:38:45		3						2014-01-18	0	21.2	Dusk	1650	16	80			0		23214	148		92		86		79		52		36		40		36		39
210	132232	132232		Argos	MiniPAT	2014-01-19	03:06:15		2					96	2014-01-19 01:00:00	0	21.9	Dawn	450	48	80			0		24339	80		91		100		103		108		113		117		112		115
211	132232	132232		Argos	MiniPAT	2014-01-19	13:36:15		2					96	2014-01-19 01:00:00	0	21.9	Dusk	450	48	80			0		2924	114		111		104		96		90		84		71		66		54
212	132232	132232		Argos	MiniPAT	2014-01-20	02:25:00		3					96	2014-01-20 02:00:00	17	22.4	Dawn	900	48	80			0		49342	55		66		78		103		114		121		125		130		135
213	132232	132232		Argos	MiniPAT	2014-01-20	13:18:45		3						2014-01-20 02:00:00	17	22.4	Dusk	600	48	80			0		50305	125		111		111		104		93		83		72		61		50
214	132232	132232		Argos	MiniPAT	2014-01-22	09:33:45		1					56	2014-01-21 01:00:00	0	22.4	Dusk	300	16	48			0		36140	147		151		167		184		165		146		144		140		142
215	132232	132232		Argos	MiniPAT	2014-01-22	09:52:30		1					56	2014-01-21 01:00:00	0	22.4	Dawn	300	16	48			0		52681	171		149		144		141		141		147		147		145		148
216	132232	132232		Argos	MiniPAT	2014-01-23	02:37:30		3						2014-01-23 04:00:00	0	22	Dawn	450	16	48			0		23084	48		57		77		86		96		103		115		118		117
217	132232	132232		Argos	MiniPAT	2014-01-23	13:35:00		3						2014-01-23 04:00:00	0	22	Dusk	450	16	48			0		14793	108		106		100		92		81		62		52		43		38
218	132232	132232		Argos	MiniPAT	2014-01-24	02:36:15		6					112	2014-01-24 06:00:00	0	22.3	Dawn	600	16	48			0		40230	63		73		91		100		103		103		112		132		123
219	132232	132232		Argos	MiniPAT	2014-01-24	13:22:30		6					250	2014-01-24 06:00:00	0	22.3	Dusk	450	48	112			0		151	123		116		110		103		94		81		77		63		51
220	132232	132232		Argos	MiniPAT	2014-01-25	02:31:15		5					196	2014-01-25	0	22.7	Dawn	300	48	112			0		25105	65		69		77		84		92		105		104		108		119
221	132232	132232		Argos	MiniPAT	2014-01-25	13:43:45		5					106	2014-01-25	0	22.7	Dusk	300	80	80			0		38472	102		95		84		78		74		64		58		53		48
222	132232	132232		Argos	MiniPAT	2014-01-26	02:46:15		3					112	2014-01-26	9	22.8	Dawn	300	112	112			0		24599	114		124		133		140		146		151		151		152		154
223	132232	132232		Argos	MiniPAT	2014-01-27	02:20:00		3						2014-01-26	9	22.8	Dusk	300	16	304			0		35714	55		57		65		127		61		68		57		63		75
224	132232	132232		Argos	MiniPAT	2014-01-28	02:31:15		3					264	2014-01-28 01:00:00	0	22.6	Dawn	600	16	48			0		43949	80		99		121		127		134		137		140		139		142
225	132232	132232		Argos	MiniPAT	2014-01-28	14:37:30		3					328	2014-01-28 01:00:00	0	22.6	Dusk	300	16	240			0		15218	199		197		195		131		68		61		42		42		42
226	132232	132232		Argos	MiniPAT	2014-01-29	14:00:00		3					280	2014-01-30 03:00:00	0	22.9	Dusk	300	48	208			0		1291	198		170		157		129		107		79		68		64		50
227	132232	132232		Argos	MiniPAT	2014-01-30	02:30:00		3						2014-01-30 03:00:00	0	22.9	Dawn	300	48	112			0		18290	81		91		99		105		120		127		133		140		140
228	132232	132232		Argos	MiniPAT	2014-02-01	03:48:45		5					80	2014-02-01 04:00:00	0	21.9	Dawn	300	16	16			0		61296	143		170		170		172		176		178		176		178		184
229	132232	132232		Argos	MiniPAT	2014-02-01	09:16:15		5					56	2014-02-01 04:00:00	0	21.9	Dusk	300	16	48			0		4703	146		182		188		148		126		129		132		130		131
230	132232	132232		Argos	MiniPAT	2014-02-02	12:42:30		2					16	2014-02-02 14:00:00	0	21.9	Dawn	750	16	16			0		43755	149		123		131		149		167		158		150		134		102
231	132232	132232		Argos	MiniPAT	2014-02-03	08:22:30		2					86	2014-02-02 14:00:00	0	21.9	Dusk	300	16	48			0		37399	183		180		178		177		177		162		130		155		181
232	132232	132232		Argos	MiniPAT	2014-02-04	03:55:00		2					94	2014-02-04 04:00:00	0	21.7	Dawn	300	16	48			0		35007	177		176		177		151		120		139		177		185		186
233	132232	132232		Argos	MiniPAT	2014-02-04	13:01:15		2					16	2014-02-04 04:00:00	0	21.7	Dusk	600	16	16			0		7269	177		174		171		169		165		160		153		142		105
234	132232	132232		Argos	MiniPAT	2014-02-07	02:23:45		1						2014-02-07 05:00:00	0	20.9	Dawn	300	16	80			0		53166	73		76		81		91		102		115		120		120		124
235	132232	132232		Argos	MiniPAT	2014-02-07	06:57:30		1						2014-02-07 05:00:00	0	20.9	Dusk	450	16	80			0		50658	165		88		92		89		92		98		106		110		156
236	132232	132232		Argos	MiniPAT	2014-02-08	02:33:45		2					78	2014-02-08	0	21	Dawn	450	16	48			0		54924	97		107		110		113		120		125		136		152		141
237	132232	132232		Argos	MiniPAT	2014-02-08	14:02:30		2						2014-02-08	0	21	Dusk	300	16	80			0		22560	130		126		126		125		125		113		100		92		84
238	132232	132232		Argos	MiniPAT	2014-02-09	02:51:15		3						2014-02-09 02:00:00	0	21.2	Dawn	300	16	48			0		20787	88		95		96		97		99		105		105		110		119
239	132232	132232		Argos	MiniPAT	2014-02-09	14:20:00		3					16	2014-02-09 02:00:00	0	21.2	Dusk	300	16	16			0		20759	129		124		114		96		83		68		61		60		60
240	132232	132232		Argos	MiniPAT	2014-02-10	02:46:15		5					64	2014-02-10 07:00:00	0	21.1	Dawn	300	48	48			0		14606	95		105		104		105		109		112		115		120		124
241	132232	132232		Argos	MiniPAT	2014-02-10	14:21:15		5						2014-02-10 07:00:00	0	21.1	Dusk	300	16	48			0		37140	121		106		125		89		86		77		70		68		67
242	132232	132232		Argos	MiniPAT	2014-02-11	02:23:45		5					64	2014-02-11 01:00:00	0	21.1	Dawn	450	16	48			0		8812	88		101		108		111		130		137		146		148		151
243	132232	132232		Argos	MiniPAT	2014-02-11	14:11:15		5					96	2014-02-11 01:00:00	0	21.1	Dusk	300	16	48			0		28848	148		143		132		122		106		91		89		78		70
244	132232	132232		Argos	MiniPAT	2014-02-12	02:41:15		3						2014-02-12 03:00:00	0	21.2	Dawn	300	16	48			0		12630	111		113		123		133		139		145		157		164		165
245	132232	132232		Argos	MiniPAT	2014-02-12	11:52:30		3					86	2014-02-12 03:00:00	0	21.2	Dusk	300	16	80			0		55691	122		109		111		102		102		102		116		147		176
246	132232	132232		Argos	MiniPAT	2014-02-13	14:18:45		4					56	2014-02-14	0	21.1	Dusk	300	16	16			0		63050	118		128		122		108		96		89		80		73		71
247	132232	132232		Argos	MiniPAT	2014-02-14	02:27:30		4					74	2014-02-14	0	21.1	Dawn	300	16	48			0		53423	94		103		96		86		105		125		107		109		114
248	132232	132232		Argos	MiniPAT	2014-02-15	02:28:45		1					80	2014-02-15 02:00:00	0	21.2	Dawn	300	16	48			0		22314	66		70		81		94		104		110		115		119		133
249	132232	132232		Argos	MiniPAT	2014-02-15	13:58:45		1					250	2014-02-15 02:00:00	0	21.2	Dusk	300	48	48			0		9127	129		107		105		99		92		86		75		68		61
250	132232	132232		Argos	MiniPAT	2014-02-16	02:11:15		2						2014-02-16 01:00:00	1	21.3	Dawn	750	48	80			0		38359	57		62		76		94		111		114		120		123		125
251	132232	132232		Argos	MiniPAT	2014-02-16	14:25:00		2					70	2014-02-16 01:00:00	1	21.3	Dusk	300	16	48			0		38706	130		119		106		82		54		59		54		45		41
252	132232	132232		Argos	MiniPAT	2014-02-17	06:40:00		3						2014-02-17	0	21.2	Dawn	750	16	48			0		21085	134		137		142		150		163		153		180		175		164
253	132232	132232		Argos	MiniPAT	2014-02-17	11:23:45		3					86	2014-02-17	0	21.2	Dusk	750	16	48			0		58337	194		151		137		165		185		137		137		134		128
254	132232	132232		Argos	MiniPAT	2014-02-18	02:43:45		1					98	2014-02-18 01:00:00	5	21.4	Dawn	300	48	80			0		18062	107		103		106		111		119		120		121		123		124
255	132232	132232		Argos	MiniPAT	2014-02-18	14:17:30		1					96	2014-02-18 01:00:00	5	21.4	Dusk	300	16	80			0		19073	100		99		95		91		89		94		79		72		65
256	132232	132232		Argos	MiniPAT	2014-02-19	14:20:00		4					104	2014-02-19 21:00:00	0	21.2	Dusk	300	16	80			0		34899	123		110		112		100		86		79		77		63		52
257	132232	132232		Argos	MiniPAT	2014-02-20	02:52:30		4					88	2014-02-19 21:00:00	0	21.2	Dawn	300	16	48			0		43003	113		114		119		118		114		118		126		131		132
258	132232	132232		Argos	MiniPAT	2014-02-21	14:21:15		3						2014-02-22 02:00:00	0	21.1	Dusk	300	16	80			0		9222	128		122		107		98		91		83		77		72		78
259	132232	132232		Argos	MiniPAT	2014-02-22	02:31:15		3					72	2014-02-22 02:00:00	0	21.1	Dawn	300	48	48			0		19747	97		108		119		126		137		141		147		146		143
260	132232	132232		Argos	MiniPAT	2014-02-23	02:17:30		3					88	2014-02-23	0	21.4	Dawn	300	48	48			0		31574	77		85		96		108		119		130		138		144		148
261	132232	132232		Argos	MiniPAT	2014-02-23	14:22:30		3					90	2014-02-23	0	21.4	Dusk	450	16	80			0		25144	145		130		113		95		82		77		73		71		65
262	132232	132232		Argos	MiniPAT	2014-02-24	02:16:15		2					90	2014-02-24	0	21.3	Dawn	300	16	48			0		54777	78		88		100		107		110		120		133		147		155
263	132232	132232		Argos	MiniPAT	2014-02-24	14:18:45		2						2014-02-24	0	21.3	Dusk	300	16	48			0		60909	141		134		128		126		114		98		89		82		72
264	132232	132232		Argos	MiniPAT	2014-02-25	02:10:00		3					96	2014-02-25 02:00:00	0	21.4	Dawn	600	16	80			0		23987	47		61		81		71		87		93		98		106		107
265	132232	132232		Argos	MiniPAT	2014-02-25	14:26:15		3					90	2014-02-25 02:00:00	0	21.4	Dusk	450	16	80			0		36580	129		111		78		67		54		51		47		43		40
266	132232	132232		Argos	MiniPAT	2014-02-26	02:33:45		2					90	2014-02-26 02:00:00	0	21.6	Dawn	300	16	80			0		52706	68		71		100		131		138		143		143		132		117
267	132232	132232		Argos	MiniPAT	2014-02-26	14:30:00		2					88	2014-02-26 02:00:00	0	21.6	Dusk	300	16	48			0		15878	131		126		116		100		76		67		56		49		44
268	132232	132232		Argos	MiniPAT	2014-02-27	02:41:15		2					90	2014-02-27	0	21.6	Dawn	300	48	80			0		16211	100		109		116		109		102		106		108		109		111
269	132232	132232		Argos	MiniPAT	2014-02-27	02:43:45		2					90	2014-02-27	0	21.6	Dusk	300	48	80			0		45370	105		113		114		104		103		108		108		110		110
270	132232	132232		Argos	MiniPAT	2014-02-28	02:02:30		2					90	2014-02-28 01:00:00	0	21.8	Dawn	300	16	80			0		39917	47		53		56		65		64		63		76		107		133
271	132232	132232		Argos	MiniPAT	2014-02-28	14:41:15		2					80	2014-02-28 01:00:00	0	21.8	Dusk	300	16	48			0		12346	109		94		64		61		53		49		49		45		39
272	132232	132232		Argos	MiniPAT	2014-03-01	02:20:00		1						2014-03-01 02:00:00	0	21.7	Dawn	450	16	80			0		21889	91		103		92		102		114		121		126		129		132
273	132232	132232		Argos	MiniPAT	2014-03-01	14:30:00		1					70	2014-03-01 02:00:00	0	21.7	Dusk	300	16	48			0		4680	138		125		106		92		79		72		69		58		52
274	132232	132232		Argos	MiniPAT	2014-03-02	02:17:30		1						2014-03-02 02:00:00	0	21.7	Dawn	300	16	80			0		34453	70		78		83		102		129		141		142		130		124
275	132232	132232		Argos	MiniPAT	2014-03-02	14:31:15		1					55	2014-03-02 02:00:00	0	21.7	Dusk	300	16	16			0		6866	131		125		119		110		96		81		67		58		52
276	132232	132232		Argos	MiniPAT	2014-03-03	02:05:00		2						2014-03-03 04:00:00	0	21.6	Dawn	300	16	48			0		55554	63		66		77		96		107		110		117		124		129
277	132232	132232		Argos	MiniPAT	2014-03-03	14:38:45		2						2014-03-03 04:00:00	0	21.6	Dusk	300	16	48			0		24235	121		111		90		76		69		62		58		50		43
278	132232	132232		Argos	MiniPAT	2014-03-04	02:33:45		3						2014-03-04 01:00:00	0	21.9	Dawn	750	16	80			0		33042	81		90		101		104		109		112		117		156		118
279	132232	132232		Argos	MiniPAT	2014-03-04	14:35:00		3						2014-03-04 01:00:00	0	21.9	Dusk	300	16	80			0		48016	124		112		105		91		84		77		76		75		73
280	132232	132232		Argos	MiniPAT	2014-03-05	02:16:15		3						2014-03-05 01:00:00	0	21.8	Dawn	300	16	80			0		29658	77		78		84		93		108		129		147		150		146
281	132232	132232		Argos	MiniPAT	2014-03-05	14:36:15		3						2014-03-05 01:00:00	0	21.8	Dusk	300	16	80			0		3789	124		114		100		89		112		72		70		67		62
282	132232	132232		Argos	MiniPAT	2014-03-06	02:07:30		2						2014-03-06 02:00:00	0	21.9	Dawn	300	16	80			0		11745	67		71		78		91		117		127		125		116		120
283	132232	132232		Argos	MiniPAT	2014-03-06	14:36:15		2					90	2014-03-06 02:00:00	0	21.9	Dusk	300	16	80			0		19060	128		116		101		90		81		79		69		62		59
284	132232	132232		Argos	MiniPAT	2014-03-07	02:08:45		4					90	2014-03-07	0	22.2	Dawn	300	16	80			0		4948	68		71		76		79		83		103		132		128		108
285	132232	132232		Argos	MiniPAT	2014-03-07	14:35:00		4					84	2014-03-07	0	22.2	Dusk	300	16	48			0		46316	120		106		100		89		78		76		68		60		57
286	132232	132232		Argos	MiniPAT	2014-03-08	14:15:00		6						2014-03-09 01:00:00	0	22.3	Dusk	450	16	80			0		58206	122		117		113		102		86		73		70		61		54
287	132232	132232		Argos	MiniPAT	2014-03-09	02:05:00		6						2014-03-09 01:00:00	0	22.3	Dawn	300	16	80			0		44892	58		61		79		83		77		86		99		129		134
288	132232	132232		Argos	MiniPAT	2014-03-10	02:18:45		5					86	2014-03-10 01:00:00	0	22.4	Dawn	300	16	16			0		30944	95		108		118		127		137		141		148		151		152
289	132232	132232		Argos	MiniPAT	2014-03-10	14:37:30		5					90	2014-03-10 01:00:00	0	22.4	Dusk	300	16	80			0		24729	100		112		100		79		77		74		64		60		65
290	132232	132232		Argos	MiniPAT	2014-03-11	02:21:15		4					90	2014-03-11 05:00:00	0	22.3	Dawn	300	16	80			0		64574	97		106		114		114		102		91		94		97		102
291	132232	132232		Argos	MiniPAT	2014-03-11	14:36:15		4					80	2014-03-11 05:00:00	0	22.3	Dusk	300	16	48			0		20482	122		104		93		95		72		62		60		58		58
292	132232	132232		Argos	MiniPAT	2014-03-14	02:20:00		3					86	2014-03-14	0	22.6	Dawn	300	16	16			0		34966	105		119		129		138		145		148		151		155		158
293	132232	132232		Argos	MiniPAT	2014-03-14	14:27:30		3					90	2014-03-14	0	22.6	Dusk	300	16	80			0		9682	121		127		109		98		99		92		77		70		67
294	132232	132232		Argos	MiniPAT	2014-03-15	02:16:15		3					90	2014-03-15 03:00:00	0	22.4	Dawn	300	16	80			0		41022	97		116		126		134		129		123		138		156		160
295	132232	132232		Argos	MiniPAT	2014-03-15	14:05:00		3						2014-03-15 03:00:00	0	22.4	Dusk	450	16	80			0		50123	152		128		124		119		114		105		93		80		73
296	132232	132232		Argos	MiniPAT	2014-03-18	02:18:45		1	Argos-1	2014-03-19 01:43:13	26.813	52.921	90	2014-03-18 05:00:00	0	22.1	Dawn	300	16	80			0		65493	116		133		139		138		137		147		157		151		148
297	132232	132232		Argos	MiniPAT	2014-03-18	14:33:45		1	Argos-0	2014-03-19 14:33:26	26.886	52.846	90	2014-03-18 05:00:00	0	22.1	Dusk	300	16	80			0		5949	140		137		130		120		111		99		86		74		66
298	132232	132232		Argos	MiniPAT	2014-03-20	03:20:00		3	Argos-3	2014-03-21 02:55:55	26.918	52.736	16	2014-03-20 04:00:00	0	22.3	Dawn	600	16	16			0		22940	94		117		139		156		164		172		173		182		187
299	132232	132232		Argos	MiniPAT	2014-03-20	15:18:45		3	Argos-2	2014-03-21 15:18:24	26.905	52.676	16	2014-03-20 04:00:00	0	22.3	Dusk	600	16	16			0		43201	185		179		173		164		154		137		114		93		77
300	132232	132232		Argos	MiniPAT	2014-03-21	02:00:00		2	Argos-1	2014-03-22 00:39:31	26.883	52.621	16	2014-03-21 02:00:00	0	22.3	Dawn	750	16	16			0		17482	102		127		155		170		179		182		187		193		196
301	132232	132232		Argos	MiniPAT	2014-03-21	14:08:45		2	Argos-1	2014-03-22 13:20:44	26.758	52.611	16	2014-03-21 02:00:00	0	22.3	Dusk	600	16	16			0		47006	190		181		170		159		149		130		104		86		73
302	132232	132232		Argos	MiniPAT	2014-03-22	01:46:15		1	Argos-2	2014-03-23 00:35:34	26.6	52.629	16	2014-03-22 04:00:00	0	22.5	Dawn	600	16	16			0		37710	84		93		109		140		153		165		176		182		187
303	132232	132232		Argos	MiniPAT	2014-03-22	14:10:00		1	Argos-2	2014-03-23 12:53:58	26.483	52.663	16	2014-03-22 04:00:00	0	22.5	Dusk	600	16	16			0		33194	190		180		169		157		147		127		102		84		72
	137642	137642		Argos	Mk10	2014-08-06	03:21:30											Begin
	137642	137642		Argos	Mk10	2014-10-15	20:00:00			Argos-1	2014-10-16 18:10:22	25.912	54.475					End
0	137642	137642		Argos	Mk10	2014-08-20	00:00:00		5
1	137642	137642		Argos	Mk10	2014-08-20	07:28:00		5	Argos-3	2014-08-21 02:47:52	26.628	51.85					Dusk	360	-15	48			0		44074	233		233		233		233		202		159		149		148		140
2	137642	137642		Argos	Mk10	2014-08-21	01:44:00		4	Argos-3	2014-08-21 02:47:52	26.628	51.85					Dawn	360	16	48			0		31742	64		74		86		100		103		108		114		130		138
3	137642	137642		Argos	Mk10	2014-08-21	12:45:00		4	Argos-3	2014-08-21 02:47:52	26.628	51.85	64				Dusk	1200	48	48			0		40549	126		122		121		117		115		110		102		87		59
4	137642	137642		Argos	Mk10	2014-08-22	02:01:00		5	Argos-3	2014-08-21 02:47:52	26.628	51.85	64				Dawn	360	16	48			0		16294	84		95		103		113		127		134		142		142		152
5	137642	137642		Argos	Mk10	2014-08-22	14:27:00		5	Argos-2	2014-08-23 06:30:08	26.606	51.882	64				Dusk	480	48	48			0		35841	109		107		102		96		91		85		79		66		57
6	137642	137642		Argos	Mk10	2014-08-23	01:49:00		7	Argos-2	2014-08-23 06:30:08	26.606	51.882	64				Dawn	360	16	48			0		3769	65		73		89		105		101		108		111		112		114
7	137642	137642		Argos	Mk10	2014-08-23	14:26:00		7	Argos-3	2014-08-24 05:13:14	26.677	51.856	66				Dusk	480	48	48			0		5766	110		104		103		99		92		81		69		62		54
8	137642	137642		Argos	Mk10	2014-08-24	01:45:00		5	Argos-3	2014-08-24 05:13:14	26.677	51.856	64				Dawn	360	16	48			0		21832	64		69		82		90		100		111		115		124		127
9	137642	137642		Argos	Mk10	2014-08-24	14:08:00		5	Argos-0	2014-08-25 02:24:38	26.65	51.956					Dusk	600	48	48			0		58640	116		113		110		105		101		95		82		65		53
10	137642	137642		Argos	Mk10	2014-08-25	01:52:00		9	Argos-0	2014-08-25 02:24:38	26.65	51.956					Dawn	360	16	48			0		58438	71		85		91		104		117		125		141		139		149
11	137642	137642		Argos	Mk10	2014-08-25	14:50:00		9	Argos-0	2014-08-25 02:24:38	26.65	51.956	64				Dusk	360	16	48			0		63418	132		129		114		107		80		78		58		52		52
12	137642	137642		Argos	Mk10	2014-08-26	01:49:00		4	Argos-0	2014-08-25 02:24:38	26.65	51.956					Dawn	360	16	48			0		21136	69		81		92		95		110		109		133		141		146
13	137642	137642		Argos	Mk10	2014-08-26	14:48:00		4	Argos-B	2014-08-26 03:29:19	26.721	51.357	64				Dusk	360	16	48			0		33986	130		129		120		112		102		88		60		53		58
14	137642	137642		Argos	Mk10	2014-08-27	01:50:00		4	Argos-B	2014-08-26 03:29:19	26.721	51.357					Dawn	360	16	48			0		49019	64		77		90		94		103		105		112		112		120
15	137642	137642		Argos	Mk10	2014-08-27	14:47:00		4									Dusk	360	16	48			0		40078	116		97		106		81		71		60		54		52		51
16	137642	137642		Argos	Mk10	2014-08-28	01:43:00		1					64				Dawn	480	16	48			0		65338	45		53		67		85		100		96		101		104		115
17	137642	137642		Argos	Mk10	2014-08-28	14:09:00		1									Dusk	600	48	48			0		64963	111		109		104		100		90		83		66		49		40
18	137642	137642		Argos	Mk10	2014-08-29	01:55:00		1					64				Dawn	360	16	48			0		48565	55		68		70		84		95		100		99		107		105
19	137642	137642		Argos	Mk10	2014-08-29	13:58:00		1	Argos-B	2014-08-30 03:03:36	26.586	51.843	64				Dusk	360	16	48			0		52325	104		92		92		94		95		91		89		86		112
20	137642	137642		Argos	Mk10	2014-08-30	01:59:00		5	Argos-B	2014-08-30 03:03:36	26.586	51.843	64				Dawn	360	16	48			0		42815	66		77		88		94		97		99		99		118		151
21	137642	137642		Argos	Mk10	2014-08-30	14:32:00		5	Argos-2	2014-08-31 02:33:59	26.631	51.846	64				Dusk	360	48	48			0		7097	94		90		86		80		76		66		54		45		38
22	137642	137642		Argos	Mk10	2014-08-31	14:28:00		6	Argos-2	2014-08-31 02:33:59	26.631	51.846	56				Dusk	360	48	48			0		19185	86		78		78		72		69		67		47		43		37
23	137642	137642		Argos	Mk10	2014-09-01	01:59:00		6	Argos-2	2014-08-31 02:33:59	26.631	51.846					Dawn	360	16	48			0		49923	57		69		80		82		83		89		88		88		93
24	137642	137642		Argos	Mk10	2014-09-01	02:01:00		4	Argos-2	2014-08-31 02:33:59	26.631	51.846					Dawn	360	16	48			0		1501	83		96		102		106		111		112		114		113		121
25	137642	137642		Argos	Mk10	2014-09-01	14:31:00		4	Argos-2	2014-09-02 05:32:12	26.64	51.849	64				Dusk	360	48	48			0		52175	121		109		106		101		95		90		79		68		62
26	137642	137642		Argos	Mk10	2014-09-02	02:02:00		3	Argos-2	2014-09-02 05:32:12	26.64	51.849	64				Dawn	360	16	48			0		65258	82		88		94		102		125		124		123		114		120
27	137642	137642		Argos	Mk10	2014-09-02	14:37:00		3	Argos-0	2014-09-03 05:10:33	26.616	51.858	64				Dusk	360	16	48			0		40388	107		106		102		95		83		75		68		61		55
28	137642	137642		Argos	Mk10	2014-09-03	01:55:00		5	Argos-0	2014-09-03 05:10:33	26.616	51.858	64				Dawn	360	16	48			0		12719	70		84		97		103		112		115		124		127		129
29	137642	137642		Argos	Mk10	2014-09-03	13:48:00		5	Argos-0	2014-09-03 05:10:33	26.616	51.858	64				Dusk	720	16	48			0		55873	128		121		110		116		108		99		86		69		54
30	137642	137642		Argos	Mk10	2014-09-04	02:09:00		8	Argos-0	2014-09-03 05:10:33	26.616	51.858	64				Dawn	360	16	48			0		59274	85		98		101		110		112		119		129		147		133
31	137642	137642		Argos	Mk10	2014-09-04	14:36:00		8	Argos-B	2014-09-04 03:46:18	26.69	51.973	64				Dusk	360	48	48			0		65124	113		111		105		98		88		78		68		64		65
32	137642	137642		Argos	Mk10	2014-09-05	02:02:00		4	Argos-B	2014-09-04 03:46:18	26.69	51.973	64				Dawn	480	48	48			0		63870	72		87		86		94		99		105		109		116		125
33	137642	137642		Argos	Mk10	2014-09-05	14:20:00		4					64				Dusk	360	16	48			0		61938	110		103		100		95		92		81		72		73		66
34	137642	137642		Argos	Mk10	2014-09-06	02:03:00		5	Argos-A	2014-09-06 15:08:52	26.66	51.831	64				Dawn	360	48	48			0		21915	82		93		96		107		111		112		117		120		122
35	137642	137642		Argos	Mk10	2014-09-06	14:41:00		5	Argos-A	2014-09-06 15:08:52	26.66	51.831	64				Dusk	360	16	48			0		58567	108		114		113		96		89		76		62		59		54
36	137642	137642		Argos	Mk10	2014-09-07	14:30:00		3	Argos-A	2014-09-06 15:08:52	26.66	51.831	80				Dusk	360	16	80			0		57325	125		113		94		89		83		75		69		66		65
37	137642	137642		Argos	Mk10	2014-09-08	02:06:00		6	Argos-B	2014-09-09 01:58:38	27.092	50.697	64				Dawn	360	16	48			0		47091	85		102		102		110		115		116		121		118		111
[truncated: 259 more rows]
[truncated: 1 more columns]

## Sheet: 2013-14 Tags-Locations
DeployID	Ptt	Instr	Date	Type	Quality	Latitude	Longitude	Error radius	Error Semi-major axis	Error Semi-minor axis	Error Ellipse orientation	Offset	Offset orientation	GPE MSD	GPE U	Comment
[truncated: 13,137 more rows]

[truncated: 3 more sheets: 2011-13 Tags-Histos, 2011-13 Tags-LightLoc, 2011-13 Tags-Locations]
